# Supplementary material for: Adaptor protein 3BP2 regulates gene expression in addition to the ubiquitination and proteolytic activity of MALT1 in dectin-1–stimulated cells
Source: J Biol Chem. 2024 Nov 13;300(12):107980. doi: 10.1016/j.jbc.2024.107980 (PMC11647625; doi:10.1016/j.jbc.2024.107980)
Supplement: Table S1 [file mmc1.xlsx]

## Sheet: Table S1
ID	Cd+ WT cells Avg (log2)	Cd- WT cells Avg (log2)	Cd+ WT cells Standard Deviation	Cd- WT cells Standard Deviation	Fold Change	P-value	FDR P-value	Gene Symbol	Description	Group
TC1100000436.mm.2	14.22	5.33	0.33	0.32	472.01	2.53e-10	1.76e-07	Il12b	interleukin 12b	Coding
TC0300001236.mm.2	13.29	4.46	0.16	0.12	452.96	2.17e-14	4.83e-10	F3	coagulation factor III	Coding
TC1300000481.mm.2	15.5	6.7	0.16	0.49	445.28	2.34e-12	9.52e-09	Edn1	endothelin 1	Coding
TC0100001338.mm.2	17.15	8.47	0	0.03	410.67	1.3e-13	1.44e-09	Ptgs2	prostaglandin-endoperoxide synthase 2	Coding
TC1000003135.mm.2	11.77	3.17	0.36	0.23	388.22	8.69e-13	4.82e-09	Il23a	interleukin 23, alpha subunit p19	Coding
TC0500000848.mm.2	13.07	4.83	0.63	0.84	302.62	2.37e-10	1.73e-07	Cxcl1	chemokine (C-X-C motif) ligand 1	Coding
TC0500000283.mm.2	16.48	8.68	0.4	0.17	221.98	3.9e-13	2.89e-09	Il6	interleukin 6	Coding
TC0500001240.mm.2	11.28	3.75	0.44	0.59	185.76	9.98e-08	1.07e-05	Oasl1	2-5 oligoadenylate synthetase-like 1; 2'-5' oligoadenylate synthetase-like 1	Multiple_Complex
TC0400002808.mm.2	15.2	7.75	0.35	0.58	174.92	1.35e-10	1.15e-07	Tnfsf15	tumor necrosis factor (ligand) superfamily, member 15	Multiple_Complex
TC0100001167.mm.2	11.98	4.63	0.29	0.26	162.23	9.24e-11	9.32e-08	Il10	interleukin 10	Coding
TC1100002758.mm.2	10.63	3.62	0.33	0.64	129.02	6.23e-10	2.82e-07	Csf2	colony stimulating factor 2 (granulocyte-macrophage)	Coding
TC0500000857.mm.2	12.82	5.84	0.51	0.25	126.36	7.96e-10	3.27e-07	Areg	amphiregulin	Coding
TC0100003599.mm.2	9.3	2.39	0.52	0.25	120.83	5.73e-10	2.76e-07	Ifi202b; Ifi205	interferon activated gene 202B; interferon activated gene 205	Coding
TC0200004599.mm.2	16.86	10	0.14	1.76	116.03	1.61e-07	1.37e-05	Il1a	interleukin 1 alpha	Coding
TC0500000850.mm.2	17.95	11.19	0.04	1.74	108.4	1.9e-06	6.9e-05	Cxcl2	chemokine (C-X-C motif) ligand 2	Coding
TC1200001552.mm.2	15.79	9.06	0.3	2.06	105.98	5.64e-05	0.0008	Rsad2	radical S-adenosyl methionine domain containing 2	Multiple_Complex
TC0100001468.mm.2	15.42	8.83	0.07	0.62	96.5	3.51e-10	2.1e-07	Tnfsf4	tumor necrosis factor (ligand) superfamily, member 4	Coding
TC0500000856.mm.2	12.39	5.94	0.73	2.02	87.87	2.92e-06	9.35e-05	Ereg	epiregulin	Coding
TC0Y00000551.mm.2	14.38	7.94	0.49	0.12	87.23	3.33e-11	4.11e-08	Gm21860	predicted gene, 21860 [Source:MGI Symbol;Acc:MGI:5434024]	Coding
TC0Y00000552.mm.2	14.38	7.94	0.49	0.12	87.23	3.33e-11	4.11e-08	Gm21748	predicted gene, 21748 [Source:MGI Symbol;Acc:MGI:5433912]	Coding
TC0200004602.mm.2	17.36	11.09	0.11	1.48	76.81	1.23e-07	1.2e-05	Il1b	interleukin 1 beta	Multiple_Complex
TC1100001579.mm.2	10.95	4.7	0.85	0.06	76.03	1.03e-09	3.94e-07	Csf3	colony stimulating factor 3 (granulocyte)	Coding
TC0400002139.mm.2	12.74	6.51	0.72	0.05	74.87	5.72e-09	1.34e-06	Penk	preproenkephalin	Multiple_Complex
TC0X00000218.mm.2	11.2	4.98	0.64	0.91	74.69	4e-09	1.08e-06	Timp1	tissue inhibitor of metalloproteinase 1	Coding
TC0700000562.mm.2	16.74	10.63	0.08	0.31	69.04	2.57e-12	9.52e-09	Nfkbid	nuclear factor of kappa light polypeptide gene enhancer in B cells inhibitor, delta	Multiple_Complex
TC1100002649.mm.2	13.14	7.1	0.2	0.63	65.59	1.26e-06	5.21e-05	Tgtp2	T cell specific GTPase 2	Multiple_Complex
TC1900000504.mm.2	15.28	9.25	0.3	1.65	65.26	4.08e-05	0.0006	Ifit1	interferon-induced protein with tetratricopeptide repeats 1	Coding
TC0400004171.mm.2	11.97	5.99	0.03	0.82	63.15	1.39e-07	1.26e-05	Isg15	ISG15 ubiquitin-like modifier	Coding
TC0900003125.mm.2	14.94	8.96	0.24	1.27	63.02	5.81e-07	3.08e-05	Ccrl2	chemokine (C-C motif) receptor-like 2	Coding
TC0700004530.mm.2	14.17	8.33	0.17	0.31	57.3	9.49e-08	1.04e-05	Irf7	interferon regulatory factor 7	Multiple_Complex
TC0400000092.mm.2	13.09	7.38	0.24	0.22	52.54	8.42e-12	1.87e-08	Gem	GTP binding protein (gene overexpressed in skeletal muscle)	Coding
TC0500002756.mm.2	16.58	10.89	0.52	2.62	51.79	0.0003	0.0031	Cxcl10	chemokine (C-X-C motif) ligand 10	Multiple_Complex
TC1300000365.mm.2	10.54	4.87	0.79	0.03	51.01	1.82e-08	3.21e-06	Serpinb9b	serine (or cysteine) peptidase inhibitor, clade B, member 9b	Coding
TC1900000500.mm.2	12.76	7.09	0.17	0.88	50.96	5.75e-06	0.0002	Ifit2	interferon-induced protein with tetratricopeptide repeats 2	Multiple_Complex
TC0200002544.mm.2	13.8	8.14	0.05	0.91	50.75	5.38e-08	7.03e-06	Cd40	CD40 antigen	Multiple_Complex
TC1800001193.mm.2	12.2	6.56	0.23	0.35	50.14	1e-11	2.02e-08	Hbegf	heparin-binding EGF-like growth factor	Coding
TC1600001443.mm.2	10	4.37	0.13	0.17	49.55	4.54e-12	1.44e-08	Atp13a4	ATPase type 13A4	Multiple_Complex
TC1600001092.mm.2	13.36	7.75	0.48	0.71	48.74	9.42e-07	4.28e-05	Mx2	MX dynamin-like GTPase 2	Multiple_Complex
TC0400004175.mm.2	10.68	5.13	0.41	0.26	46.83	3.25e-09	9.26e-07	Samd11	sterile alpha motif domain containing 11	Multiple_Complex
TC0700001116.mm.2	13.06	7.52	0.09	0.21	46.55	3.93e-10	2.17e-07	Isg20	interferon-stimulated protein	Multiple_Complex
TC1100003406.mm.2	11.1	5.59	0.64	0.55	45.57	5.28e-09	1.26e-06	Dusp14	dual specificity phosphatase 14	Coding
TC1200000225.mm.2	15.56	10.07	0.36	1.45	45.06	1.18e-05	0.0003	Cmpk2	cytidine monophosphate (UMP-CMP) kinase 2, mitochondrial	Coding
TC1100001241.mm.2	12.62	7.18	0.15	0.35	43.42	4.37e-07	2.57e-05	Slfn4	schlafen 4	Coding
TC1700001954.mm.2	18.01	12.6	0.1	0.3	42.55	6.44e-12	1.62e-08	Tnf	tumor necrosis factor	Coding
TC1100002643.mm.2	14.01	8.66	0.32	0.39	40.83	2.99e-07	2.05e-05	Gm12185; Tgtp1	predicted gene 12185; T cell specific GTPase 1	Multiple_Complex
TC1100001171.mm.2	11.55	6.21	0.08	0.14	40.53	2.18e-11	3.45e-08	Nos2	nitric oxide synthase 2, inducible	Coding
TC0600001602.mm.2	10.51	5.22	0.15	0.38	38.98	1.85e-11	3.16e-08	Gprc5a	G protein-coupled receptor, family C, group 5, member A	Coding
TC1900000501.mm.2	16.27	10.99	0.14	1.01	38.92	4.31e-05	0.0007	Ifit3	interferon-induced protein with tetratricopeptide repeats 3	Coding
TC0200000377.mm.2	11.56	6.3	0.76	0.85	38.46	6.57e-08	8.15e-06	Il1f6	interleukin 1 family, member 6	Multiple_Complex
TC0500002751.mm.2	9.19	3.93	0.97	0.36	38.2	2.22e-07	1.67e-05	U90926	cDNA sequence U90926	Multiple_Complex
TC1900001422.mm.2	12.47	7.31	0.13	0.96	35.84	3.3e-06	0.0001	Ifit1bl1	interferon induced protein with tetratricpeptide repeats 1B like 1	Coding
TC1900000502.mm.2	15.5	10.37	0.14	0.81	35.07	2.7e-05	0.0005	Ifit3b	interferon-induced protein with tetratricopeptide repeats 3B	Coding
TC1100001256.mm.2	17.01	11.95	0.15	0.02	33.41	6.57e-12	1.62e-08	Ccl4	chemokine (C-C motif) ligand 4	Multiple_Complex
TC1300001349.mm.2	11.57	6.53	0.34	0.27	32.87	1.32e-10	1.15e-07	Gm7120	predicted gene 7120	Coding
TC0100003589.mm.2	10.36	5.37	0.15	0.45	31.88	1.18e-06	4.95e-05	Gm4955	predicted gene 4955 [Source:MGI Symbol;Acc:MGI:3646410]; predicted gene 4955	Coding
TC1100003362.mm.2	10.41	5.42	1.1	0.07	31.69	9.91e-06	0.0002	Ccl1	chemokine (C-C motif) ligand 1	Multiple_Complex
TC0500000844.mm.2	16.58	11.61	0.09	2.83	31.28	0.0012	0.0087	Cxcl3	chemokine (C-X-C motif) ligand 3	Coding
TC0900000044.mm.2	17.33	12.43	0.06	0.78	29.97	7.09e-10	2.97e-07	Mmp13	matrix metallopeptidase 13	Coding
TC0100003591.mm.2	13.25	8.34	0.16	0.34	29.94	2.28e-05	0.0004	Pydc4	pyrin domain containing 4	Multiple_Complex
TC1100003779.mm.2	12.69	7.82	0.23	0.14	29.21	1.53e-07	1.32e-05	Dhx58	DEXH (Asp-Glu-X-His) box polypeptide 58	Multiple_Complex
TC1800000263.mm.2	8.32	3.46	0.31	1.07	28.96	1.29e-07	1.23e-05	Tslp	thymic stromal lymphopoietin	Multiple_Complex
TC0900001113.mm.2	9.86	5.02	0.05	0.45	28.67	6.84e-11	7.24e-08	Tpbg	trophoblast glycoprotein	Multiple_Complex
TC0700004287.mm.2	9.24	4.42	0.89	0.05	28.25	6.72e-07	3.43e-05	Il27	interleukin 27	Coding
TC1300000364.mm.2	15.58	10.79	0.03	0.26	27.71	1.73e-08	3.09e-06	Serpinb9	serine (or cysteine) peptidase inhibitor, clade B, member 9	Coding
TC1700000934.mm.2	10.46	5.68	0.71	0.2	27.52	1.31e-06	5.33e-05	Treml4	triggering receptor expressed on myeloid cells-like 4	Multiple_Complex
TC1700000675.mm.2	9.93	5.16	0.12	0.46	27.44	1.2e-10	1.11e-07	Gm16181	predicted gene 16181 [Source:MGI Symbol;Acc:MGI:3802038]	Coding
TC1100001236.mm.2	14.38	9.61	0.17	0.06	27.33	1.23e-06	5.1e-05	Slfn5	schlafen 5	Multiple_Complex
TC0300003133.mm.2	12.28	7.53	0.07	0.24	26.91	6.99e-07	3.53e-05	Ifi44	interferon-induced protein 44	Multiple_Complex
TC0200002264.mm.2	10.14	5.41	0.28	0.08	26.65	2.61e-10	1.76e-07	Sdcbp2	syndecan binding protein (syntenin) 2	Coding
TC1100003986.mm.2	10.53	5.82	0.08	0.1	26.12	2.11e-10	1.62e-07	Rgs9	regulator of G-protein signaling 9	Multiple_Complex
TC1500001067.mm.2	10.63	5.98	0.21	0.08	25.07	5.56e-11	6.18e-08	Nr4a1	nuclear receptor subfamily 4, group A, member 1	Coding
TC1000000493.mm.2	9.86	5.23	0.49	0.03	24.76	9.16e-10	3.63e-07	Gja1	gap junction protein, alpha 1	Multiple_Complex
TC1900000035.mm.2	9.3	4.69	0.34	0.46	24.49	7.17e-09	1.64e-06	Clcf1	cardiotrophin-like cytokine factor 1	Multiple_Complex
TC1700001936.mm.2	10.44	5.83	0.7	0.17	24.41	2.03e-08	3.42e-06	Hspa1a	heat shock protein 1A	Coding
TC0800001902.mm.2	12.03	7.43	0.36	0.76	24.22	2.69e-08	4.27e-06	Htra4	HtrA serine peptidase 4	Multiple_Complex
TC1100000681.mm.2	14.94	10.42	0.2	0.5	23.07	2.45e-05	0.0004	Gm12250	predicted gene 12250	Multiple_Complex
TC0200002374.mm.2	15.99	11.47	0.1	0.37	22.97	2.16e-07	1.65e-05	Procr	protein C receptor, endothelial	Multiple_Complex
TC0600001369.mm.2	16.45	11.94	0.12	0.14	22.77	8.87e-07	4.11e-05	Usp18	ubiquitin specific peptidase 18	Coding
TC0600000226.mm.2	13.41	8.91	0.4	0.15	22.62	5.88e-10	2.76e-07	Hilpda	hypoxia inducible lipid droplet associated	Coding
TC1000001301.mm.2	12.67	8.18	0.13	0.29	22.41	1.55e-11	2.87e-08	Phlda1	pleckstrin homology-like domain, family A, member 1	Coding
TC1400002162.mm.2	14.03	9.55	0.12	0.28	22.24	2.53e-08	4.07e-06	Phf11b	PHD finger protein 11B	Coding
TC0300002802.mm.2	9.28	4.84	0.41	0.01	21.77	5.01e-10	2.47e-07	Vcam1	vascular cell adhesion molecule 1	Coding
TC1000001813.mm.2	16.41	12.02	0.06	0.4	21.06	1.07e-07	1.08e-05	Tnfaip3	tumor necrosis factor, alpha-induced protein 3	Multiple_Complex
TC0700003942.mm.2	10.55	6.16	0.12	0.35	21.02	8.88e-08	9.92e-06	Trim30c	tripartite motif-containing 30C	Multiple_Complex
TC0100001634.mm.2	11.85	7.48	0.32	0.58	20.68	1.4e-05	0.0003	Pydc3	pyrin domain containing 3	Multiple_Complex
TC0300000161.mm.2	10.89	6.52	0.53	1.01	20.65	5.34e-06	0.0001	Tnfsf10	tumor necrosis factor (ligand) superfamily, member 10	Multiple_Complex
TC0100001381.mm.2	10.86	6.51	0.19	0.48	20.29	5.01e-10	2.47e-07	Rgs16	regulator of G-protein signaling 16	Coding
TC0900003250.mm.2	11.49	7.16	0.14	0.21	20.02	2.85e-11	4.11e-08	Csrnp1	cysteine-serine-rich nuclear protein 1	Multiple_Complex
TC0300003210.mm.2	9.93	5.61	0.24	0.76	19.93	3.79e-08	5.4e-06	Schip1; Gm21949	schwannomin interacting protein 1; predicted gene, 21949	Multiple_Complex
TC0800002146.mm.2	11.55	7.25	0.1	0.08	19.75	2.03e-07	1.57e-05	Tlr3	toll-like receptor 3	Coding
TC1700001935.mm.2	10.46	6.15	0.64	0.09	19.74	1.61e-07	1.37e-05	Hspa1b; Hspa1a	heat shock protein 1B; heat shock protein 1A	Coding
TC1400002161.mm.2	11.1	6.8	0.2	0.2	19.7	5.32e-07	2.9e-05	Phf11a	PHD finger protein 11A	Coding
TC1700000600.mm.2	12.92	8.62	0.12	0.17	19.64	1.19e-07	1.17e-05	Daxx	Fas death domain-associated protein	Multiple_Complex
TC1600001742.mm.2	12.93	8.64	0.28	0.61	19.55	3.06e-09	9.05e-07	Nfkbiz	nuclear factor of kappa light polypeptide gene enhancer in B cells inhibitor, zeta	Multiple_Complex
TC0500001239.mm.2	16.05	11.77	0.12	0.41	19.43	7.06e-06	0.0002	Oasl2	2-5 oligoadenylate synthetase-like 2; 2'-5' oligoadenylate synthetase-like 2	Multiple_Complex
TC0200001849.mm.2	8.96	4.69	0.15	0.41	19.38	1.55e-09	5.57e-07	Slc28a2	solute carrier family 28 (sodium-coupled nucleoside transporter), member 2	Multiple_Complex
TC1300000113.mm.2	17.13	12.86	0.01	1.38	19.36	3.36e-05	0.0006	Inhba	inhibin beta-A	Coding
TC0900001802.mm.2	10.26	5.99	0.21	0.12	19.23	6.76e-10	2.94e-07	Zfp558	zinc finger protein 558	Multiple_Complex
TC1600002148.mm.2	15.28	11.02	0.2	0.49	19.12	1.32e-05	0.0003	Mx1	MX dynamin-like GTPase 1	Multiple_Complex
TC0300002188.mm.2	13.19	8.96	0.15	0.25	18.8	6.34e-10	2.82e-07	Rapgef2	Rap guanine nucleotide exchange factor (GEF) 2	Multiple_Complex
TC0300001864.mm.2	7.68	3.45	0.35	0.09	18.75	7.19e-09	1.64e-06	Il2	interleukin 2	Multiple_Complex
TC0800002399.mm.2	9.15	4.94	0.4	0.27	18.49	2.36e-09	7.29e-07	Gdf15	growth differentiation factor 15	Coding
TC1400002869.mm.2	12.03	7.85	0.12	0.47	18.11	2.78e-08	4.37e-06	Phf11d; Phf11c	PHD finger protein 11D; PHD finger protein 11C	Multiple_Complex
TC0600003503.mm.2	15.23	11.07	0.11	0.52	17.89	5.91e-07	3.11e-05	Herc6	hect domain and RLD 6	Multiple_Complex
TC0700003946.mm.2	13.85	9.71	0.18	0.18	17.6	5.18e-07	2.88e-05	Trim30d	tripartite motif-containing 30D	Coding
TC1100000526.mm.2	9.55	5.42	0.08	0.02	17.52	3.51e-10	2.1e-07	Gfpt2	glutamine fructose-6-phosphate transaminase 2	Multiple_Complex
TC1100001220.mm.2	10.69	6.57	0.13	0.05	17.38	7.7e-09	1.68e-06	Ccl7	chemokine (C-C motif) ligand 7	Coding
TC1300000362.mm.2	13.81	9.7	0.18	0.31	17.34	1.99e-08	3.39e-06	Serpinb6b	serine (or cysteine) peptidase inhibitor, clade B, member 6b	Multiple_Complex
TC1100000041.mm.2	10.09	6	0.64	0.33	17.1	1.3e-08	2.53e-06	Lif	leukemia inhibitory factor	Multiple_Complex
TC0500002757.mm.2	6.98	2.88	0.69	0.06	17.09	5.33e-07	2.9e-05	Cxcl11	chemokine (C-X-C motif) ligand 11	Multiple_Complex
TC0100003891.mm.2	16.57	12.48	0.09	0.86	17.05	1.17e-06	4.94e-05	Ifi203	interferon activated gene 203	Multiple_Complex
TC1100000989.mm.2	13.98	9.9	0.1	0.31	16.86	8.38e-07	3.98e-05	Xaf1	XIAP associated factor 1	Multiple_Complex
TC0300001444.mm.2	13.58	9.51	0.21	0.73	16.73	2.74e-06	8.95e-05	Gbp2b; Gbp5	guanylate binding protein 2b; guanylate binding protein 5	Coding
TC0100003890.mm.2	15.69	11.64	0.12	0.37	16.61	8.9e-08	9.92e-06	Mndal	myeloid nuclear differentiation antigen like	Multiple_Complex
TC0700001368.mm.2	12.73	8.69	0.23	0.34	16.48	2.76e-10	1.8e-07	Lrrc32	leucine rich repeat containing 32	Coding
TC0400002434.mm.2	14.15	10.13	0.02	0.34	16.21	1.64e-05	0.0003	Ddx58	DEAD (Asp-Glu-Ala-Asp) box polypeptide 58	Multiple_Complex
TC1300001242.mm.2	16.11	12.1	0.07	0.19	16.1	1.85e-10	1.47e-07	Plk2	polo-like kinase 2	Coding
TC1900000217.mm.2	12.35	8.35	0.33	0.26	15.92	4.94e-08	6.64e-06	Ms4a4c	membrane-spanning 4-domains, subfamily A, member 4C	Coding
TC0400002248.mm.2	12.72	8.73	0.13	0	15.88	3.29e-11	4.11e-08	Osgin2	oxidative stress induced growth inhibitor family member 2	Multiple_Complex
TC1500000673.mm.2	10.72	6.76	0.12	0.11	15.56	3.88e-10	2.17e-07	Maff	v-maf musculoaponeurotic fibrosarcoma oncogene family, protein F (avian)	Coding
TC0800000659.mm.2	13.3	9.34	0.2	0.1	15.55	5.2e-07	2.88e-05	Ddx60	DEAD (Asp-Glu-Ala-Asp) box polypeptide 60	Multiple_Complex
TC1600000441.mm.2	13.64	9.68	0.3	0.45	15.52	3.48e-09	9.78e-07	Gm20056	PREDICTED: predicted gene, 20056 (Gm20056), partial mRNA.	Coding
TC0100003207.mm.2	15.61	11.66	0.05	0.45	15.4	2.41e-10	1.73e-07	Rgs1	regulator of G-protein signaling 1	Multiple_Complex
TC0400001047.mm.2	13.54	9.62	0.3	0.9	15.11	8.7e-07	4.07e-05	Pde4b	phosphodiesterase 4B, cAMP specific	Multiple_Complex
TC0500003176.mm.2	11.72	7.82	0.1	0.03	14.91	4.01e-07	2.43e-05	Oas3	2-5 oligoadenylate synthetase 3; 2'-5' oligoadenylate synthetase 3	Multiple_Complex
TC1300002711.mm.2	13.89	10	0.27	1.07	14.81	3.21e-07	2.13e-05	Fst	follistatin	Coding
TC0200003630.mm.2	15.62	11.74	0.06	0.49	14.8	3.18e-06	9.83e-05	Ifih1	interferon induced with helicase C domain 1	Multiple_Complex
TC1100003382.mm.2	14.17	10.28	0.31	0.32	14.78	5.56e-06	0.0001	Slfn8	schlafen 8	Coding
TC0100001469.mm.2	8.73	4.85	0.18	0.37	14.71	6.39e-08	8.05e-06	Tnfsf18	tumor necrosis factor (ligand) superfamily, member 18	Coding
TC1100002003.mm.2	16.03	12.18	0.04	0.82	14.37	1.05e-06	4.56e-05	Rnf213	ring finger protein 213	Multiple_Complex
TC1600001556.mm.2	14.06	10.22	0.08	0.35	14.36	3.41e-06	0.0001	Parp14	poly (ADP-ribose) polymerase family, member 14	Multiple_Complex
TC0600001476.mm.2	9.55	5.71	0.2	0.67	14.27	1.98e-07	1.55e-05	Fgf23	fibroblast growth factor 23	Coding
TC0200003560.mm.2	12.65	8.82	0.38	0.44	14.24	3.13e-08	4.7e-06	Nr4a2	nuclear receptor subfamily 4, group A, member 2	Multiple_Complex
TC1100001239.mm.2	13.48	9.66	0.04	0.02	14.19	7.63e-06	0.0002	Slfn1	schlafen 1	Coding
TC1200002524.mm.2	10.08	6.26	0.14	0.49	14.07	1.03e-07	1.07e-05	Serpina3f	serine (or cysteine) peptidase inhibitor, clade A, member 3F	Coding
TC1100003043.mm.2	11.33	7.52	0.14	0.18	13.99	2.77e-09	8.3e-07	Kdm6b	KDM1 lysine (K)-specific demethylase 6B	Multiple_Complex
TC1200002511.mm.2	8.66	4.86	0.62	0.42	13.99	8.8e-08	9.92e-06	Itgb8	integrin beta 8	Multiple_Complex
TC1100002641.mm.2	15.72	11.93	0.16	0.48	13.9	2.39e-05	0.0004	Irgm1	immunity-related GTPase family M member 1	Multiple_Complex
TC0700003943.mm.2	15.12	11.33	0.1	0.38	13.88	6.31e-06	0.0002	Trim30a	tripartite motif-containing 30A	Multiple_Complex
TC1000000877.mm.2	13.59	9.81	0.14	0.07	13.75	3.6e-11	4.21e-08	Gadd45b	growth arrest and DNA-damage-inducible 45 beta	Coding
TC0200003865.mm.2	12.57	8.79	0.05	0.53	13.71	9.22e-07	4.2e-05	Calcrl	calcitonin receptor-like	Multiple_Complex
TC1000001375.mm.2	7.81	4.05	0.65	0.43	13.53	3.03e-07	2.06e-05	Il22	interleukin 22	Coding
TC1100004265.mm.2	12.37	8.61	0.28	0.43	13.53	1.07e-06	4.61e-05	Igtp	interferon gamma induced GTPase	Coding
TC0300000537.mm.2	13.78	10.04	0.08	1.18	13.37	6.8e-06	0.0002	Ptx3	pentraxin related gene	Multiple_Complex
TC1100000496.mm.2	13.69	9.96	0.07	0.13	13.22	4.3e-08	5.97e-06	Ifi47; Olfr56	interferon gamma inducible protein 47; olfactory receptor 56	Multiple_Complex
TC1900000756.mm.2	15.6	11.88	0.08	0.24	13.22	3.59e-10	2.1e-07	Dusp5	dual specificity phosphatase 5	Coding
TC0200005438.mm.2	14.57	10.84	0.21	0.61	13.2	5.77e-07	3.07e-05	Helz2	helicase with zinc finger 2, transcriptional coactivator	Multiple_Complex
TC0800001654.mm.2	9.58	5.86	0.37	0.13	13.18	1.42e-08	2.72e-06	Efnb2	ephrin B2	Coding
TC0100001632.mm.2	16.29	12.57	0.04	0.19	13.13	3.22e-06	9.92e-05	Pyhin1	pyrin and HIN domain family, member 1	Coding
TC1700002135.mm.2	8.72	5.01	0.13	0.75	13.06	3.52e-06	0.0001	Enpp4	ectonucleotide pyrophosphatase/phosphodiesterase 4	Multiple_Complex
TC1500001065.mm.2	10.87	7.18	0.27	0.08	12.93	1.18e-08	2.35e-06	Grasp	GRP1 (general receptor for phosphoinositides 1)-associated scaffold protein	Coding
TC0500002755.mm.2	7.83	4.18	0.34	0.67	12.58	1.03e-07	1.07e-05	Cxcl9	chemokine (C-X-C motif) ligand 9	Coding
TC1100000040.mm.2	13.69	10.05	0.21	0.2	12.54	4.11e-10	2.17e-07	Osm	oncostatin M	Multiple_Complex
TC1000000934.mm.2	12.21	8.57	0.21	0.71	12.45	4.57e-08	6.22e-06	Eid3	EP300 interacting inhibitor of differentiation 3	Coding
TC0600002342.mm.2	13.53	9.91	0.22	0.3	12.34	7.99e-07	3.88e-05	Nt5c3	5-nucleotidase, cytosolic III; 5'-nucleotidase, cytosolic III	Multiple_Complex
TC0300002718.mm.2	17	13.38	0.2	0.02	12.32	3.13e-10	1.98e-07	Csf1	colony stimulating factor 1 (macrophage)	Multiple_Complex
TC0100001765.mm.2	11.01	7.4	0.71	0.18	12.2	2.36e-07	1.72e-05	Dusp10	dual specificity phosphatase 10	Coding
TC1100004150.mm.2	11.26	7.65	0.22	0.73	12.19	1.05e-07	1.08e-05	Socs3	suppressor of cytokine signaling 3	Multiple_Complex
TC1300000597.mm.2	11.26	7.65	0.1	0.35	12.18	2.11e-08	3.52e-06	S1pr3	sphingosine-1-phosphate receptor 3	Coding
TC0500001349.mm.2	11.4	7.82	0.18	0.29	12.04	3.01e-08	4.57e-06	Oas1b	2-5 oligoadenylate synthetase 1B; 2'-5' oligoadenylate synthetase 1B	Multiple_Complex
TC0500002895.mm.2	14.47	10.89	0.28	0.94	11.98	0.0003	0.0031	Gbp10; Gbp6	guanylate-binding protein 10; guanylate binding protein 6	Coding
TC0500003731.mm.2	13.9	10.32	0.07	0.48	11.96	1.36e-06	5.43e-05	Gbp4	guanylate binding protein 4	Coding
TC0500003399.mm.2	8.47	4.91	0.37	0.14	11.81	4.4e-08	6.07e-06	Ccl24	chemokine (C-C motif) ligand 24	Coding
TC0500002818.mm.2	13.77	10.21	0.12	0.21	11.79	2.21e-09	7.02e-07	Rasgef1b	RasGEF domain family, member 1B	Multiple_Complex
TC0800001110.mm.2	10.96	7.43	0.22	0.61	11.52	2.51e-07	1.8e-05	Nlrc5; Mir7072	NLR family, CARD domain containing 5; microRNA 7072	Multiple_Complex
TC1700001221.mm.2	8.47	4.96	0.89	0.07	11.34	6.82e-06	0.0002	Tmem178	transmembrane protein 178	Multiple_Complex
TC0200004251.mm.2	9.88	6.39	0.17	0.28	11.26	1.64e-09	5.62e-07	Prrg4	proline rich Gla (G-carboxyglutamic acid) 4 (transmembrane)	Coding
TC0100003888.mm.2	16.8	13.32	0.04	0.5	11.21	6.96e-07	3.53e-05	Ifi204	interferon activated gene 204	Coding
TC1500001657.mm.2	14.32	10.84	0.2	0.58	11.17	1e-08	2.1e-06	Ndrg1	N-myc downstream regulated gene 1	Multiple_Complex
TC1600001604.mm.2	10.62	7.14	0.17	0.48	11.17	5.12e-08	6.77e-06	Pla1a	phospholipase A1 member A	Coding
TC1400002193.mm.2	13.05	9.57	0.05	0.61	11.16	1.46e-08	2.76e-06	Spryd7	SPRY domain containing 7	Coding
TC0200000933.mm.2	11.59	8.13	0.32	0.03	10.97	4.78e-09	1.19e-06	Gca	grancalcin	Multiple_Complex
TC1900001423.mm.2	6.8	3.34	0.19	0.29	10.95	7.31e-06	0.0002	Ifit1bl2	interferon induced protein with tetratricopeptide repeats 1B like 2	Coding
TC0600002641.mm.2	15	11.54	0.19	0.02	10.95	2.38e-08	3.86e-06	Mxd1	MAX dimerization protein 1	Multiple_Complex
TC0300002659.mm.2	10.94	7.49	0.16	0.49	10.93	1.31e-07	1.23e-05	Mov10	Moloney leukemia virus 10	Multiple_Complex
TC0100003889.mm.2	17.12	13.67	0.05	0.63	10.92	4.88e-05	0.0007	Mnda	myeloid cell nuclear differentiation antigen	Multiple_Complex
TC0600003229.mm.2	15.04	11.59	0.35	0.15	10.91	4.28e-09	1.11e-06	Cd69	CD69 antigen	Coding
TC0200001913.mm.2	6.05	2.61	0.11	0.66	10.89	3.1e-07	2.08e-05	Dusp2	dual specificity phosphatase 2	Multiple_Complex
TC0200003278.mm.2	9.82	6.39	0.04	0.83	10.78	7.62e-08	9.08e-06	Ptges	prostaglandin E synthase	Multiple_Complex
TC1900000102.mm.2	7.94	4.52	0.22	0.45	10.74	8.34e-08	9.55e-06	Batf2	basic leucine zipper transcription factor, ATF-like 2	Multiple_Complex
TC0500003175.mm.2	12	8.58	0.28	0.22	10.73	8.48e-07	4e-05	Oas2	2-5 oligoadenylate synthetase 2; 2'-5' oligoadenylate synthetase 2	Multiple_Complex
TC1500000404.mm.2	10.85	7.43	0.2	0.39	10.72	3.79e-08	5.4e-06	Zhx2	zinc fingers and homeoboxes 2	Multiple_Complex
TC0900000032.mm.2	14.09	10.67	0.19	1.34	10.72	2.04e-05	0.0004	Casp4	caspase 4, apoptosis-related cysteine peptidase	Multiple_Complex
TC0600002114.mm.2	15.12	11.7	0.17	0.02	10.66	7.27e-08	8.78e-06	Parp12	poly (ADP-ribose) polymerase family, member 12	Multiple_Complex
TC0100001176.mm.2	11.58	8.17	0.18	0.25	10.65	7.67e-09	1.68e-06	Slc41a1	solute carrier family 41, member 1	Multiple_Complex
TC0500003180.mm.2	12.62	9.22	0.09	0.26	10.52	2.56e-08	4.09e-06	Oas1g	2-5 oligoadenylate synthetase 1G	Multiple_Complex
TC1600000440.mm.2	13.94	10.55	0.17	0.36	10.5	1.64e-09	5.62e-07	Tm4sf19	transmembrane 4 L six family member 19	Coding
TC1100003379.mm.2	10.98	7.59	0.43	0.39	10.48	2.42e-07	1.74e-05	Slfn9	schlafen 9	Coding
TC1200000142.mm.2	14.77	11.39	0.56	0.15	10.36	3.79e-08	5.4e-06	Odc1	ornithine decarboxylase, structural 1	Coding
TC0X00003400.mm.2	11.84	8.47	0.15	0.05	10.33	1.47e-10	1.21e-07	Gm6377	predicted gene 6377	Coding
TC0400001543.mm.2	9.39	6.04	0.03	1.09	10.18	3.77e-06	0.0001	Fabp3	fatty acid binding protein 3, muscle and heart	Coding
TC0900002389.mm.2	12.22	8.89	0.3	0.14	10.09	1.56e-06	5.95e-05	Pml	promyelocytic leukemia	Multiple_Complex
TC0100001600.mm.2	10.76	7.43	0.11	0.19	10.01	2.47e-09	7.53e-07	Slamf1	signaling lymphocytic activation molecule family member 1	Multiple_Complex
TC1900000067.mm.2	10.43	7.11	0.45	0.52	10	1.9e-07	1.53e-05	Fosl1	fos-like antigen 1	Coding
TC1800001469.mm.2	10.44	7.12	0.42	0.51	9.98	2.61e-07	1.84e-05	Alpk2	alpha-kinase 2	Multiple_Complex
TC0800002597.mm.2	13.41	10.12	0.04	0.11	9.75	5.08e-09	1.23e-06	Junb	jun B proto-oncogene	Multiple_Complex
TC0200005290.mm.2	11.83	8.56	0.28	0.29	9.7	1.17e-06	4.94e-05	Zbp1	Z-DNA binding protein 1	Multiple_Complex
TC1800000610.mm.2	7.36	4.08	0.26	0.35	9.69	1.16e-05	0.0003	Iigp1	interferon inducible GTPase 1	Multiple_Complex
TC0300002023.mm.2	9.09	5.82	0.48	0.63	9.64	1.35e-06	5.42e-05	Tm4sf1	transmembrane 4 superfamily member 1	Coding
TC0900000720.mm.2	11.34	8.08	0.25	0.7	9.59	1.49e-07	1.31e-05	Sema7a	sema domain, immunoglobulin domain (Ig), and GPI membrane anchor, (semaphorin) 7A	Multiple_Complex
TC0800002947.mm.2	13.09	9.84	0.1	0.12	9.54	4.11e-10	2.17e-07	Mlkl	mixed lineage kinase domain-like	Multiple_Complex
TC0200000261.mm.2	9.98	6.73	0.34	0.12	9.53	1.82e-08	3.21e-06	Arl5b	ADP-ribosylation factor-like 5B	Multiple_Complex
TC0300000096.mm.2	15.07	11.82	0.14	0.03	9.49	2.25e-09	7.05e-07	Car2	carbonic anhydrase 2	Coding
TC0900003335.mm.2	9.41	6.17	0.14	0.32	9.47	3.2e-09	9.26e-07	Uba7	ubiquitin-like modifier activating enzyme 7	Multiple_Complex
TC0400002220.mm.2	10.71	7.47	0.31	0.6	9.42	2.36e-06	8.02e-05	Tmem67	transmembrane protein 67	Multiple_Complex
TC0700004538.mm.2	10.73	7.5	0.13	0.34	9.4	1.86e-07	1.51e-05	Slc25a22	solute carrier family 25 (mitochondrial carrier, glutamate), member 22	Multiple_Complex
TC0500000050.mm.2	8.36	5.15	0.41	0	9.28	5.74e-07	3.07e-05	Abcb1a	ATP-binding cassette, sub-family B (MDR/TAP), member 1A	Multiple_Complex
TC1600000938.mm.2	8.72	5.5	0.24	1.16	9.28	2.38e-05	0.0004	Jam2	junction adhesion molecule 2	Multiple_Complex
TC1100004266.mm.2	13.72	10.52	0.23	0.33	9.21	2.94e-06	9.38e-05	Irgm2	immunity-related GTPase family M member 2	Coding
TC0500003730.mm.2	11.27	8.07	0.32	0.35	9.19	3.02e-07	2.06e-05	Gbp9	guanylate-binding protein 9	Coding
TC0700002507.mm.2	12.62	9.42	0.02	0.39	9.19	1.97e-09	6.54e-07	Pvr	poliovirus receptor	Multiple_Complex
TC1600000346.mm.2	11.41	8.23	0.08	1.18	9.1	2.41e-05	0.0004	Rtp4	receptor transporter protein 4	Coding
TC0500003181.mm.2	12.22	9.04	0.1	0.41	9.02	3.34e-07	2.18e-05	Oas1a	2-5 oligoadenylate synthetase 1A; 2'-5' oligoadenylate synthetase 1A	Coding
TC1700002267.mm.2	10.8	7.64	0.3	0.13	8.99	1.95e-07	1.55e-05	Satb1	special AT-rich sequence binding protein 1	Multiple_Complex
TC1700000621.mm.2	14.44	11.27	0.07	0.08	8.97	4.38e-10	2.26e-07	Tap1	transporter 1, ATP-binding cassette, sub-family B (MDR/TAP)	Multiple_Complex
TC0800000416.mm.2	9.28	6.12	0.11	0.14	8.95	2.03e-09	6.63e-07	Dusp4	dual specificity phosphatase 4	Coding
TC0800002542.mm.2	12.03	8.88	0.3	0.19	8.86	1.23e-07	1.2e-05	Il15	interleukin 15	Coding
TC0400000532.mm.2	10.39	7.25	0.02	0.17	8.83	1.07e-09	4.01e-07	Msantd3	Myb/SANT-like DNA-binding domain containing 3	Multiple_Complex
TC0100003590.mm.2	7.32	4.18	0.23	0.15	8.83	6.15e-05	0.0009	BC094916	cDNA sequence BC094916	Coding
TC0100002618.mm.2	8.71	5.58	0.77	1.83	8.77	0.0003	0.0033	Epha4	Eph receptor A4	Multiple_Complex
TC1600000500.mm.2	12.92	9.8	0.2	0.2	8.74	1.8e-06	6.62e-05	Parp9	poly (ADP-ribose) polymerase family, member 9	Multiple_Complex
TC1800000606.mm.2	11.3	8.18	0.14	0.24	8.72	2.22e-06	7.74e-05	Gm4951	predicted gene 4951	Multiple_Complex
TC0100000541.mm.2	13.25	10.13	0.18	0.05	8.68	1.25e-07	1.21e-05	Ccnyl1	cyclin Y-like 1	Multiple_Complex
TC1400002160.mm.2	7.4	4.3	0.09	0.38	8.59	6.33e-06	0.0002	Gm6904	predicted gene 6904	Coding
TC1800000301.mm.2	11.46	8.36	0.11	0.27	8.57	5.72e-09	1.34e-06	Egr1	early growth response 1	Coding
TC0300000354.mm.2	9.86	6.77	0.35	0.62	8.51	2.32e-07	1.71e-05	Noct	nocturnin	Multiple_Complex
TC0400003361.mm.2	10.98	7.9	0.36	0.01	8.49	1.47e-08	2.76e-06	Plk3	polo-like kinase 3	Multiple_Complex
TC1000001761.mm.2	13.1	10.02	0.33	0.77	8.46	1.84e-06	6.77e-05	Stx11	syntaxin 11	Coding
TC0900000049.mm.2	6.44	3.36	0.42	0.32	8.44	9.46e-07	4.29e-05	Mmp10	matrix metallopeptidase 10	Coding
TC0700003862.mm.2	10.74	7.67	0.43	0.61	8.42	1e-06	4.44e-05	Trim21	tripartite motif-containing 21	Coding
TC0400001525.mm.2	10.66	7.6	0.33	1.27	8.35	4.21e-05	0.0007	Marcksl1	MARCKS-like 1	Coding
TC0700003941.mm.2	7.88	4.82	0.15	0.62	8.3	1.67e-06	6.26e-05	Trim30b	tripartite motif-containing 30B	Multiple_Complex
TC0600002579.mm.2	8.25	5.2	0.13	0.19	8.25	2e-07	1.55e-05	Cd207	CD207 antigen	Coding
TC1600001580.mm.2	14.65	11.61	0.11	0.03	8.24	4.69e-09	1.18e-06	Cd86	CD86 antigen	Multiple_Complex
TC1200000418.mm.2	6.84	3.81	0.29	0.17	8.16	1.94e-07	1.55e-05	Coch	coagulation factor C homolog (Limulus polyphemus)	Coding
TC1600001974.mm.2	6.81	3.79	0.6	0.15	8.12	8.13e-06	0.0002	Adamts1	a disintegrin-like and metallopeptidase (reprolysin type) with thrombospondin type 1 motif, 1	Multiple_Complex
TC1500002347.mm.2	12.67	9.65	0.22	0.07	8.1	1.51e-06	5.8e-05	Parp10	poly (ADP-ribose) polymerase family, member 10	Multiple_Complex
TSUnmapped00000047.mm.2	11.99	8.98	0.13	0.31	8.09	7.91e-08	9.3e-06	Cd83	CD83 antigen	Coding
TC1000002983.mm.2	7.71	4.69	0.28	0.66	8.07	1.08e-07	1.08e-05	Iltifb	interleukin 10-related T cell-derived inducible factor beta	Multiple_Complex
TC1600001655.mm.2	7.24	4.23	0.42	0.33	8.06	2.43e-07	1.75e-05	Cd200	CD200 antigen	Multiple_Complex
TC1300001789.mm.2	9.61	6.61	0.16	0.04	8	7.48e-09	1.66e-06	Pxdc1	PX domain containing 1	Multiple_Complex
TC1100000614.mm.2	13.81	10.82	0.19	0.36	7.94	5.24e-08	6.88e-06	Irf1	interferon regulatory factor 1	Multiple_Complex
TC0200004733.mm.2	15.05	12.06	0.21	0.26	7.91	1.35e-07	1.25e-05	Flrt3	fibronectin leucine rich transmembrane protein 3	Multiple_Complex
TC0700001520.mm.2	12.66	9.67	0.12	0.25	7.9	5.7e-07	3.06e-05	Trim34b; Trim34a	tripartite motif-containing 34B; tripartite motif-containing 34A	Coding
TC0500002410.mm.2	5.86	2.88	0.61	0.31	7.89	4.28e-06	0.0001	Ccdc149	coiled-coil domain containing 149	Multiple_Complex
TC0800001698.mm.2	9.67	6.69	0.37	0.69	7.88	1.18e-06	4.96e-05	Rab20	RAB20, member RAS oncogene family	Coding
TC0200005112.mm.2	14.33	11.35	0.21	0.68	7.85	4.09e-07	2.46e-05	Slpi; Mir7678	secretory leukocyte peptidase inhibitor; microRNA 7678	Multiple_Complex
TC0200001927.mm.2	13.75	10.78	0.11	0.16	7.83	1.09e-09	4.05e-07	Bcl2l11	BCL2-like 11 (apoptosis facilitator)	Multiple_Complex
TC1500002316.mm.2	12.92	9.95	0.03	2.28	7.83	0.0036	0.0204	Gpr84	G protein-coupled receptor 84	Coding
TC1400002487.mm.2	12.37	9.41	0.23	0.33	7.82	8.48e-08	9.61e-06	Rgcc	regulator of cell cycle	Coding
TC0200002018.mm.2	15.62	12.66	0.18	0.01	7.8	1.99e-07	1.55e-05	Smox	spermine oxidase	Multiple_Complex
TC0700001672.mm.2	11.65	8.7	0.15	0.38	7.74	1.68e-05	0.0003	Calcb	calcitonin-related polypeptide, beta	Coding
TC0400001217.mm.2	11.63	8.69	0.18	0.3	7.71	2.91e-08	4.5e-06	Pdzk1ip1	PDZK1 interacting protein 1	Multiple_Complex
TC0200000222.mm.2	9.74	6.8	0.39	0.49	7.65	1.49e-05	0.0003	Il15ra	interleukin 15 receptor, alpha chain	Multiple_Complex
TC0400003917.mm.2	14.17	11.24	0.19	0.3	7.63	7.15e-08	8.67e-06	Pdpn	podoplanin	Coding
TC1100001657.mm.2	12.95	10.03	0.19	0.18	7.6	1.01e-07	1.07e-05	Ifi35	interferon-induced protein 35	Multiple_Complex
TC0800000286.mm.2	6.52	3.6	0.37	0.14	7.59	2e-07	1.55e-05	Plat	plasminogen activator, tissue	Coding
TC0200005181.mm.2	14.27	11.35	0.2	0.07	7.57	3.03e-06	9.54e-05	Znfx1	zinc finger, NFX1-type containing 1	Multiple_Complex
TC0X00002685.mm.2	7.28	4.37	0.2	0.16	7.55	1.06e-07	1.08e-05	Eda2r	ectodysplasin A2 receptor	Multiple_Complex
TC1600000264.mm.2	11.12	8.2	0.29	0.6	7.53	1.5e-06	5.75e-05	B3gnt5	UDP-GlcNAc:betaGal beta-1,3-N-acetylglucosaminyltransferase 5	Multiple_Complex
TC0300001446.mm.2	13.07	10.16	0.1	0.25	7.51	9.8e-07	4.38e-05	Gbp3	guanylate binding protein 3	Multiple_Complex
TC0200001222.mm.2	13.3	10.43	0.1	0.36	7.33	2.07e-05	0.0004	Ube2l6	ubiquitin-conjugating enzyme E2L 6	Multiple_Complex
TC0200003355.mm.2	14.71	11.84	0.06	0.99	7.32	1.58e-05	0.0003	Traf1	TNF receptor-associated factor 1	Multiple_Complex
TC1100000119.mm.2	12.86	9.99	0.18	0.93	7.31	5.89e-06	0.0002	Upp1	uridine phosphorylase 1	Multiple_Complex
TC0800002252.mm.2	13.37	10.5	0.05	0.22	7.3	1.06e-08	2.17e-06	Sap30	sin3 associated polypeptide	Coding
TC1700002224.mm.2	13.22	10.36	0.15	0.18	7.24	1.84e-08	3.22e-06	A530064D06Rik	RIKEN cDNA A530064D06 gene	Coding
TC1400002641.mm.2	8.9	6.04	0.83	0.96	7.24	0.0008	0.0065	Ednrb	endothelin receptor type B	Coding
TC1200001912.mm.2	9.52	6.66	0.12	0.35	7.24	1.53e-07	1.32e-05	Six1	sine oculis-related homeobox 1	Multiple_Complex
TC0100003866.mm.2	18.56	15.71	0.02	1.5	7.22	0.007	0.0344	Serpinb2	serine (or cysteine) peptidase inhibitor, clade B, member 2	Coding
TC0300000092.mm.2	14.42	11.57	0.14	0.64	7.21	1.31e-06	5.33e-05	Car13	carbonic anhydrase 13	Coding
TC1700002102.mm.2	9.72	6.87	0.13	1.04	7.21	7e-06	0.0002	Crisp3	cysteine-rich secretory protein 3	Coding
TC1300000514.mm.2	12.55	9.7	0.14	0.35	7.21	9.9e-08	1.07e-05	Jarid2	jumonji, AT rich interactive domain 2	Multiple_Complex
TC0500000560.mm.2	10.09	7.25	0.24	1.16	7.2	4.75e-05	0.0007	Pcdh7	protocadherin 7	Coding
TC0400001990.mm.2	15.68	12.84	0.2	0.05	7.15	4.96e-09	1.21e-06	Errfi1	ERBB receptor feedback inhibitor 1	Multiple_Complex
TC0100000765.mm.2	12.69	9.85	0.3	0.33	7.14	1.95e-07	1.55e-05	Sp140	Sp140 nuclear body protein	Multiple_Complex
TC1100000106.mm.2	10.16	7.33	0.36	0.44	7.1	0.0004	0.0033	Ramp3	receptor (calcitonin) activity modifying protein 3	Multiple_Complex
TC0500000344.mm.2	7.15	4.34	0.48	0	6.99	1.27e-06	5.24e-05	Yes1	Yamaguchi sarcoma viral (v-yes) oncogene homolog 1	Multiple_Complex
TC1400001930.mm.2	14.49	11.69	0.2	0.65	6.99	2.4e-06	8.12e-05	Gch1	GTP cyclohydrolase 1	Multiple_Complex
TC0700002499.mm.2	9.19	6.38	0.28	0.7	6.97	8.31e-07	3.96e-05	Pvrl2	poliovirus receptor-related 2	Coding
TC1100001386.mm.2	14.41	11.61	0.21	0.29	6.97	1.23e-06	5.11e-05	Trim25	tripartite motif-containing 25	Multiple_Complex
TC1000001596.mm.2	14.62	11.83	0.03	0.1	6.95	7.48e-07	3.71e-05	Stat2	signal transducer and activator of transcription 2	Coding
TC0700003517.mm.2	14.17	11.39	0.08	0.19	6.87	2.1e-09	6.75e-07	Slco3a1	solute carrier organic anion transporter family, member 3a1	Multiple_Complex
TC1300000498.mm.2	13.33	10.55	0.07	0.07	6.86	7.35e-09	1.65e-06	Cd83	CD83 antigen	Coding
TC0400004177.mm.2	6.92	4.16	0.56	0.27	6.78	7.53e-06	0.0002	Akap2	A kinase (PRKA) anchor protein 2	Multiple_Complex
TC0800001952.mm.2	12.36	9.6	0.39	0.51	6.78	3.71e-07	2.3e-05	Rab11fip1	RAB11 family interacting protein 1 (class I)	Multiple_Complex
TC1000001988.mm.2	11.32	8.56	0.46	0.19	6.74	3.26e-07	2.14e-05	Zufsp	zinc finger with UFM1-specific peptidase domain	Multiple_Complex
TC1700001027.mm.2	10.05	7.31	0.24	0.59	6.68	3.82e-07	2.35e-05	Tnfsf9	tumor necrosis factor (ligand) superfamily, member 9	Coding
TC0500000947.mm.2	5.95	3.21	0.49	0.39	6.68	6.41e-06	0.0002	Prdm8	PR domain containing 8	Multiple_Complex
TC0300000288.mm.2	7.81	5.07	0.3	0.54	6.65	1.12e-07	1.12e-05	Spry1	sprouty homolog 1 (Drosophila)	Coding
TC0300000054.mm.2	7.94	5.2	0.17	0.5	6.64	1.74e-07	1.43e-05	Zbtb10	zinc finger and BTB domain containing 10	Multiple_Complex
TC0500003225.mm.2	10.68	7.95	0.24	0.01	6.64	4.83e-09	1.19e-06	Rhof	ras homolog gene family, member f	Multiple_Complex
TC0200000819.mm.2	6.96	4.24	0.45	0.66	6.62	3.69e-06	0.0001	Tnfaip6	tumor necrosis factor alpha induced protein 6	Coding
TC0400004170.mm.2	7.65	4.92	0.38	0.73	6.6	5.8e-05	0.0008	Agrn	agrin	Multiple_Complex
TC0200001535.mm.2	9.84	7.11	0.26	0.47	6.6	3.48e-05	0.0006	Abtb2	ankyrin repeat and BTB (POZ) domain containing 2	Multiple_Complex
TC0700003058.mm.2	6.81	4.09	0.3	0.3	6.6	1.35e-06	5.42e-05	Mrgpra2b	MAS-related GPR, member A2B	Coding
TC1700001699.mm.2	15.71	12.99	0.09	0.01	6.58	1.63e-09	5.62e-07	Dusp1	dual specificity phosphatase 1	Multiple_Complex
TC1600001557.mm.2	12.26	9.55	0.23	0.19	6.55	1.48e-07	1.3e-05	Dtx3l	deltex 3-like (Drosophila)	Coding
TC0600003237.mm.2	16.2	13.49	0.24	1.85	6.55	0.0023	0.0143	Olr1	oxidized low density lipoprotein (lectin-like) receptor 1	Coding
TC0700004404.mm.2	10.17	7.46	0.38	0.27	6.55	1.22e-05	0.0003	Chst15	carbohydrate (N-acetylgalactosamine 4-sulfate 6-O) sulfotransferase 15	Multiple_Complex
TC1000001590.mm.2	9.27	6.56	0.38	0.28	6.54	6.85e-06	0.0002	Gls2	glutaminase 2 (liver, mitochondrial)	Multiple_Complex
TC1500000160.mm.2	10.02	7.32	0.24	1.01	6.5	1.78e-05	0.0003	Myo10	myosin X	Multiple_Complex
TC1000000711.mm.2	9.86	7.16	0.32	0.84	6.49	2.69e-06	8.81e-05	Adora2a	adenosine A2a receptor	Coding
TC0500001680.mm.2	9.75	7.05	0.13	0.12	6.49	1.63e-08	2.96e-06	Mafk	v-maf musculoaponeurotic fibrosarcoma oncogene family, protein K (avian)	Multiple_Complex
TC0100003380.mm.2	12.17	9.47	0.07	0.19	6.49	4.08e-09	1.09e-06	Suco	SUN domain containing ossification factor	Multiple_Complex
TC1700002558.mm.2	14.53	11.84	0.28	0.45	6.49	9.48e-06	0.0002	Eif2ak2	eukaryotic translation initiation factor 2-alpha kinase 2	Multiple_Complex
TC1100002567.mm.2	13.66	10.98	0.07	0.29	6.43	8.27e-08	9.52e-06	Pttg1	pituitary tumor-transforming gene 1	Multiple_Complex
TC0400001510.mm.2	14.47	11.79	0.02	0.45	6.43	2.09e-07	1.61e-05	Rnf19b	ring finger protein 19B	Multiple_Complex
TC1600000553.mm.2	15.26	12.58	0.2	0.11	6.42	3.67e-09	1.02e-06	Cd80	CD80 antigen	Multiple_Complex
TC1200000260.mm.2	9.03	6.37	0.5	0.31	6.33	3.48e-07	2.24e-05	Fam110c	family with sequence similarity 110, member C	Coding
TC0500001522.mm.2	9.51	6.85	0.08	0.39	6.31	6.24e-07	3.26e-05	Tpst1	protein-tyrosine sulfotransferase 1	Multiple_Complex
TC0500000675.mm.2	8.19	5.54	0.09	0.53	6.29	1.31e-07	1.23e-05	Nipal1	NIPA-like domain containing 1	Coding
TC1400002870.mm.2	13.13	10.48	0.09	0.2	6.27	3.06e-08	4.63e-06	Setdb2; Phf11c; Phf11d	SET domain, bifurcated 2; PHD finger protein 11C; PHD finger protein 11D	Multiple_Complex
TC1700000932.mm.2	13.46	10.81	0.24	0.6	6.26	3.11e-06	9.68e-05	Trem1	triggering receptor expressed on myeloid cells 1	Coding
TC0500001526.mm.2	12.81	10.16	0.22	0.02	6.25	1.9e-08	3.27e-06	Rabgef1	RAB guanine nucleotide exchange factor (GEF) 1	Multiple_Complex
TC1900001418.mm.2	14.17	11.53	0.35	0.89	6.23	5.58e-05	0.0008	Ch25h	cholesterol 25-hydroxylase	Coding
TC1100001935.mm.2	10.29	7.65	0.04	0.06	6.22	1.31e-09	4.76e-07	Sphk1	sphingosine kinase 1	Multiple_Complex
TC0400002251.mm.2	13.25	10.61	0.15	0.16	6.21	1.26e-08	2.47e-06	Ripk2	receptor (TNFRSF)-interacting serine-threonine kinase 2	Coding
TC1400000851.mm.2	8.67	6.04	0.44	0.1	6.18	7.81e-07	3.81e-05	Spata13	spermatogenesis associated 13	Multiple_Complex
TC1100001222.mm.2	8.32	5.69	0.31	0.72	6.18	6.95e-06	0.0002	Ccl12	chemokine (C-C motif) ligand 12	Multiple_Complex
TC0600000131.mm.2	15.14	12.51	0.07	0.99	6.17	8.98e-06	0.0002	Met	met proto-oncogene	Multiple_Complex
TC0400004055.mm.2	8.91	6.29	0.61	0.36	6.17	0.0004	0.0035	Spsb1	splA/ryanodine receptor domain and SOCS box containing 1	Multiple_Complex
TC1000001947.mm.2	12.19	9.57	0.15	0.07	6.15	2.22e-08	3.65e-06	Ncoa7	nuclear receptor coactivator 7	Multiple_Complex
TC0400004173.mm.2	8	5.38	0.55	0.16	6.15	3.05e-06	9.57e-05	Plekhn1	pleckstrin homology domain containing, family N member 1	Coding
TC1800000029.mm.2	11.74	9.12	0.08	0.64	6.14	2.13e-07	1.63e-05	Zeb1	zinc finger E-box binding homeobox 1	Multiple_Complex
TC0700002477.mm.2	8.02	5.41	0.45	0.31	6.14	6.3e-07	3.26e-05	Fosb	FBJ osteosarcoma oncogene B	Coding
TC1400001086.mm.2	12.12	9.51	0.07	0.06	6.1	1.99e-07	1.55e-05	Epsti1	epithelial stromal interaction 1 (breast)	Multiple_Complex
TC0700000946.mm.2	12.4	9.8	0.3	0.2	6.08	9.09e-08	1e-05	Atp10a	ATPase, class V, type 10A	Coding
TC1100000324.mm.2	14.88	12.28	0.16	0.34	6.06	2.28e-08	3.72e-06	Cpeb4	cytoplasmic polyadenylation element binding protein 4	Multiple_Complex
TC0300001447.mm.2	15.48	12.89	0.04	0.43	6.04	1.58e-05	0.0003	Gbp2	guanylate binding protein 2	Coding
TC0600002137.mm.2	10.25	7.67	0.2	0.1	5.97	3.01e-08	4.57e-06	E330009J07Rik	RIKEN cDNA E330009J07 gene	Coding
TC0700001432.mm.2	9.65	7.07	0.07	0.5	5.96	6.45e-08	8.05e-06	Pde2a	phosphodiesterase 2A, cGMP-stimulated	Coding
TC1700002823.mm.2	13.05	10.48	0.1	0.07	5.94	6.48e-07	3.33e-05	H2-T10	histocompatibility 2, T region locus 10	Multiple_Complex
TC0700004003.mm.2	14.6	12.03	0.31	0.37	5.94	4.15e-06	0.0001	Gm18853	GTPase, very large interferon inducible 1 pseudogene	Multiple_Complex
TC1000000100.mm.2	6.97	4.4	0.52	0	5.93	5.54e-06	0.0001	Hivep2	human immunodeficiency virus type I enhancer binding protein 2	Multiple_Complex
TC0100002470.mm.2	9.44	6.87	0.48	0.08	5.92	6.02e-07	3.16e-05	Fzd5	frizzled homolog 5 (Drosophila)	Coding
TC0700002696.mm.2	14.39	11.83	0.09	0.39	5.89	4.98e-08	6.66e-06	Zfp36	zinc finger protein 36	Coding
TC1700002822.mm.2	11.25	8.69	0.18	0.19	5.89	1.01e-08	2.1e-06	H2-T22; H2-T9	histocompatibility 2, T region locus 22; histocompatibility 2, T region locus 9	Multiple_Complex
TC0500000785.mm.2	12.99	10.44	0.24	0.3	5.87	2.92e-08	4.5e-06	Stap1	signal transducing adaptor family member 1	Multiple_Complex
TC0100003204.mm.2	13.17	10.62	0.05	0.56	5.86	1.13e-06	4.8e-05	Rgs2	regulator of G-protein signaling 2	Multiple_Complex
TC1400001656.mm.2	8.09	5.54	0.3	0.15	5.86	5.11e-05	0.0008	Cacna1d	calcium channel, voltage-dependent, L type, alpha 1D subunit	Coding
TC0100002711.mm.2	13.31	10.78	0.15	0.16	5.8	3.07e-07	2.07e-05	Csprs	component of Sp100-rs	Multiple_Complex
TC0500000052.mm.2	8.12	5.58	0.18	0.02	5.8	7.42e-07	3.68e-05	Abcb1b	ATP-binding cassette, sub-family B (MDR/TAP), member 1B	Multiple_Complex
TC0100000766.mm.2	15.97	13.44	0.07	0.18	5.79	5.84e-07	3.09e-05	Sp100	nuclear antigen Sp100	Multiple_Complex
TC0500002458.mm.2	11.57	9.04	0.07	0.12	5.78	6.26e-08	7.94e-06	Arap2	ArfGAP with RhoGAP domain, ankyrin repeat and PH domain 2	Multiple_Complex
TC0500001896.mm.2	7.98	5.45	0.02	0.44	5.77	2.83e-08	4.43e-06	Fzd1	frizzled homolog 1 (Drosophila)	Coding
TC0700001519.mm.2	8.48	5.96	0.03	0.04	5.76	8.94e-08	9.92e-06	Trim6	tripartite motif-containing 6	Multiple_Complex
TC0100000375.mm.2	15.4	12.88	0.05	0.33	5.76	1.11e-05	0.0002	Stat1	signal transducer and activator of transcription 1	Coding
TC1200000679.mm.2	8.31	5.79	0.42	0.46	5.72	1.91e-06	6.92e-05	Hspa2	heat shock protein 2	Coding
TC0600001696.mm.2	11.68	9.17	0.21	0.01	5.71	3.94e-07	2.4e-05	Etnk1	ethanolamine kinase 1	Coding
TC1200001742.mm.2	14.8	12.28	0.12	1.92	5.71	0.0022	0.0141	Egln3	egl-9 family hypoxia-inducible factor 3	Coding
TC0900001170.mm.2	12.71	10.2	0.23	0.46	5.7	1.42e-07	1.27e-05	Plscr1	phospholipid scramblase 1	Multiple_Complex
TC0800002300.mm.2	10.13	7.64	0.22	0.88	5.63	1.92e-05	0.0004	Palld	palladin, cytoskeletal associated protein	Multiple_Complex
TC0200003528.mm.2	11.73	9.24	0.09	0.14	5.61	1.41e-07	1.26e-05	Nmi	N-myc (and STAT) interactor	Multiple_Complex
TC1300002506.mm.2	9.56	7.07	0.29	0.1	5.6	2.25e-06	7.78e-05	Tmem171	transmembrane protein 171	Coding
TC1700000864.mm.2	11.82	9.36	0.04	1.06	5.5	1.52e-05	0.0003	Nfkbie	nuclear factor of kappa light polypeptide gene enhancer in B cells inhibitor, epsilon	Multiple_Complex
TC0800001037.mm.2	10.88	8.42	0.14	0.91	5.5	1.5e-05	0.0003	Nod2	nucleotide-binding oligomerization domain containing 2	Multiple_Complex
TC0300003087.mm.2	7.44	4.98	0.36	0.11	5.5	5.36e-07	2.9e-05	Cyr61	cysteine rich protein 61	Coding
TC1900000448.mm.2	6.59	4.13	0.1	0.72	5.49	4.33e-06	0.0001	Il33	interleukin 33	Multiple_Complex
TC1100002642.mm.2	12.94	10.48	0.14	0.16	5.49	1.44e-06	5.61e-05	Gm5431	predicted gene 5431	Coding
TC0800000817.mm.2	9.15	6.7	0.25	0.17	5.48	3.38e-06	0.0001	Hsh2d	hematopoietic SH2 domain containing	Coding
TC0200003245.mm.2	9.83	7.38	0.04	0.12	5.48	1.14e-08	2.27e-06	Ntng2; 6530402F18Rik	netrin G2; RIKEN cDNA 6530402F18 gene	Multiple_Complex
TC0500001597.mm.2	12.91	10.46	0.28	0.31	5.46	1.94e-05	0.0004	Rasa4; Mir7035	RAS p21 protein activator 4; microRNA 7035	Multiple_Complex
TC0200003304.mm.2	9.34	6.89	0.11	0.26	5.44	1.87e-08	3.24e-06	Slc25a25	solute carrier family 25 (mitochondrial carrier, phosphate carrier), member 25	Multiple_Complex
TC0500003186.mm.2	14.14	11.69	0.09	0.08	5.44	1.17e-06	4.94e-05	Trafd1	TRAF type zinc finger domain containing 1	Multiple_Complex
TC0900002934.mm.2	8.86	6.42	0.13	0.17	5.43	2e-08	3.39e-06	Il20rb	interleukin 20 receptor beta	Multiple_Complex
TC1100003396.mm.2	15.67	13.23	0.33	0.47	5.42	0.0002	0.0021	Ccl5	chemokine (C-C motif) ligand 5	Multiple_Complex
TC0X00000643.mm.2	12.95	10.52	0.22	0.23	5.4	7.6e-08	9.08e-06	Mamld1	mastermind-like domain containing 1	Coding
TC0600002425.mm.2	9.09	6.66	0.42	0.62	5.38	5.15e-05	0.0008	Il23r	interleukin 23 receptor	Coding
TC1000000093.mm.2	5.11	2.68	0.19	0.3	5.38	4.25e-06	0.0001	Plagl1	pleiomorphic adenoma gene-like 1	Multiple_Complex
TC1700001596.mm.2	12.52	10.1	0.35	0.57	5.32	4.66e-05	0.0007	Mmp25	matrix metallopeptidase 25	Coding
TC1400000271.mm.2	10.68	8.27	0.06	0.56	5.32	2.28e-07	1.7e-05	Arhgef3	Rho guanine nucleotide exchange factor (GEF) 3	Multiple_Complex
TC1600000558.mm.2	12.44	10.04	0.11	0.53	5.29	2.11e-07	1.62e-05	Tmem39a	transmembrane protein 39a	Multiple_Complex
TC1200001768.mm.2	15.81	13.42	0.12	0.41	5.24	2.27e-06	7.81e-05	Nfkbia	nuclear factor of kappa light polypeptide gene enhancer in B cells inhibitor, alpha	Coding
TC0700002705.mm.2	15.38	13	0.1	0.28	5.21	1.02e-06	4.49e-05	Nfkbib	nuclear factor of kappa light polypeptide gene enhancer in B cells inhibitor, beta	Coding
TC0700003057.mm.2	5.99	3.63	0.65	0.21	5.16	0.0017	0.0115	Mrgpra2a	MAS-related GPR, member A2A	Coding
TC0300002872.mm.2	6.41	4.05	0.17	0.56	5.12	0.0001	0.0017	Synpo2	synaptopodin 2	Multiple_Complex
TC0400003522.mm.2	11.8	9.45	0.17	0.14	5.11	3.36e-08	4.95e-06	Zc3h12a	zinc finger CCCH type containing 12A	Multiple_Complex
TC0600001606.mm.2	15.07	12.73	0.29	1.3	5.05	0.0004	0.0035	Emp1	epithelial membrane protein 1	Coding
TC1200000769.mm.2	9.38	7.05	0.55	0.13	5.05	8.28e-07	3.95e-05	Sipa1l1	signal-induced proliferation-associated 1 like 1	Multiple_Complex
TC0900002764.mm.2	9.47	7.14	0.21	0.01	5.03	9.09e-07	4.17e-05	Hmgn3	high mobility group nucleosomal binding domain 3	Multiple_Complex
TC0300000769.mm.2	13.52	11.19	0.07	0.24	5.03	4.24e-07	2.5e-05	Adar	adenosine deaminase, RNA-specific	Multiple_Complex
TC0100002725.mm.2	10.84	8.51	0.24	0.36	5.02	3.94e-07	2.4e-05	Sp110	Sp110 nuclear body protein	Multiple_Complex
TC0100003102.mm.2	11.81	9.49	0.17	0.44	5	5.35e-07	2.9e-05	Btg2	B cell translocation gene 2, anti-proliferative	Coding
TC1500002183.mm.2	7.46	5.13	0.1	0.58	5	5.59e-06	0.0001	Rnd1	Rho family GTPase 1	Coding
TC1100000726.mm.2	13.99	11.67	0.17	0.34	4.99	1.39e-07	1.26e-05	Nlrp3	NLR family, pyrin domain containing 3	Coding
TC1300000912.mm.2	12.9	10.59	0.1	0.55	4.99	2.23e-07	1.68e-05	Ell2	elongation factor RNA polymerase II 2	Coding
TC1200002440.mm.2	12.93	10.62	0.13	0.64	4.98	1.03e-05	0.0002	Gpr132	G protein-coupled receptor 132	Coding
TC0200000382.mm.2	18.26	15.95	0.06	0.68	4.98	4.23e-05	0.0007	Il1rn	interleukin 1 receptor antagonist	Multiple_Complex
TC1200001638.mm.2	11.96	9.66	0.11	0.3	4.95	5.43e-08	7.05e-06	Ahr	aryl-hydrocarbon receptor	Multiple_Complex
TC0100001409.mm.2	16.36	14.05	0.14	0.03	4.95	2.07e-05	0.0004	Tor1aip2	torsin A interacting protein 2	Multiple_Complex
TC0400000529.mm.2	17.39	15.08	0.05	0.24	4.94	6.74e-08	8.32e-06	Nr4a3	nuclear receptor subfamily 4, group A, member 3	Multiple_Complex
TC1100001219.mm.2	14.44	12.14	0.15	0.49	4.93	1.28e-06	5.24e-05	Ccl2	chemokine (C-C motif) ligand 2	Multiple_Complex
TC1200000959.mm.2	12.59	10.3	0.44	0.45	4.89	6.09e-05	0.0009	Gpr65	G-protein coupled receptor 65	Coding
TC0300001081.mm.2	12.44	10.16	0.13	0.21	4.85	2.64e-05	0.0005	Rhoc	ras homolog gene family, member C	Multiple_Complex
TC0700002783.mm.2	11.08	8.82	0.39	0.34	4.81	2e-05	0.0004	Hamp	hepcidin antimicrobial peptide	Coding
TC0500000221.mm.2	13.31	11.05	0.03	0.21	4.79	1.85e-07	1.51e-05	Nub1	negative regulator of ubiquitin-like proteins 1	Coding
TC0400001924.mm.2	11.45	9.19	0.08	0.36	4.78	2.04e-05	0.0004	Mthfr	5,10-methylenetetrahydrofolate reductase	Multiple_Complex
TC0200001203.mm.2	11.58	9.33	0.21	0.4	4.75	1.72e-07	1.43e-05	Itgav	integrin alpha V	Multiple_Complex
TC1800000457.mm.2	11.4	9.16	0.32	0.14	4.74	6.5e-06	0.0002	Dcp2	DCP2 decapping enzyme homolog (S. cerevisiae)	Multiple_Complex
TC0500002896.mm.2	9.61	7.38	0.17	0.15	4.72	2.73e-05	0.0005	Gbp11	guanylate binding protein 11	Multiple_Complex
TC0100000743.mm.2	9.66	7.43	0.14	0.02	4.7	4.22e-08	5.9e-06	Gm7609	predicted pseudogene 7609	Multiple_Complex
TC0400000498.mm.2	10.76	8.52	0.13	0.24	4.7	2.95e-06	9.42e-05	Tdrd7	tudor domain containing 7	Multiple_Complex
TC1200000614.mm.2	10.51	8.27	0.1	0.02	4.7	1.07e-08	2.17e-06	Daam1	dishevelled associated activator of morphogenesis 1	Multiple_Complex
TC0200005149.mm.2	9.43	7.2	0.1	0.01	4.68	8.85e-07	4.11e-05	Ocstamp	osteoclast stimulatory transmembrane protein	Coding
TC1100001208.mm.2	7.71	5.49	0.24	0.55	4.68	2.2e-06	7.71e-05	Cdk5r1	cyclin-dependent kinase 5, regulatory subunit 1 (p35)	Coding
TC1900000689.mm.2	13.13	10.9	0.03	0.98	4.67	4.54e-05	0.0007	Nfkb2	nuclear factor of kappa light polypeptide gene enhancer in B cells 2, p49/p100	Coding
TC1000002998.mm.2	10.29	8.07	0.07	0.15	4.66	2.58e-07	1.83e-05	Dyrk2	dual-specificity tyrosine-(Y)-phosphorylation regulated kinase 2	Coding
TC1600000510.mm.2	7.1	4.88	0.62	0.03	4.66	2.86e-05	0.0005	Gm5416	predicted gene 5416	Coding
TC1700000703.mm.2	16.48	14.26	0.1	0.33	4.65	1.89e-07	1.52e-05	Ier3	immediate early response 3	Coding
TC0200002275.mm.2	15.13	12.91	0.24	0.32	4.65	3.6e-07	2.27e-05	Srxn1	sulfiredoxin 1 homolog (S. cerevisiae)	Multiple_Complex
TC1700002774.mm.2	11.89	9.68	0.08	0.32	4.61	2.83e-07	1.97e-05	Cmtr1	cap methyltransferase 1	Multiple_Complex
TC0100000923.mm.2	9.82	7.61	0.37	0.18	4.61	7.12e-07	3.57e-05	Gpr35	G protein-coupled receptor 35	Coding
TC0700003002.mm.2	6.54	4.35	0.32	0.05	4.57	1.28e-06	5.24e-05	Ppfia3	protein tyrosine phosphatase, receptor type, f polypeptide (PTPRF), interacting protein (liprin), alpha 3	Multiple_Complex
TC1500001812.mm.2	11.34	9.15	0.5	0.65	4.55	0.0133	0.0565	Apol7c	apolipoprotein L 7c	Coding
TC0200004713.mm.2	11.98	9.79	0.12	0.78	4.55	4.26e-05	0.0007	Jag1	jagged 1	Multiple_Complex
TC0100003320.mm.2	15.36	13.17	0.15	0.64	4.55	0.0003	0.0027	Tor3a	torsin family 3, member A	Multiple_Complex
TC0600000324.mm.2	10.6	8.42	0.43	0.27	4.52	0.0001	0.0014	Akr1b8	aldo-keto reductase family 1, member B8	Multiple_Complex
TC0800001132.mm.2	13.38	11.22	0.22	0.7	4.48	0.0001	0.0014	Usb1	U6 snRNA biogenesis 1	Multiple_Complex
TC0300002526.mm.2	8.83	6.67	0.19	0	4.47	3.01e-06	9.51e-05	Nudt17	nudix (nucleoside diphosphate linked moiety X)-type motif 17	Multiple_Complex
TC0900002465.mm.2	11.43	9.28	0.16	0.5	4.45	9.1e-07	4.17e-05	Fem1b	feminization 1 homolog b (C. elegans)	Coding
TC1800000924.mm.2	13.46	11.31	0.39	0.15	4.44	2.32e-05	0.0004	Crem	cAMP responsive element modulator	Multiple_Complex
TC0700001631.mm.2	14.81	12.66	0.22	0.96	4.44	0.0005	0.0047	Ampd3	adenosine monophosphate deaminase 3	Multiple_Complex
TC0600002351.mm.2	8.45	6.3	0.48	0.26	4.44	1.31e-05	0.0003	Ppm1k	protein phosphatase 1K (PP2C domain containing)	Multiple_Complex
TC1400001070.mm.2	13.65	11.5	0.23	0.33	4.43	1.06e-07	1.08e-05	Tsc22d1	TSC22 domain family, member 1	Multiple_Complex
TC1200001658.mm.2	9.08	6.93	0.8	0.72	4.43	0.0003	0.0027	Arl4a	ADP-ribosylation factor-like 4A	Multiple_Complex
TC0400003581.mm.2	6.31	4.16	0.36	0.14	4.43	7.09e-07	3.57e-05	Azin2	antizyme inhibitor 2	Multiple_Complex
TC1000002099.mm.2	11.9	9.75	0.41	0.11	4.43	1.05e-05	0.0002	Prdm1	PR domain containing 1, with ZNF domain	Multiple_Complex
TC1200002525.mm.2	10.14	8	0.24	0.13	4.41	6.55e-07	3.36e-05	Serpina3g	serine (or cysteine) peptidase inhibitor, clade A, member 3G	Multiple_Complex
TC0700004002.mm.2	14.2	12.06	0.03	0.03	4.41	1.07e-07	1.08e-05	Gvin1	GTPase, very large interferon inducible 1	Coding
TC0900002128.mm.2	6.75	4.61	0.33	0.46	4.4	5.28e-07	2.9e-05	Oaf	OAF homolog (Drosophila)	Coding
TC1300002274.mm.2	10.87	8.73	0.28	0.33	4.39	7.86e-06	0.0002	Papd7	PAP associated domain containing 7	Coding
TC0400003756.mm.2	16.45	14.32	0.08	0.63	4.39	7.19e-06	0.0002	Clic4	chloride intracellular channel 4 (mitochondrial)	Multiple_Complex
TC0400002809.mm.2	10.23	8.1	0.17	0.44	4.36	1.99e-06	7.13e-05	Tnfsf8	tumor necrosis factor (ligand) superfamily, member 8	Coding
TC1800001197.mm.2	16.59	14.47	0.21	0.57	4.34	2.4e-05	0.0004	Cd14	CD14 antigen	Coding
TC1100001147.mm.2	8.11	5.99	0.44	0.24	4.34	3.2e-06	9.87e-05	Tlcd1; Mir7653	TLC domain containing 1; microRNA 7653	Multiple_Complex
TC1900000527.mm.2	12.95	10.84	0.17	0.17	4.32	1.41e-07	1.26e-05	2024-03-05	membrane-associated ring finger (C3HC4) 5	Multiple_Complex
TC1200001660.mm.2	13.56	11.45	0.13	0.48	4.31	1e-06	4.45e-05	Scin	scinderin	Coding
TC1200001335.mm.2	5.79	3.68	1.01	0.05	4.3	0.0043	0.0234	Macc1	metastasis associated in colon cancer 1	Coding
TC1600001071.mm.2	13.72	11.61	0.12	1.05	4.3	0.0019	0.0122	Ets2	E26 avian leukemia oncogene 2, 3 domain; E26 avian leukemia oncogene 2, 3' domain	Multiple_Complex
TC0800002108.mm.2	11.36	9.26	0.07	0.37	4.29	1.44e-06	5.61e-05	Mtmr7	myotubularin related protein 7	Multiple_Complex
TC1900000749.mm.2	12.27	10.17	0.21	0.61	4.29	4.34e-06	0.0001	Mxi1	MAX interactor 1, dimerization protein	Multiple_Complex
TC1100003049.mm.2	5.85	3.75	0.16	0.34	4.28	3.72e-06	0.0001	Atp1b2	ATPase, Na+/K+ transporting, beta 2 polypeptide	Multiple_Complex
TC0700003831.mm.2	9.71	7.62	0.17	0.42	4.28	4.82e-07	2.74e-05	P2ry2	purinergic receptor P2Y, G-protein coupled 2	Coding
TC0400002812.mm.2	6.45	4.36	0.39	0.15	4.27	2.47e-06	8.31e-05	Tnc	tenascin C	Coding
TC0800002577.mm.2	12.04	9.95	0.12	0.57	4.26	8.54e-07	4.02e-05	Zswim4	zinc finger SWIM-type containing 4	Multiple_Complex
TC1100001242.mm.2	10.65	8.56	0.14	0.14	4.26	5.43e-06	0.0001	Slfn3	schlafen 3	Multiple_Complex
TC0700001174.mm.2	9.53	7.44	0.18	0.06	4.26	3.63e-07	2.27e-05	Whamm	WAS protein homolog associated with actin, golgi membranes and microtubules	Multiple_Complex
TC0100000490.mm.2	10.83	8.74	0.12	0.2	4.26	8.24e-08	9.52e-06	Icos	inducible T cell co-stimulator	Coding
TC1300001128.mm.2	8.07	5.99	0.53	0.66	4.24	0.0001	0.0017	Zfp366	zinc finger protein 366	Coding
TC0500000878.mm.2	5.18	3.1	0.44	0.04	4.23	6.11e-06	0.0002	Shroom3	shroom family member 3	Multiple_Complex
TC0X00002660.mm.2	7.04	4.96	0.24	0.97	4.23	0.0002	0.0023	Arhgef9	CDC42 guanine nucleotide exchange factor (GEF) 9	Multiple_Complex
TC1500000854.mm.2	8.85	6.77	0.1	0.03	4.22	6.45e-08	8.05e-06	Pim3	proviral integration site 3	Coding
TC1800001334.mm.2	9.64	7.56	0.06	0.29	4.22	7.42e-07	3.68e-05	Lox	lysyl oxidase	Coding
TC1700002481.mm.2	12.65	10.58	0.08	0	4.21	5.07e-08	6.74e-06	Tgif1	TGFB-induced factor homeobox 1	Multiple_Complex
TC1400002336.mm.2	10.74	8.67	0.23	0.34	4.2	3.42e-07	2.21e-05	Slc39a14	solute carrier family 39 (zinc transporter), member 14	Multiple_Complex
TC0300000694.mm.2	6.72	4.65	0.25	0.4	4.19	8.79e-07	4.09e-05	Fcrl1	Fc receptor-like 1	Multiple_Complex
TC1800000929.mm.2	10.84	8.77	0.24	0.06	4.19	1.5e-07	1.31e-05	Map3k8	mitogen-activated protein kinase kinase kinase 8	Multiple_Complex
TC1300002609.mm.2	11.43	9.37	0.31	0.28	4.18	7.54e-07	3.72e-05	Rnf180	ring finger protein 180	Multiple_Complex
TC0500001724.mm.2	15.47	13.41	0.03	0.12	4.18	7.73e-06	0.0002	Fscn1	fascin homolog 1, actin bundling protein (Strongylocentrotus purpuratus)	Multiple_Complex
TC1_GL456212_random00000013.mm.2	10.51	8.44	0.26	0.57	4.17	1.45e-05	0.0003	Sp110	Sp110 nuclear body protein	Coding
TC1000002940.mm.2	15.1	13.05	0.02	0.28	4.15	2.29e-07	1.7e-05	Mdm2	transformed mouse 3T3 cell double minute 2	Multiple_Complex
TC0200005291.mm.2	8.9	6.85	0.29	0.01	4.14	8e-07	3.88e-05	Pmepa1	prostate transmembrane protein, androgen induced 1	Multiple_Complex
TC1400000574.mm.2	14.86	12.81	0.1	0.23	4.14	4.09e-08	5.78e-06	Pnp	purine-nucleoside phosphorylase	Coding
TC0700003996.mm.2	12.07	10.03	0.17	0.04	4.13	1.18e-05	0.0003	Gm4070; Gvin1; Gm17757; Gm18853	predicted gene 4070; GTPase, very large interferon inducible 1; GTPase, very large interferon inducible 1 pseudogene	Multiple_Complex
TC0100003804.mm.2	15.92	13.87	0	0.48	4.13	4.57e-07	2.63e-05	Atf3	activating transcription factor 3	Multiple_Complex
TC0300001232.mm.2	6.35	4.31	0.31	0.34	4.12	7.97e-06	0.0002	Cnn3	calponin 3, acidic	Coding
TC0700003938.mm.2	13.73	11.69	0.05	0.15	4.11	4.54e-05	0.0007	Trim12a	tripartite motif-containing 12A	Multiple_Complex
TC0100003593.mm.2	17.24	15.2	0.03	0.15	4.1	1.02e-07	1.07e-05	AI607873	expressed sequence AI607873	Coding
TC0200005114.mm.2	13.25	11.21	0.17	0.7	4.1	3.65e-05	0.0006	Sdc4	syndecan 4	Multiple_Complex
TC1100000286.mm.2	12.85	10.82	0.29	0.04	4.1	1.76e-06	6.52e-05	Pnpt1	polyribonucleotide nucleotidyltransferase 1	Multiple_Complex
TC0100002210.mm.2	11.62	9.59	0.08	0.28	4.09	3.42e-07	2.21e-05	Mitd1	MIT, microtubule interacting and transport, domain containing 1	Multiple_Complex
TC0300001802.mm.2	12.2	10.17	0.38	0.46	4.09	1.67e-05	0.0003	Gnb4	guanine nucleotide binding protein (G protein), beta 4	Multiple_Complex
TC0200003118.mm.2	8.14	6.12	0.54	0.42	4.08	1.87e-05	0.0004	Cacna1b	calcium channel, voltage-dependent, N type, alpha 1B subunit	Multiple_Complex
TC0400001785.mm.2	6.18	4.15	0.45	0.14	4.07	5.17e-05	0.0008	Epha2	Eph receptor A2	Multiple_Complex
TC1100002865.mm.2	4.38	2.35	0.25	0.05	4.07	5.86e-07	3.09e-05	Rasd1	RAS, dexamethasone-induced 1	Coding
TC0X00001285.mm.2	5.96	3.94	0.5	0.08	4.07	3.18e-06	9.83e-05	Armcx4	armadillo repeat containing, X-linked 4	Coding
TC1200000715.mm.2	11.86	9.84	0.43	1.07	4.07	0.0005	0.0041	Arg2	arginase type II	Coding
TC1800001207.mm.2	6.72	4.7	0.09	0.09	4.07	2.99e-07	2.05e-05	Taf7	TAF7 RNA polymerase II, TATA box binding protein (TBP)-associated factor	Multiple_Complex
TC0900001391.mm.2	8.66	6.63	0.23	0.09	4.07	6.29e-07	3.26e-05	Gmppb	GDP-mannose pyrophosphorylase B	Multiple_Complex
TC1300001274.mm.2	7.03	5.01	0.26	0.21	4.06	8.73e-07	4.07e-05	Ccno	cyclin O	Coding
TC0200003320.mm.2	6.78	4.76	0.78	0.04	4.06	0.0049	0.0258	Ralgps1	Ral GEF with PH domain and SH3 binding motif 1	Multiple_Complex
TC1600000511.mm.2	15.69	13.67	0.26	0	4.05	2.64e-06	8.7e-05	2010005H15Rik	RIKEN cDNA 2010005H15 gene	Coding
TC0800000117.mm.2	6.92	4.9	0.66	0.39	4.05	0.0005	0.0044	Proz	protein Z, vitamin K-dependent plasma glycoprotein	Coding
TC1100001969.mm.2	8.27	6.26	0.86	0.66	4.05	0.0017	0.0113	Tmc8	transmembrane channel-like gene family 8	Multiple_Complex
TC1300002536.mm.2	7.08	5.07	0.26	0.26	4.04	2.57e-06	8.57e-05	Ocln	occludin	Coding
TC0600002422.mm.2	10.21	8.2	0.26	0.56	4.03	2.99e-06	9.5e-05	Gadd45a	growth arrest and DNA-damage-inducible 45 alpha	Multiple_Complex
TC0600003307.mm.2	12.33	10.32	0.14	0.35	4.02	2.7e-06	8.84e-05	Dusp16	dual specificity phosphatase 16	Multiple_Complex
TC1100001632.mm.2	14.22	12.22	0.21	0.35	4.02	2.76e-06	8.99e-05	Stat5a	signal transducer and activator of transcription 5A	Multiple_Complex
TC1900001323.mm.2	5.97	3.97	0.22	0.29	4.01	5.48e-06	0.0001	Glis3	GLIS family zinc finger 3	Multiple_Complex
TC1400002310.mm.2	11.02	9.02	0.34	1.09	4	0.0006	0.0053	Slc25a37	solute carrier family 25, member 37	Multiple_Complex
TC1100003385.mm.2	9.64	7.64	0.04	0.02	4	1.02e-06	4.49e-05	Slfn10-ps	schlafen 10, pseudogene	Multiple_Complex
TC0500003433.mm.2	10.28	8.29	0.34	0.65	3.99	1.27e-05	0.0003	Trim56	tripartite motif-containing 56	Multiple_Complex
TC0700000693.mm.2	11.25	9.26	0.22	0.33	3.99	6.99e-05	0.001	1600014C10Rik	RIKEN cDNA 1600014C10 gene	Multiple_Complex
TC1600001575.mm.2	9.15	7.17	0.25	0.06	3.97	9.76e-06	0.0002	Stfa3	stefin A3	Coding
TC0700001913.mm.2	6.58	4.6	0.02	0.18	3.96	1.49e-05	0.0003	Htra1	HtrA serine peptidase 1	Multiple_Complex
TC0900002296.mm.2	12.55	10.56	0.08	0.53	3.96	5.87e-06	0.0002	Zc3h12c	zinc finger CCCH type containing 12C	Multiple_Complex
TC0X00003436.mm.2	6.94	4.96	0.3	0.02	3.96	1.12e-05	0.0002	Gm614	predicted gene 614	Multiple_Complex
TC1900000350.mm.2	8.57	6.58	0.17	0.21	3.95	1.04e-06	4.54e-05	Tmem2	transmembrane protein 2	Multiple_Complex
TC1600001919.mm.2	15.99	14.01	0.13	0.22	3.95	1.93e-07	1.54e-05	Samsn1	SAM domain, SH3 domain and nuclear localization signals, 1	Multiple_Complex
TC0700001630.mm.2	6.84	4.87	0.34	0.27	3.93	1.09e-05	0.0002	Adm	adrenomedullin	Coding
TC1300001252.mm.2	11.44	9.47	0.19	0.23	3.92	2.81e-05	0.0005	Mier3	mesoderm induction early response 1, family member 3	Multiple_Complex
TC1100002310.mm.2	13.56	11.58	0.06	0.11	3.92	1.03e-07	1.07e-05	Aftph	aftiphilin	Multiple_Complex
TC1700001955.mm.2	10.55	8.59	0.77	0.75	3.91	0.0008	0.0061	Lta	lymphotoxin A	Coding
TC1700000655.mm.2	6.52	4.56	0.34	0.24	3.9	6.43e-06	0.0002	Gm20481	predicted gene 20481 [Source:MGI Symbol;Acc:MGI:5141946]	Coding
TC1300000586.mm.2	10.2	8.23	0.13	0.23	3.9	1.29e-05	0.0003	Fbxw17	F-box and WD-40 domain protein 17	Multiple_Complex
TC0600003169.mm.2	14.39	12.42	0.13	0.19	3.9	3.08e-06	9.61e-05	Ccnd2	cyclin D2	Multiple_Complex
TC1600001375.mm.2	9.5	7.54	0.48	0.08	3.88	8.71e-05	0.0011	Igf2bp2	insulin-like growth factor 2 mRNA binding protein 2	Multiple_Complex
TC1000002647.mm.2	6.18	4.23	0.26	0.5	3.86	7.49e-05	0.001	Spic	Spi-C transcription factor (Spi-1/PU.1 related)	Multiple_Complex
TC1600002094.mm.2	10.41	8.46	0.32	0.15	3.86	6.24e-06	0.0002	Rcan1	regulator of calcineurin 1	Coding
TC0500000841.mm.2	5.15	3.21	0.5	0.04	3.85	9.14e-05	0.0012	Cxcl5	chemokine (C-X-C motif) ligand 5	Multiple_Complex
TC0500001403.mm.2	11.85	9.9	0.17	0.06	3.85	4.08e-07	2.45e-05	Rnf34	ring finger protein 34	Coding
TC0200003601.mm.2	12.03	10.09	0.1	0.57	3.84	0.0002	0.0019	Ly75	lymphocyte antigen 75	Coding
TC0200002796.mm.2	12.91	10.97	0.16	0.32	3.84	1.66e-05	0.0003	Ogfr	opioid growth factor receptor	Multiple_Complex
TC0800001269.mm.2	12.25	10.31	0.07	0.38	3.83	3.18e-07	2.12e-05	Nfat5	nuclear factor of activated T cells 5	Multiple_Complex
TC1600000376.mm.2	12.11	10.17	0.42	0.53	3.82	1.12e-05	0.0002	Il1rap	interleukin 1 receptor accessory protein	Multiple_Complex
TC1000002093.mm.2	12.71	10.77	0.15	0.05	3.82	2.4e-07	1.74e-05	Aim1	absent in melanoma 1	Coding
TC0900001175.mm.2	8.17	6.24	0.16	0.07	3.8	2.4e-07	1.74e-05	Plod2	procollagen lysine, 2-oxoglutarate 5-dioxygenase 2	Multiple_Complex
TC1900000018.mm.2	8.71	6.8	0.18	0.1	3.77	0.0003	0.0032	Chka	choline kinase alpha	Multiple_Complex
TC0600001243.mm.2	13.45	11.54	0.06	0.56	3.76	7.77e-06	0.0002	Mtmr14	myotubularin related protein 14	Coding
TC1400000866.mm.2	9.38	7.47	0.47	0.04	3.76	1.27e-06	5.23e-05	Trim13	tripartite motif-containing 13	Coding
TC1_GL456211_random00000010.mm.2	7.18	5.27	0.15	0.29	3.76	2.76e-06	8.99e-05	C130026I21Rik	RIKEN cDNA C130026I21 gene	Coding
TC0300003139.mm.2	11.32	9.41	0.1	0.26	3.75	4.06e-07	2.45e-05	Dnajb4	DnaJ (Hsp40) homolog, subfamily B, member 4	Multiple_Complex
TC1400001746.mm.2	11.76	9.85	0.39	0.02	3.74	2.29e-05	0.0004	2610528A11Rik	RIKEN cDNA 2610528A11 gene	Multiple_Complex
TC1200000951.mm.2	11.99	10.09	0.13	0.18	3.74	1.45e-06	5.63e-05	Flrt2	fibronectin leucine rich transmembrane protein 2	Multiple_Complex
TC0100000374.mm.2	13.54	11.64	0.26	0.24	3.74	0.0017	0.0116	Stat4	signal transducer and activator of transcription 4	Coding
TC1600000508.mm.2	15.95	14.05	0.29	0	3.73	4.73e-06	0.0001	Gm5483	predicted gene 5483	Multiple_Complex
TC1200001643.mm.2	12.63	10.73	0.57	0.59	3.73	0.0003	0.0027	Tspan13	tetraspanin 13	Coding
TC0500000131.mm.2	6.95	5.05	0.4	0.07	3.73	2.4e-05	0.0004	Sema3c	sema domain, immunoglobulin domain (Ig), short basic domain, secreted, (semaphorin) 3C	Multiple_Complex
TC1000003163.mm.2	9.69	7.79	0.18	0.36	3.73	1.73e-06	6.42e-05	Tmem198b	transmembrane protein 198b	Multiple_Complex
TC1000000571.mm.2	12.13	10.23	0.15	0.45	3.73	4.51e-06	0.0001	Ppa1	pyrophosphatase (inorganic) 1	Multiple_Complex
TC1100003369.mm.2	12.77	10.88	0.02	0	3.71	3.79e-08	5.4e-06	Rffl	ring finger and FYVE like domain containing protein	Coding
TC1700002454.mm.2	7.4	5.51	0.07	0.16	3.71	8.09e-07	3.91e-05	Arhgap28	Rho GTPase activating protein 28	Coding
TC1600000760.mm.2	10.69	8.8	0.07	1.02	3.7	0.0002	0.0019	Dcbld2	discoidin, CUB and LCCL domain containing 2	Multiple_Complex
TC1900000111.mm.2	14.96	13.07	0.13	0.51	3.7	8.61e-06	0.0002	Ehd1	EH-domain containing 1	Multiple_Complex
TC1100002374.mm.2	15.83	13.94	0.05	0.22	3.7	3.25e-07	2.14e-05	Rel	reticuloendotheliosis oncogene	Coding
TC0600003267.mm.2	8.15	6.26	0.22	0.48	3.7	0.0002	0.0018	Styk1	serine/threonine/tyrosine kinase 1	Multiple_Complex
TC1400002834.mm.2	12.52	10.64	0.14	0.28	3.69	0.0001	0.0015	Irf9	interferon regulatory factor 9	Multiple_Complex
TC0X00002556.mm.2	11.15	9.27	0.44	0.06	3.69	3.51e-06	0.0001	Gk	glycerol kinase	Multiple_Complex
TC0200004539.mm.2	13.15	11.26	0.3	0.15	3.69	1.31e-06	5.33e-05	Hdc	histidine decarboxylase	Multiple_Complex
TC1800000741.mm.2	13.81	11.93	0.07	0.14	3.69	1.6e-07	1.37e-05	Tcf4	transcription factor 4	Multiple_Complex
TC0700003010.mm.2	5.93	4.05	0.29	0.03	3.68	4.19e-07	2.48e-05	Ppp1r15a	protein phosphatase 1, regulatory (inhibitor) subunit 15A	Multiple_Complex
TC1500002256.mm.2	6.34	4.47	0.21	0.07	3.66	3.26e-07	2.14e-05	A330009N23Rik	RIKEN cDNA A330009N23 gene	NonCoding
TC0500000527.mm.2	7.12	5.25	0.49	0.37	3.64	0.0032	0.0188	Sod3	superoxide dismutase 3, extracellular	Coding
TC0700003940.mm.2	11.34	9.48	0.16	0.19	3.64	1.44e-06	5.61e-05	Trim12c	tripartite motif-containing 12C	Multiple_Complex
TC0900000047.mm.2	5.7	3.83	0.16	0.57	3.64	1.11e-05	0.0002	Mmp3	matrix metallopeptidase 3	Coding
TC0600003246.mm.2	5.76	3.89	0.36	0.37	3.64	0.0003	0.0026	Klri1	killer cell lectin-like receptor family I member 1	Coding
TC0600001787.mm.2	15.32	13.45	0.08	0.16	3.64	4.5e-06	0.0001	Samd9l	sterile alpha motif domain containing 9-like	Coding
TC0800002877.mm.2	13.13	11.27	0.53	0.62	3.64	0.0007	0.0057	Nqo1	NAD(P)H dehydrogenase, quinone 1	Coding
TC1200000711.mm.2	10.49	8.64	0.28	0.14	3.63	7.56e-07	3.72e-05	Mpp5	membrane protein, palmitoylated 5 (MAGUK p55 subfamily member 5)	Multiple_Complex
TC1300001654.mm.2	7.22	5.37	0.48	0.12	3.61	2.09e-05	0.0004	Lrrc16a	leucine rich repeat containing 16A	Multiple_Complex
TC1100000475.mm.2	11.91	10.07	0.42	0.34	3.6	4.23e-05	0.0007	Havcr2	hepatitis A virus cellular receptor 2	Coding
TC1000003156.mm.2	7.58	5.74	0.52	0.27	3.59	0.0003	0.0027	Ikzf4	IKAROS family zinc finger 4	Multiple_Complex
TC0100003374.mm.2	12.28	10.44	0.18	0.32	3.59	1.52e-06	5.82e-05	Prdx6	peroxiredoxin 6	Multiple_Complex
TC1800000564.mm.2	7.96	6.12	0.31	0.56	3.58	8.78e-05	0.0011	Gramd3	GRAM domain containing 3	Coding
TC0700003551.mm.2	7.24	5.41	0.13	0.1	3.56	5.05e-05	0.0008	Hapln3	hyaluronan and proteoglycan link protein 3	Coding
TC0800001119.mm.2	7.64	5.81	0.25	0.86	3.56	0.0011	0.0081	Cx3cl1	chemokine (C-X3-C motif) ligand 1	Multiple_Complex
TC0600002099.mm.2	13.09	11.26	0.29	0.19	3.55	1.66e-05	0.0003	Zc3hav1	zinc finger CCCH type, antiviral 1	Multiple_Complex
TC1000000937.mm.2	14.18	12.36	0.15	0.36	3.55	3.76e-05	0.0006	Chst11	carbohydrate sulfotransferase 11	Multiple_Complex
TC1100001196.mm.2	9.61	7.78	0.2	0.07	3.55	1.21e-06	5.02e-05	Adap2	ArfGAP with dual PH domains 2	Coding
TC0600003231.mm.2	7.52	5.69	0.31	0.28	3.54	6.46e-05	0.0009	Klrk1	killer cell lectin-like receptor subfamily K, member 1	Multiple_Complex
TC0200002308.mm.2	10.72	8.89	0.42	1.48	3.53	0.0146	0.0608	Hck	hemopoietic cell kinase	Coding
TC1000000446.mm.2	11.51	9.69	0.14	0.19	3.53	3.7e-07	2.3e-05	Ascc3	activating signal cointegrator 1 complex subunit 3	Multiple_Complex
TC1100000629.mm.2	12.32	10.5	0.2	0.1	3.53	3.52e-06	0.0001	Rapgef6	Rap guanine nucleotide exchange factor (GEF) 6	Multiple_Complex
TC1700002635.mm.2	5.55	3.73	0.19	0.44	3.53	0.0001	0.0013	Kcng3	potassium voltage-gated channel, subfamily G, member 3	Coding
TC1600001770.mm.2	7.72	5.9	0.42	0.56	3.53	0.0003	0.0027	St3gal6	ST3 beta-galactoside alpha-2,3-sialyltransferase 6	Multiple_Complex
TC0200002223.mm.2	8.96	7.14	0.3	0.13	3.53	1.75e-05	0.0003	Cst7	cystatin F (leukocystatin)	Coding
TC0900000296.mm.2	7.57	5.75	0.05	0.06	3.52	1.12e-06	4.77e-05	Ets1	E26 avian leukemia oncogene 1, 5 domain; E26 avian leukemia oncogene 1, 5' domain	Multiple_Complex
TC1100000205.mm.2	11.68	9.87	0.25	0.56	3.51	2.99e-05	0.0005	Peli1	pellino 1	Multiple_Complex
TC0200004454.mm.2	13.3	11.48	0.09	0.55	3.51	4.48e-06	0.0001	Ehd4	EH-domain containing 4	Multiple_Complex
TC0900002491.mm.2	11.11	9.3	0.2	0.19	3.5	4.64e-07	2.65e-05	Map2k1	mitogen-activated protein kinase kinase 1	Multiple_Complex
TC1400001676.mm.2	10.9	9.09	0.17	0.18	3.5	3.43e-07	2.21e-05	Sh3bp5	SH3-domain binding protein 5 (BTK-associated)	Multiple_Complex
TC1700001902.mm.2	11.75	9.95	0.07	0.18	3.49	3.34e-07	2.18e-05	Psmb9	proteasome (prosome, macropain) subunit, beta type 9 (large multifunctional peptidase 2)	Multiple_Complex
TC0100001356.mm.2	12.28	10.47	0.14	0.09	3.49	3.24e-07	2.14e-05	Fam129a	family with sequence similarity 129, member A	Multiple_Complex
TC0300002959.mm.2	12.2	10.4	0.32	1.23	3.49	0.0019	0.0125	Sgms2	sphingomyelin synthase 2	Multiple_Complex
TC1100001565.mm.2	11.97	10.17	0.11	0.08	3.48	1.32e-06	5.34e-05	Stard3	START domain containing 3	Multiple_Complex
TC1600001573.mm.2	8.76	6.96	0.64	0.55	3.48	0.004	0.0223	BC100530; Stfa3	cDNA sequence BC100530; stefin A3	Multiple_Complex
TC0900001038.mm.2	14.11	12.31	0.18	0.26	3.48	6.84e-06	0.0002	Gclc	glutamate-cysteine ligase, catalytic subunit	Coding
TC1500001511.mm.2	13.3	11.51	0.37	0.64	3.47	1.14e-05	0.0002	Ext1	exostoses (multiple) 1	Multiple_Complex
TC1900000225.mm.2	6.51	4.71	0.53	0.63	3.47	0.0009	0.0069	Ms4a6b	membrane-spanning 4-domains, subfamily A, member 6B	Multiple_Complex
TC0400000495.mm.2	9.09	7.29	0.27	0.46	3.47	3.87e-05	0.0006	Aldh1b1	aldehyde dehydrogenase 1 family, member B1	Coding
TC0200004926.mm.2	10.95	9.16	0.14	0.18	3.46	1.04e-06	4.54e-05	Plagl2	pleiomorphic adenoma gene-like 2	Coding
TC1000001994.mm.2	6.44	4.65	0.28	0.36	3.46	5.7e-06	0.0002	Fam26f	family with sequence similarity 26, member F	Coding
TC0300002994.mm.2	14.86	13.07	0.17	0.97	3.45	0.0002	0.0023	Nfkb1	nuclear factor of kappa light polypeptide gene enhancer in B cells 1, p105	Multiple_Complex
TC1900001137.mm.2	14.37	12.58	0.37	0.32	3.45	4.74e-05	0.0007	Ms4a6d	membrane-spanning 4-domains, subfamily A, member 6D	Multiple_Complex
TC0200000376.mm.2	15.85	14.07	0.06	0.84	3.44	0.0004	0.0039	Il1f9	interleukin 1 family, member 9	Coding
TC0600002240.mm.2	14.03	12.25	0.17	0.12	3.44	3.94e-07	2.4e-05	Tra2a	transformer 2 alpha homolog (Drosophila)	Multiple_Complex
TC0200001786.mm.2	6.83	5.05	0.27	0.23	3.44	1.68e-06	6.29e-05	Mapkbp1	mitogen-activated protein kinase binding protein 1	Multiple_Complex
TC0600000570.mm.2	11.53	9.75	0.28	0.41	3.43	0.0002	0.0023	Tmem176a	transmembrane protein 176A	Coding
TC0900001204.mm.2	12.48	10.7	0.2	0.09	3.43	8.74e-06	0.0002	Xrn1	5-3 exoribonuclease 1; 5'-3' exoribonuclease 1	Multiple_Complex
TC0200004651.mm.2	12.26	10.48	0.13	0.04	3.43	3e-07	2.05e-05	Rnf24	ring finger protein 24	Multiple_Complex
TC1200000459.mm.2	13.56	11.79	0.19	0.08	3.43	6.31e-07	3.26e-05	1700047I17Rik2; Fam177a	RIKEN cDNA 1700047I17 gene 2; family with sequence similarity 177, member A	Multiple_Complex
TC1200000461.mm.2	13.56	11.79	0.19	0.08	3.43	6.31e-07	3.26e-05	1700047I17Rik2; Fam177a	RIKEN cDNA 1700047I17 gene 2; family with sequence similarity 177, member A	Coding
TC1800000327.mm.2	5.35	3.57	0.2	0.39	3.43	1.99e-05	0.0004	Cystm1	cysteine-rich transmembrane module containing 1	Multiple_Complex
TC0700002792.mm.2	10.63	8.85	0.29	0.06	3.42	2.82e-06	9.13e-05	Gramd1a	GRAM domain containing 1A	Multiple_Complex
TC0200001951.mm.2	14.58	12.81	0.31	0.35	3.42	2.78e-05	0.0005	Slc20a1	solute carrier family 20, member 1	Multiple_Complex
TC1200000833.mm.2	9.27	7.5	0.34	0.16	3.42	1.19e-05	0.0003	Fos	FBJ osteosarcoma oncogene	Multiple_Complex
TC1500001891.mm.2	8.15	6.37	0.24	0.48	3.41	2.44e-05	0.0004	Pdgfb	platelet derived growth factor, B polypeptide	Coding
TC1000001786.mm.2	11.1	9.33	0.32	0.15	3.41	0.0001	0.0016	Adgrg6	adhesion G protein-coupled receptor G6	Multiple_Complex
TC0900002541.mm.2	11.39	9.62	0.22	0.09	3.41	1.45e-05	0.0003	Tpm1	tropomyosin 1, alpha	Multiple_Complex
TC0500001898.mm.2	9.64	7.87	0.46	0.15	3.41	6.27e-05	0.0009	Cdk14	cyclin-dependent kinase 14	Multiple_Complex
TC1100003069.mm.2	6.28	4.51	0.36	0.26	3.41	0.0002	0.0025	Nlgn2	neuroligin 2	Multiple_Complex
TC0300000923.mm.2	7.75	5.98	0.32	0.06	3.4	9.94e-07	4.42e-05	Otud7b	OTU domain containing 7B	Multiple_Complex
TC1900000517.mm.2	12.23	10.46	0.23	0.06	3.4	5.04e-05	0.0008	Pcgf5	polycomb group ring finger 5	Multiple_Complex
TC0700004190.mm.2	9.78	8.02	0.19	0.48	3.39	3.16e-05	0.0005	Dcun1d3	DCN1, defective in cullin neddylation 1, domain containing 3 (S. cerevisiae)	Multiple_Complex
TC0900000415.mm.2	8.27	6.51	0.54	0.1	3.39	4.79e-05	0.0007	Olfr920	olfactory receptor 920	Coding
TC0600003139.mm.2	10.45	8.69	0.25	0	3.38	1.17e-05	0.0003	Tapbpl	TAP binding protein-like	Coding
TC0200001716.mm.2	13.84	12.08	0.1	0.13	3.38	4.89e-07	2.77e-05	Spred1	sprouty protein with EVH-1 domain 1, related sequence	Multiple_Complex
TC0700001086.mm.2	11.9	10.15	0.07	0.21	3.37	9.55e-07	4.3e-05	Akap13	A kinase (PRKA) anchor protein 13	Multiple_Complex
TC1900000141.mm.2	8.93	7.18	0.41	0.31	3.36	6.16e-05	0.0009	Pla2g16	phospholipase A2, group XVI	Multiple_Complex
TC0100003300.mm.2	11.35	9.6	0.14	0.06	3.36	3.73e-07	2.3e-05	Ier5	immediate early response 5	Coding
TC0100003507.mm.2	12.86	11.11	0.12	0.3	3.36	8.88e-06	0.0002	Uap1	UDP-N-acetylglucosamine pyrophosphorylase 1	Multiple_Complex
TC0100003313.mm.2	12.88	11.14	0.12	0.16	3.35	8.78e-06	0.0002	Tor1aip1	torsin A interacting protein 1	Multiple_Complex
TC0300002463.mm.2	12.03	10.29	0.01	0.08	3.35	1.39e-07	1.26e-05	Pip5k1a	phosphatidylinositol-4-phosphate 5-kinase, type 1 alpha	Multiple_Complex
TC0800001896.mm.2	6.49	4.74	0.37	0.29	3.35	5.3e-06	0.0001	Ido1	indoleamine 2,3-dioxygenase 1	Coding
TC0700002503.mm.2	11.85	10.11	0.34	0.79	3.34	0.0003	0.0031	Bcl3	B cell leukemia/lymphoma 3	Multiple_Complex
TC0300000753.mm.2	6.74	5	0.49	0.1	3.34	0.0001	0.0017	Muc1	mucin 1, transmembrane	Multiple_Complex
TC0900001555.mm.2	13.01	11.27	0.26	0.04	3.34	2.72e-05	0.0005	Azi2	5-azacytidine induced gene 2	Multiple_Complex
TC0900003310.mm.2	10.86	9.12	0.29	0.34	3.34	1.79e-06	6.58e-05	Lztfl1	leucine zipper transcription factor-like 1	Multiple_Complex
TC1400000071.mm.2	12.29	10.55	0.04	0.14	3.33	2.1e-06	7.41e-05	Flnb	filamin, beta	Multiple_Complex
TC0100001636.mm.2	5.9	4.17	0.18	0.01	3.32	2.59e-06	8.62e-05	Olfr433	olfactory receptor 433	Coding
TC1500001870.mm.2	12.96	11.23	0.15	0.18	3.31	9.14e-06	0.0002	Tmem184b	transmembrane protein 184b	Multiple_Complex
TC1900001521.mm.2	6.6	4.88	0.24	0.03	3.31	7.77e-06	0.0002	Avpi1	arginine vasopressin-induced 1	Coding
TC1100002770.mm.2	12.77	11.05	0.03	0.93	3.31	0.0017	0.0116	Tnip1	TNFAIP3 interacting protein 1	Multiple_Complex
TC0500002644.mm.2	11.04	9.32	0.23	0.17	3.3	6.63e-05	0.0009	Hopx	HOP homeobox	Coding
TC1900001435.mm.2	6.49	4.77	0.38	0.11	3.3	0.0001	0.0016	Htr7	5-hydroxytryptamine (serotonin) receptor 7	Coding
TC0100000129.mm.2	7.1	5.38	0.22	0.22	3.29	2.08e-06	7.34e-05	Paqr8	progestin and adipoQ receptor family member VIII	Multiple_Complex
TC0300002750.mm.2	9.08	7.36	0.05	0.03	3.29	1.72e-06	6.41e-05	Gpsm2	G-protein signalling modulator 2 (AGS3-like, C. elegans)	Multiple_Complex
TC1100003285.mm.2	9.32	7.6	0.42	0.26	3.29	1.67e-05	0.0003	Traf4	TNF receptor associated factor 4	Multiple_Complex
TC1600001706.mm.2	9.44	7.72	0.28	0.25	3.29	4.3e-06	0.0001	Bbx	bobby sox homolog (Drosophila)	Multiple_Complex
TC0100003754.mm.2	5.54	3.83	0.22	0.24	3.28	0.0007	0.006	Tgfb2	transforming growth factor, beta 2	Coding
TC0800001694.mm.2	11.7	9.98	0.16	0.03	3.28	1.31e-06	5.33e-05	Irs2	insulin receptor substrate 2	Coding
TC1100001849.mm.2	8.25	6.53	0.49	0.02	3.28	0.0005	0.0041	Kcnj2	potassium inwardly-rectifying channel, subfamily J, member 2	Coding
TC0400002108.mm.2	6.98	5.26	0.25	0.34	3.28	0.0002	0.0017	AW011738	expressed sequence AW011738	Multiple_Complex
TC0500003626.mm.2	4.96	3.25	0.34	0.45	3.27	6.84e-05	0.0009	Flt3	FMS-like tyrosine kinase 3	Coding
TC0100002645.mm.2	8.58	6.87	0.32	0.23	3.27	3.39e-05	0.0006	Serpine2	serine (or cysteine) peptidase inhibitor, clade E, member 2	Multiple_Complex
TC0100000323.mm.2	6.27	4.56	0.18	0.18	3.26	3.46e-06	0.0001	Nck2	non-catalytic region of tyrosine kinase adaptor protein 2	Multiple_Complex
TC0700002491.mm.2	9.71	8	0.2	0.65	3.26	0.0007	0.0056	Relb	avian reticuloendotheliosis viral (v-rel) oncogene related B	Multiple_Complex
TC1000002320.mm.2	13.77	12.06	0.14	0.08	3.26	7.61e-07	3.73e-05	Arid5b	AT rich interactive domain 5B (MRF1-like)	Multiple_Complex
TC0600000340.mm.2	10.89	9.19	0.26	0.16	3.26	2.4e-06	8.11e-05	Tmem140	transmembrane protein 140	Multiple_Complex
TC0500002480.mm.2	7.63	5.93	0.72	0.12	3.25	0.0006	0.0048	Tlr1	toll-like receptor 1	Coding
TC0100001451.mm.2	8.12	6.42	0.21	0.12	3.25	1.22e-05	0.0003	4930523C07Rik	RIKEN cDNA 4930523C07 gene	Multiple_Complex
TC1700000077.mm.2	10.4	8.7	0.34	0.31	3.25	0.0002	0.0025	Tagap	T cell activation Rho GTPase activating protein	Coding
TC0800002585.mm.2	10.22	8.52	0.1	0	3.25	3.16e-07	2.11e-05	Ier2	immediate early response 2	Coding
TC1700000496.mm.2	17.87	16.18	0.08	0.18	3.24	2.86e-07	1.98e-05	Cdkn1a	cyclin-dependent kinase inhibitor 1A (P21)	Coding
TC1400000517.mm.2	11.1	9.4	0.31	0.05	3.24	3.41e-05	0.0006	Ktn1	kinectin 1	Coding
TC1100000952.mm.2	7.75	6.05	0.16	0.69	3.24	4.51e-05	0.0007	Zmynd15	zinc finger, MYND-type containing 15	Multiple_Complex
TC1500001528.mm.2	5.93	4.23	0.25	0.13	3.24	7.2e-06	0.0002	Tnfrsf11b	tumor necrosis factor receptor superfamily, member 11b (osteoprotegerin)	Coding
TC0100002488.mm.2	10.91	9.21	0.14	0.11	3.23	3.09e-06	9.62e-05	Kansl1l	KAT8 regulatory NSL complex subunit 1-like	Multiple_Complex
TC0500000468.mm.2	10.27	8.58	0.55	2.36	3.23	0.0442	0.1398	Cd38	CD38 antigen	Coding
TC1800000160.mm.2	7.02	5.33	0.53	0.03	3.23	6.79e-06	0.0002	Rnf125	ring finger protein 125	Coding
TC1700000775.mm.2	8.53	6.84	0.31	0.23	3.22	0.0001	0.0016	Olfr110	olfactory receptor 110	Coding
TC0600001481.mm.2	11	9.31	0.16	0.03	3.22	5.9e-06	0.0002	Parp11	poly (ADP-ribose) polymerase family, member 11	Multiple_Complex
TC1300001043.mm.2	11.86	10.17	0.28	0.14	3.22	2.37e-05	0.0004	Homer1	homer homolog 1 (Drosophila)	Multiple_Complex
TC1900001670.mm.2	8.66	6.97	0.36	0.24	3.22	0.0001	0.0014	Gm10197	predicted gene 10197 [Source:MGI Symbol;Acc:MGI:3704501]	Coding
TC0600000250.mm.2	9.54	7.85	0.25	0.53	3.22	0.0012	0.0085	Strip2	striatin interacting protein 2	Multiple_Complex
TC0200003313.mm.2	9.39	7.71	0.06	0.17	3.21	3.36e-05	0.0006	Stxbp1	syntaxin binding protein 1	Coding
TC0600002233.mm.2	12.25	10.56	0.24	0.29	3.21	0.0002	0.0022	Tmem176b	transmembrane protein 176B	Multiple_Complex
TC0100001631.mm.2	10.94	9.26	0.27	0.05	3.21	1.72e-06	6.41e-05	Aim2	absent in melanoma 2	Multiple_Complex
TC0800001176.mm.2	6.29	4.61	0.15	0.35	3.21	5.7e-06	0.0002	Cdh5	cadherin 5	Coding
TC1100002754.mm.2	11.07	9.39	0.12	0.01	3.2	3.63e-07	2.27e-05	Slc22a4	solute carrier family 22 (organic cation transporter), member 4	Multiple_Complex
TC1200000596.mm.2	9.88	8.2	0.1	0.03	3.2	9.76e-07	4.37e-05	Frmd6	FERM domain containing 6	Coding
TC0100002707.mm.2	13.78	12.11	0.32	0.4	3.2	9.51e-05	0.0012	C130026I21Rik; A530032D15Rik	RIKEN cDNA C130026I21 gene; RIKEN cDNA A530032D15Rik gene	Multiple_Complex
TC0700001906.mm.2	6.94	5.26	0.54	0.27	3.2	0.0004	0.0037	Tacc2	transforming, acidic coiled-coil containing protein 2	Multiple_Complex
TC1300001784.mm.2	10.37	8.7	0.03	0.09	3.19	0.0002	0.0023	Slc22a23	solute carrier family 22, member 23	Multiple_Complex
TC0200000250.mm.2	7.86	6.19	0.39	0.02	3.19	1.84e-05	0.0004	Cacnb2	calcium channel, voltage-dependent, beta 2 subunit	Multiple_Complex
TC0600003601.mm.2	13.31	11.63	0.24	0.07	3.19	1.98e-06	7.1e-05	Foxp1	forkhead box P1	Multiple_Complex
TC1000001284.mm.2	9.63	7.96	0.46	0.66	3.17	0.0005	0.0047	Csrp2	cysteine and glycine-rich protein 2	Coding
TC1900000441.mm.2	16.19	14.53	0.05	0.2	3.17	6.7e-06	0.0002	Cd274	CD274 antigen	Multiple_Complex
TC0100000292.mm.2	14.6	12.94	0.11	0.04	3.16	8.39e-07	3.98e-05	Il1r2	interleukin 1 receptor, type II	Coding
TC1900001123.mm.2	12.44	10.78	0.13	0.19	3.16	3.93e-05	0.0006	AW112010	expressed sequence AW112010	Multiple_Complex
TC0600003232.mm.2	5.09	3.43	0.43	0.35	3.16	0.0029	0.0172	Clec12b	C-type lectin domain family 12, member B	Coding
TC0300000567.mm.2	5.84	4.18	0.02	0.14	3.15	2.21e-06	7.72e-05	Il12a	interleukin 12a	Coding
TC1300002047.mm.2	10.67	9.02	0.17	0.16	3.15	2.05e-06	7.31e-05	Hk3	hexokinase 3	Coding
TC1000000050.mm.2	10.45	8.8	0.22	0.08	3.14	4.58e-05	0.0007	Katna1	katanin p60 (ATPase-containing) subunit A1	Multiple_Complex
TC1300000405.mm.2	10.05	8.4	0.21	0.36	3.13	1.1e-05	0.0002	Cdyl	chromodomain protein, Y chromosome-like	Multiple_Complex
TC1800001222.mm.2	8.06	6.41	0.22	0.28	3.13	5.34e-06	0.0001	Arap3; Mir6981	ArfGAP with RhoGAP domain, ankyrin repeat and PH domain 3; microRNA 6981	Multiple_Complex
TC0200004427.mm.2	6.85	5.2	0.26	0.03	3.13	0.0001	0.0015	Rhov	ras homolog gene family, member V	Coding
TC1800000105.mm.2	13.35	11.7	0.37	0.93	3.13	0.0018	0.0119	Ttc39c	tetratricopeptide repeat domain 39C	Multiple_Complex
TC0500003629.mm.2	9.11	7.46	0.39	0.19	3.13	4.67e-05	0.0007	Flt1	FMS-like tyrosine kinase 1	Multiple_Complex
TC0900000184.mm.2	14.44	12.79	0.16	1.35	3.12	0.0111	0.0489	Icam1	intercellular adhesion molecule 1	Coding
TC1600000674.mm.2	7.66	6.02	0.98	0.89	3.12	0.0237	0.0881	Btla	B and T lymphocyte associated	Coding
TC0600002142.mm.2	13.9	12.26	0.15	0.87	3.12	0.0005	0.0046	Clec5a	C-type lectin domain family 5, member a	Multiple_Complex
TC1900000797.mm.2	11.54	9.9	0.35	0.6	3.11	0.0001	0.0017	Casp7	caspase 7	Multiple_Complex
TC1600001944.mm.2	9.41	7.78	0.01	0.01	3.1	2.61e-06	8.66e-05	D16Ertd472e	DNA segment, Chr 16, ERATO Doi 472, expressed	Multiple_Complex
TC0900002883.mm.2	12.31	10.68	0.12	0.39	3.1	5.81e-06	0.0002	Rasa2	RAS p21 protein activator 2	Multiple_Complex
TC1000000045.mm.2	6.24	4.62	0.48	0.01	3.09	0.0001	0.0016	Lrp11	low density lipoprotein receptor-related protein 11	Coding
TC0700004273.mm.2	8.9	7.28	0.13	0.07	3.09	4.5e-07	2.61e-05	Lat	linker for activation of T cells	Coding
TC0100003051.mm.2	9.64	8.02	0.42	0.7	3.08	0.001	0.0076	Mapkapk2	MAP kinase-activated protein kinase 2	Multiple_Complex
TC0300001489.mm.2	10.02	8.4	0.04	0.95	3.07	0.0002	0.0021	Mcoln2	mucolipin 2	Multiple_Complex
TC0600000277.mm.2	7.58	5.96	0.71	0.87	3.07	0.0018	0.0121	Mest	mesoderm specific transcript	Multiple_Complex
TC1000003161.mm.2	12.44	10.82	0.31	0.22	3.06	4.82e-05	0.0007	Dgka	diacylglycerol kinase, alpha	Multiple_Complex
TC1100004292.mm.2	15.71	14.1	0.14	0.2	3.06	2.87e-06	9.23e-05	9930111J21Rik1; 9930111J21Rik2	RIKEN cDNA 9930111J21 gene 1; RIKEN cDNA 9930111J21 gene 2	Coding
TC0600002553.mm.2	6.62	5.01	0.36	0.32	3.06	8.2e-05	0.0011	Sema4f	sema domain, immunoglobulin domain (Ig), TM domain, and short cytoplasmic domain	Multiple_Complex
TC0200002588.mm.2	13.83	12.21	0.11	0.1	3.06	1.02e-05	0.0002	Rnf114	ring finger protein 114	Multiple_Complex
TC1600001574.mm.2	11.07	9.46	0.33	0.31	3.05	7e-05	0.001	Stfa2	stefin A2	Coding
TC1500001155.mm.2	11.97	10.36	0.08	0.55	3.05	5.79e-05	0.0008	Ptger4	prostaglandin E receptor 4 (subtype EP4)	Multiple_Complex
TC0200003837.mm.2	10.63	9.02	0.44	0.54	3.05	0.0021	0.0135	Nckap1	NCK-associated protein 1	Multiple_Complex
TC1700001497.mm.2	6.47	4.87	0.27	0.1	3.04	0.0035	0.02	Dll1	delta-like 1 (Drosophila)	Multiple_Complex
TC1300001762.mm.2	11.52	9.92	0.12	0.18	3.04	2.39e-05	0.0004	Serpinb1a	serine (or cysteine) peptidase inhibitor, clade B, member 1a	Coding
TC0200004965.mm.2	9.87	8.27	0.33	0.03	3.04	5.9e-05	0.0008	Gss	glutathione synthetase	Multiple_Complex
TC0100001944.mm.2	12.41	10.82	0.32	0.16	3.03	1.67e-06	6.26e-05	Vcpip1	valosin containing protein (p97)/p47 complex interacting protein 1	Multiple_Complex
TC1400000899.mm.2	6.37	4.77	0.38	0.72	3.03	0.0002	0.0018	Fam167a	family with sequence similarity 167, member A	Multiple_Complex
TC0900001171.mm.2	8.44	6.84	0.14	0.03	3.03	3.71e-06	0.0001	Plscr2	phospholipid scramblase 2	Multiple_Complex
TC0400000580.mm.2	10.85	9.25	0.3	0.3	3.03	2.48e-05	0.0004	Slc44a1	solute carrier family 44, member 1	Multiple_Complex
TC1100002648.mm.2	15.74	14.14	0.2	0.15	3.03	2.34e-06	8.01e-05	9930111J21Rik2	RIKEN cDNA 9930111J21 gene 2	Coding
TC0400003249.mm.2	10.27	8.68	0.15	0.34	3.02	1.84e-05	0.0004	Prpf38a	PRP38 pre-mRNA processing factor 38 (yeast) domain containing A	Multiple_Complex
TC1100002664.mm.2	16.61	15.02	0.15	0.26	3.01	1.46e-05	0.0003	Sqstm1	sequestosome 1	Multiple_Complex
TC0200003629.mm.2	6.04	4.45	0.39	0.26	3.01	1.66e-05	0.0003	Fap	fibroblast activation protein	Multiple_Complex
TC0900001720.mm.2	10.34	8.75	0.26	0.02	3	0.0001	0.0015	Birc2	baculoviral IAP repeat-containing 2	Coding
TC0900002514.mm.2	13.19	11.6	0.18	0.01	3	1.87e-06	6.85e-05	Plekho2	pleckstrin homology domain containing, family O member 2	Coding
TC0200002935.mm.2	6.37	4.78	0.24	0.51	3	1.37e-05	0.0003	Gata3; 9230102O04Rik	GATA binding protein 3; RIKEN cDNA 9230102O04 gene	Multiple_Complex
TC0100003096.mm.2	7.81	6.22	0.18	0.15	3	1.07e-05	0.0002	Atp2b4; Mir6903	ATPase, Ca++ transporting, plasma membrane 4; microRNA 6903	Multiple_Complex
TC1500001054.mm.2	7.83	6.25	0.6	0.18	3	0.0003	0.0032	Slc4a8	solute carrier family 4 (anion exchanger), member 8	Multiple_Complex
TC1400001177.mm.2	4.8	3.22	1.06	0.33	2.99	0.0049	0.0258	Lmo7	LIM domain only 7	Multiple_Complex
TC0300002470.mm.2	9.95	8.37	0.58	0.24	2.98	0.0001	0.0015	Mllt11	myeloid/lymphoid or mixed-lineage leukemia (trithorax homolog, Drosophila); translocated to, 11	Coding
TC0700004586.mm.2	4.64	3.06	0.44	0.07	2.98	0.0001	0.0013	Phlda2	pleckstrin homology-like domain, family A, member 2	Coding
TC0500001025.mm.2	17.69	16.12	0.15	0.1	2.97	2.99e-06	9.5e-05	Spp1	secreted phosphoprotein 1	Multiple_Complex
TC0200003209.mm.2	13.03	11.46	0.09	1.06	2.97	0.0016	0.0109	Slc2a6	solute carrier family 2 (facilitated glucose transporter), member 6	Multiple_Complex
TC0600002853.mm.2	10.84	9.27	0.24	0.01	2.97	2.24e-06	7.78e-05	Rybp	RING1 and YY1 binding protein	Coding
TC1100001744.mm.2	12.87	11.3	0.31	0.04	2.96	4.85e-06	0.0001	Tlk2	tousled-like kinase 2 (Arabidopsis)	Multiple_Complex
TC1000001830.mm.2	9.82	8.25	0.3	0.76	2.96	0.0005	0.0041	Pde7b	phosphodiesterase 7B	Multiple_Complex
TC0900001673.mm.2	6.71	5.15	0.34	0.01	2.96	5.3e-05	0.0008	Ccr3	chemokine (C-C motif) receptor 3	Coding
TC0100003050.mm.2	4.67	3.1	0.27	0.1	2.96	4.38e-05	0.0007	Il19	interleukin 19	Coding
TC0800001118.mm.2	18.53	16.97	0.08	0.04	2.95	2.87e-06	9.23e-05	Ccl22	chemokine (C-C motif) ligand 22	Multiple_Complex
TC1300001173.mm.2	6.68	5.12	0.16	0.05	2.95	3.36e-06	0.0001	Adamts6	a disintegrin-like and metallopeptidase (reprolysin type) with thrombospondin type 1 motif, 6	Coding
TC1400002189.mm.2	13.5	11.94	0.21	0.46	2.95	4.34e-05	0.0007	Kpna3	karyopherin (importin) alpha 3	Coding
TC1000002794.mm.2	11.09	9.54	0.39	0.16	2.94	2.71e-05	0.0005	Tmtc2	transmembrane and tetratricopeptide repeat containing 2	Multiple_Complex
TC0100000758.mm.2	9.96	8.41	0.11	0.66	2.93	5.37e-05	0.0008	Csprs	component of Sp100-rs	Multiple_Complex
TC1200001972.mm.2	8.92	7.37	0.11	0.33	2.93	5.33e-06	0.0001	Plek2	pleckstrin 2	Coding
TC0800001875.mm.2	8.83	7.28	0.21	0.15	2.92	0.0001	0.0016	Ap3m2	adaptor-related protein complex 3, mu 2 subunit	Coding
TC0100001016.mm.2	11.99	10.44	0.14	0.1	2.92	6.64e-06	0.0002	Zcchc2	zinc finger, CCHC domain containing 2	Multiple_Complex
TC0500003660.mm.2	11.92	10.38	0.35	0.04	2.91	2.01e-05	0.0004	Hsph1	heat shock 105kDa/110kDa protein 1	Multiple_Complex
TC1300000366.mm.2	6.44	4.9	0.22	0.23	2.91	1.39e-05	0.0003	Serpinb1b	serine (or cysteine) peptidase inhibitor, clade B, member 1b	Coding
TC1300000009.mm.2	10	8.46	0.04	0	2.9	2.09e-05	0.0004	Asb13	ankyrin repeat and SOCS box-containing 13	Multiple_Complex
TC0X00001288.mm.2	11.34	9.81	0.23	0.03	2.9	7.29e-06	0.0002	Armcx3	armadillo repeat containing, X-linked 3	Coding
TC1300001606.mm.2	5.14	3.61	0.73	0.01	2.9	0.0224	0.0843	Vmn1r211	vomeronasal 1 receptor 211	Coding
TC0500001011.mm.2	15.57	14.03	0.06	0.27	2.89	1.02e-06	4.49e-05	Aff1	AF4/FMR2 family, member 1	Multiple_Complex
TC1400002120.mm.2	6.09	4.56	0.26	0.01	2.89	0.001	0.0074	Gzmb	granzyme B	Coding
TC0700003650.mm.2	11.83	10.3	0.34	0.42	2.89	0.0001	0.0014	Abhd17c	abhydrolase domain containing 17C	Multiple_Complex
TC0700001192.mm.2	8.81	7.28	0.51	0.25	2.89	0.0004	0.0036	Mex3b	mex3 homolog B (C. elegans)	Multiple_Complex
TC1400002666.mm.2	7.97	6.44	0.15	0.22	2.88	1.89e-05	0.0004	Spry2	sprouty homolog 2 (Drosophila)	Coding
TC1500001133.mm.2	10.28	8.75	0.13	0.08	2.88	1.02e-05	0.0002	Pde1b	phosphodiesterase 1B, Ca2+-calmodulin dependent	Coding
TC1100004291.mm.2	13.31	11.78	0.19	0.17	2.88	1.34e-05	0.0003	Psme2b	protease (prosome, macropain) activator subunit 2B	Multiple_Complex
TC1700002162.mm.2	13.67	12.15	0.18	0.06	2.88	1.38e-05	0.0003	Vegfa	vascular endothelial growth factor A	Multiple_Complex
TC0700003850.mm.2	10.71	9.19	0.22	0.28	2.87	8.84e-06	0.0002	Il18bp	interleukin 18 binding protein	Coding
TC0100000736.mm.2	7.15	5.63	0.6	0.11	2.87	0.0012	0.0084	Gm10553	predicted gene 10553 [Source:MGI Symbol;Acc:MGI:3642178]	Coding
TC0300000881.mm.2	9.84	8.32	0.07	0.29	2.86	3.97e-05	0.0006	Rfx5	regulatory factor X, 5 (influences HLA class II expression)	Multiple_Complex
TC1700000745.mm.2	8.31	6.8	0.15	0.3	2.86	1.97e-05	0.0004	Trim26	tripartite motif-containing 26	Multiple_Complex
TC0400002737.mm.2	8.46	6.95	0.12	0.78	2.85	0.0002	0.0023	Lpar1	lysophosphatidic acid receptor 1	Coding
TC1000000636.mm.2	15.34	13.83	0.39	0.14	2.85	6.36e-05	0.0009	Egr2	early growth response 2	Coding
TC0500003431.mm.2	5.18	3.67	0.29	0.18	2.85	2.91e-06	9.34e-05	Serpine1	serine (or cysteine) peptidase inhibitor, clade E, member 1	Coding
TC1100003663.mm.2	10.06	8.55	0.05	1.28	2.85	0.0083	0.0392	Arl5c	ADP-ribosylation factor-like 5C	Coding
TC1500000103.mm.2	9.57	8.06	0.26	0.07	2.85	1.33e-05	0.0003	Mtmr12	myotubularin related protein 12	Multiple_Complex
TC1000000192.mm.2	4.06	2.55	0.38	0.17	2.85	1.24e-05	0.0003	Vnn3	vanin 3	Coding
TC0X00000074.mm.2	7.71	6.2	0.14	0.02	2.84	6.96e-06	0.0002	Pim2	proviral integration site 2	Multiple_Complex
TC0300003243.mm.2	7.52	6.01	0.17	0.02	2.84	4.77e-06	0.0001	Bcl9	B cell CLL/lymphoma 9	Multiple_Complex
TC0600000240.mm.2	7.36	5.86	0.15	0.29	2.84	9.52e-05	0.0012	Tspan33	tetraspanin 33	Multiple_Complex
TC0500000591.mm.2	10.26	8.75	0.07	0.03	2.83	5.48e-05	0.0008	Tbc1d1	TBC1 domain family, member 1	Multiple_Complex
TC0500000816.mm.2	11.89	10.39	0.12	0.53	2.83	2.05e-05	0.0004	Dck	deoxycytidine kinase	Multiple_Complex
TC0200001158.mm.2	12.78	11.28	0.36	0.49	2.82	0.003	0.0178	Itga4	integrin alpha 4	Multiple_Complex
TC1800000672.mm.2	14.41	12.91	0.06	0.04	2.82	3.73e-06	0.0001	Malt1	MALT1 paracaspase	Multiple_Complex
TC1300000338.mm.2	12.83	11.34	0.16	0.08	2.81	2.25e-06	7.79e-05	Irf4	interferon regulatory factor 4	Coding
TC0700003793.mm.2	7.55	6.07	0.26	0.23	2.81	8.8e-05	0.0011	Dgat2	diacylglycerol O-acyltransferase 2	Multiple_Complex
TC1400000246.mm.2	10.78	9.3	0.33	0.15	2.8	1.19e-05	0.0003	Ppif	peptidylprolyl isomerase F (cyclophilin F)	Multiple_Complex
TC1400002578.mm.2	9.58	8.09	0.12	0.8	2.8	0.0003	0.0031	Dach1	dachshund 1 (Drosophila)	Multiple_Complex
TC0700001581.mm.2	9.58	8.1	0.52	0.06	2.79	0.0012	0.0089	Ppfibp2	PTPRF interacting protein, binding protein 2 (liprin beta 2)	Coding
TC1700000070.mm.2	13.93	12.45	0.27	0.53	2.79	0.0001	0.0014	Rps6ka2	ribosomal protein S6 kinase, polypeptide 2	Coding
TC0600003244.mm.2	4.29	2.81	0.39	0.49	2.79	0.0002	0.0018	Klrc1	killer cell lectin-like receptor subfamily C, member 1	Coding
TC1400002833.mm.2	10.49	9.01	0.12	0.09	2.78	1.9e-06	6.9e-05	Rnf31	ring finger protein 31	Multiple_Complex
TC0600000415.mm.2	5.86	4.39	0.5	0.05	2.78	3.99e-05	0.0006	Olfr460	olfactory receptor 460	Coding
TC0500001359.mm.2	12.05	10.57	0.1	0.22	2.78	6.6e-05	0.0009	Naa25	N(alpha)-acetyltransferase 25, NatB auxiliary subunit	Multiple_Complex
TC0900002347.mm.2	11.72	10.24	0.17	0.08	2.78	1.01e-05	0.0002	Peak1	pseudopodium-enriched atypical kinase 1	Multiple_Complex
TC0500000896.mm.2	14.46	12.99	0.22	0.37	2.77	3.22e-05	0.0005	Ccng2	cyclin G2	Multiple_Complex
TC1500000793.mm.2	5.99	4.52	0.43	0.08	2.77	0.0002	0.0019	Arhgap8	Rho GTPase activating protein 8	Multiple_Complex
TC1000000326.mm.2	9.73	8.26	0.15	0.06	2.77	3.23e-06	9.93e-05	Fyn	Fyn proto-oncogene	Multiple_Complex
TC0200003670.mm.2	10.48	9.01	0.19	0.46	2.77	0.0006	0.0048	Galnt3	UDP-N-acetyl-alpha-D-galactosamine:polypeptide N-acetylgalactosaminyltransferase 3	Multiple_Complex
TC0700003420.mm.2	8.44	6.97	0.13	0.12	2.76	2.18e-05	0.0004	Tjp1	tight junction protein 1	Multiple_Complex
TC1700000628.mm.2	5.98	4.52	0.29	0.66	2.76	0.0004	0.0034	H2-Eb2	histocompatibility 2, class II antigen E beta2	Coding
TC0100002187.mm.2	7.67	6.2	0.37	0.6	2.76	0.0013	0.0094	Sema4c	sema domain, immunoglobulin domain (Ig), transmembrane domain (TM) and short cytoplasmic domain, (semaphorin) 4C	Multiple_Complex
TC1700002223.mm.2	8.06	6.6	0.18	0.44	2.76	0.0002	0.0018	9830107B12Rik	RIKEN cDNA 9830107B12 gene	Coding
TC0400001327.mm.2	7.32	5.85	0.23	0.01	2.76	1.25e-05	0.0003	Svbp	small vasohibin binding protein	Coding
TC0100000916.mm.2	10.31	8.85	0.08	0.03	2.76	4.99e-05	0.0007	Gpc1	glypican 1	Coding
TC0300001247.mm.2	10.23	8.77	0.13	0.14	2.76	1.02e-05	0.0002	Bcar3	breast cancer anti-estrogen resistance 3	Coding
TC1400000329.mm.2	12	10.54	0.12	0.52	2.75	2.09e-05	0.0004	Eaf1	ELL associated factor 1	Coding
TC1400000575.mm.2	14.09	12.63	0.14	0	2.75	1.6e-06	6.05e-05	Pnp2	purine-nucleoside phosphorylase 2	Coding
TC1300002520.mm.2	5.1	3.64	0.72	0.02	2.75	0.0075	0.0361	Map1b	microtubule-associated protein 1B	Multiple_Complex
TC1100000789.mm.2	10.31	8.86	0.15	0.06	2.75	3.53e-06	0.0001	Specc1	sperm antigen with calponin homology and coiled-coil domains 1	Multiple_Complex
TC0900002719.mm.2	5.4	3.94	0.76	0.23	2.74	0.001	0.0073	Gsta2	glutathione S-transferase, alpha 2 (Yc2)	Multiple_Complex
TC0500002481.mm.2	9.83	8.37	0.51	0.05	2.74	0.0002	0.0025	Tlr6	toll-like receptor 6	Coding
TC0100003550.mm.2	15.96	14.51	0.18	0.08	2.74	4.14e-06	0.0001	Slamf7	SLAM family member 7	Coding
TC0400003360.mm.2	9.87	8.42	0.13	0.35	2.74	1.93e-05	0.0004	Btbd19	BTB (POZ) domain containing 19	Multiple_Complex
TC1400001741.mm.2	9.05	7.6	0.11	0.16	2.74	0.0001	0.0013	Ccser2	coiled-coil serine rich 2	Multiple_Complex
TC1200001990.mm.2	13.56	12.11	0.08	0.28	2.73	7.93e-06	0.0002	Actn1	actinin, alpha 1	Multiple_Complex
TC0100001222.mm.2	7.01	5.56	0.4	0.51	2.73	0.0029	0.0174	Chil1	chitinase-like 1	Multiple_Complex
TC1400002378.mm.2	7.05	5.6	0.61	0.86	2.73	0.0066	0.0329	Cysltr2	cysteinyl leukotriene receptor 2	Coding
TC0100001589.mm.2	5.55	4.1	0.11	0.29	2.73	0.0002	0.0023	Pvrl4	poliovirus receptor-related 4	Coding
TC1300002553.mm.2	14.25	12.8	0.05	0.04	2.73	4.68e-06	0.0001	Pik3r1	phosphatidylinositol 3-kinase, regulatory subunit, polypeptide 1 (p85 alpha)	Coding
TC0100003057.mm.2	11.12	9.68	0.12	1.55	2.72	0.0272	0.0976	Ikbke	inhibitor of kappaB kinase epsilon	Multiple_Complex
TC0500000071.mm.2	4.63	3.18	0.22	0.15	2.72	1.4e-05	0.0003	Gm8890	predicted gene 8890 [Source:MGI Symbol;Acc:MGI:3779817]	Coding
TC0800001984.mm.2	13.71	12.26	0.17	0.28	2.72	0.0005	0.0046	Nrg1	neuregulin 1	Multiple_Complex
TC0100003575.mm.2	7.98	6.53	0.52	0.94	2.72	0.0111	0.0491	Slamf8	SLAM family member 8	Coding
TC0500000078.mm.2	4.2	2.76	0.27	0.08	2.71	0.0002	0.0017	Gm6465	predicted gene 6465 [Source:MGI Symbol;Acc:MGI:3642949]	Coding
TC0200001524.mm.2	6.21	4.77	0.35	0.65	2.71	0.0013	0.009	Slc1a2	solute carrier family 1 (glial high affinity glutamate transporter), member 2	Multiple_Complex
TC0800002431.mm.2	15.85	14.42	0.11	0.1	2.71	1.78e-06	6.56e-05	Bst2	bone marrow stromal cell antigen 2	Coding
TC1500000308.mm.2	16.47	15.04	0.05	0.17	2.71	5.5e-06	0.0001	Dcstamp	dentrocyte expressed seven transmembrane protein	Coding
TC1100003401.mm.2	19.28	17.84	0.04	0.14	2.71	1.02e-06	4.49e-05	Ccl3	chemokine (C-C motif) ligand 3	Coding
TC1200001663.mm.2	13.27	11.84	0.24	0.29	2.7	2.43e-05	0.0004	Ifrd1	interferon-related developmental regulator 1	Multiple_Complex
TC1100000469.mm.2	4.43	3	0.74	0.07	2.69	0.0143	0.0598	Fndc9	fibronectin type III domain containing 9	Coding
TC1300001776.mm.2	7.76	6.33	0.27	0.34	2.68	5.78e-05	0.0008	Serpinb6c	serine (or cysteine) peptidase inhibitor, clade B, member 6c	Coding
TC0500000076.mm.2	4.64	3.22	0.25	0.1	2.68	0.0002	0.0019	Gm8922	predicted gene 8922 [Source:MGI Symbol;Acc:MGI:3779821]	Coding
TC0Y00000169.mm.2	6.14	4.72	0.12	1.09	2.68	0.0019	0.0126	LOC100862125	PREDICTED: X-linked lymphocyte-regulated protein PM1-like (LOC100862125), mRNA.	Coding
TC0900001781.mm.2	11.51	10.09	0.53	0.07	2.68	0.0007	0.0057	Panx1	pannexin 1	Multiple_Complex
TC1300000090.mm.2	8.56	7.14	0.17	0.19	2.67	3.58e-05	0.0006	Gng4	guanine nucleotide binding protein (G protein), gamma 4	Multiple_Complex
TC1100004122.mm.2	12.99	11.57	0.09	0.93	2.67	0.0018	0.0118	Rhbdf2	rhomboid 5 homolog 2 (Drosophila)	Multiple_Complex
TC0200004913.mm.2	13.23	11.82	0.07	0.11	2.66	6.85e-06	0.0002	Bcl2l1	BCL2-like 1	Multiple_Complex
TC1100003345.mm.2	10.56	9.15	0.41	0.09	2.66	0.001	0.0072	Myo1d	myosin ID	Multiple_Complex
TC0500002533.mm.2	7.04	5.63	0.38	0.07	2.66	0.0001	0.0017	Gm21905	predicted gene, 21905 [Source:MGI Symbol;Acc:MGI:5434069]	Coding
TC0100002606.mm.2	6.68	5.27	0.18	0.51	2.65	0.0002	0.0018	Ptprn	protein tyrosine phosphatase, receptor type, N	Coding
TC1400000942.mm.2	10.32	8.91	0.41	0.41	2.65	0.004	0.022	Clu	clusterin	Multiple_Complex
TC1100000362.mm.2	13.76	12.35	0.07	0.5	2.65	2.01e-05	0.0004	Lcp2	lymphocyte cytosolic protein 2	Multiple_Complex
TC0900001768.mm.2	9.05	7.64	0.05	0.13	2.65	2.27e-06	7.81e-05	Endod1	endonuclease domain containing 1	Coding
TC1300000476.mm.2	13.27	11.87	0.14	0.09	2.65	1.05e-05	0.0002	Hivep1	human immunodeficiency virus type I enhancer binding protein 1	Coding
TC0700003936.mm.2	11.15	9.75	0.09	0.26	2.64	3.75e-05	0.0006	Trim5	tripartite motif-containing 5	Multiple_Complex
TC0X00001621.mm.2	10.62	9.22	0.09	0.06	2.64	4.79e-05	0.0007	A830080D01Rik	RIKEN cDNA A830080D01 gene	Multiple_Complex
TC0200003834.mm.2	7.65	6.25	0.09	0.02	2.64	0.0002	0.0023	Frzb	frizzled-related protein	Multiple_Complex
TC1400000310.mm.2	8.95	7.55	0.3	0.03	2.64	1.79e-05	0.0003	Sfmbt1	Scm-like with four mbt domains 1	Multiple_Complex
TC1700000992.mm.2	13.5	12.1	0.31	0.26	2.64	0.0002	0.0022	Ebi3	Epstein-Barr virus induced gene 3	Coding
TC0700004085.mm.2	13.42	12.02	0.24	0.25	2.64	9.7e-06	0.0002	Dennd5a	DENN/MADD domain containing 5A	Multiple_Complex
TC0200005186.mm.2	14.24	12.84	0.13	0.14	2.63	6.86e-06	0.0002	B4galt5	UDP-Gal:betaGlcNAc beta 1,4-galactosyltransferase, polypeptide 5	Multiple_Complex
TC0800001451.mm.2	12.76	11.37	0.18	0.13	2.63	0.0003	0.0028	Irf8	interferon regulatory factor 8	Multiple_Complex
TC0900000550.mm.2	12.41	11.01	0.26	0.03	2.63	4.25e-06	0.0001	Sik3	SIK family kinase 3	Multiple_Complex
TC0700000766.mm.2	6.82	5.43	0.33	0.1	2.62	0.0005	0.0043	Zfp819	zinc finger protein 819	Coding
TC1900001599.mm.2	7.18	5.79	0.19	0.85	2.62	0.0004	0.0037	Psd	pleckstrin and Sec7 domain containing	Coding
TC1000003032.mm.2	6.04	4.65	0.25	0.09	2.62	0.0001	0.0015	Msrb3	methionine sulfoxide reductase B3	Multiple_Complex
TC1000000122.mm.2	16.44	15.05	0.32	0.09	2.62	2.13e-05	0.0004	Cited2	Cbp/p300-interacting transactivator, with Glu/Asp-rich carboxy-terminal domain, 2	Coding
TC0500000219.mm.2	8.01	6.63	0.37	0.2	2.62	0.0021	0.0134	Chpf2; Mir671	chondroitin polymerizing factor 2; microRNA 671	Multiple_Complex
TC1700000684.mm.2	11.94	10.55	0.1	0.46	2.61	0.0053	0.0275	H2-Q4	histocompatibility 2, Q region locus 4	Multiple_Complex
TC1700000777.mm.2	10.12	8.73	0.17	0.52	2.61	0.0016	0.0108	Olfr111	olfactory receptor 111	Coding
TC0500000069.mm.2	4.48	3.09	0.45	0.12	2.61	0.0015	0.0102	Gm8879	predicted gene 8879 [Source:MGI Symbol;Acc:MGI:3648905]	Coding
TC1300002392.mm.2	12.6	11.22	0.13	0.09	2.6	3.59e-05	0.0006	Vcan	versican	Multiple_Complex
TC0100001018.mm.2	11.55	10.17	0.11	0.64	2.6	0.0011	0.0083	Phlpp1	PH domain and leucine rich repeat protein phosphatase 1	Multiple_Complex
TC0100001755.mm.2	14.07	12.69	0.11	0.18	2.6	1.99e-06	7.13e-05	Aida	axin interactor, dorsalization associated	Multiple_Complex
TC1200000837.mm.2	7.22	5.84	0.22	0.09	2.6	1.86e-05	0.0004	Jdp2	Jun dimerization protein 2	Coding
TC0500000334.mm.2	11.14	9.76	0.11	0.13	2.6	3.71e-06	0.0001	Fosl2	fos-like antigen 2	Coding
TC0400002104.mm.2	9.63	8.26	0.11	0.38	2.6	0.0001	0.0015	Tnfrsf18	tumor necrosis factor receptor superfamily, member 18	Multiple_Complex
TC0500000532.mm.2	11.01	9.63	0.15	0.12	2.6	5.37e-06	0.0001	Pi4k2b	phosphatidylinositol 4-kinase type 2 beta	Multiple_Complex
TC0200005013.mm.2	15.74	14.37	0.11	0.14	2.6	1.77e-06	6.54e-05	Samhd1	SAM domain and HD domain, 1	Multiple_Complex
TC0400001135.mm.2	9.72	8.35	0.08	0.06	2.59	0.0001	0.0014	Lrp8	low density lipoprotein receptor-related protein 8, apolipoprotein e receptor	Multiple_Complex
TC1100002755.mm.2	6.48	5.11	0.5	0.21	2.59	0.0004	0.0033	Pdlim4	PDZ and LIM domain 4	Multiple_Complex
TC0200005510.mm.2	7.86	6.49	0.23	0.27	2.58	4.33e-05	0.0007	Fam110a	family with sequence similarity 110, member A	Coding
TC1000001207.mm.2	12.03	10.66	0.09	0.22	2.58	0.0001	0.0017	Dusp6	dual specificity phosphatase 6	Coding
TC1300001366.mm.2	5.83	4.46	0.15	0.03	2.57	0.0003	0.0033	BC147527	cDNA sequence BC147527	Coding
TC1500000982.mm.2	12.62	11.26	0.29	0.46	2.57	0.0039	0.0219	Cacnb3	calcium channel, voltage-dependent, beta 3 subunit	Coding
TC1400002406.mm.2	12.35	10.99	0.15	0.18	2.57	4.48e-06	0.0001	Lrch1	leucine-rich repeats and calponin homology (CH) domain containing 1	Multiple_Complex
TC0600002423.mm.2	13.38	12.02	0.42	0.78	2.56	0.0042	0.023	Il12rb2	interleukin 12 receptor, beta 2	Coding
TC1400002267.mm.2	9.36	8	0.21	0.3	2.56	0.0011	0.0083	Ptk2b	PTK2 protein tyrosine kinase 2 beta	Multiple_Complex
TC1000000502.mm.2	11.65	10.29	0.16	0.14	2.56	8.01e-05	0.0011	Hsf2	heat shock factor 2	Multiple_Complex
TC0600000128.mm.2	9.48	8.13	0.09	0.94	2.56	0.0031	0.0181	Cav1	caveolin 1, caveolae protein	Multiple_Complex
TC0900002780.mm.2	8.6	7.24	0.48	0.24	2.56	0.0004	0.0035	Me1	malic enzyme 1, NADP(+)-dependent, cytosolic	Coding
TC1100004067.mm.2	4.7	3.35	0.39	0.22	2.55	9.35e-05	0.0012	Hid1	HID1 domain containing	Multiple_Complex
TC0300002582.mm.2	10.9	9.55	0.19	0.16	2.55	1.23e-05	0.0003	Fam46c	family with sequence similarity 46, member C	Multiple_Complex
TC1300001371.mm.2	11.97	10.62	0.29	0.17	2.55	7.77e-05	0.001	Fam208b	family with sequence similarity 208, member B	Multiple_Complex
TC0100002063.mm.2	11.94	10.59	0.38	0.23	2.54	0.0009	0.007	Ogfrl1	opioid growth factor receptor-like 1	Multiple_Complex
TC1300002756.mm.2	9.4	8.06	0.26	0.48	2.54	0.0014	0.0099	Gm21188	predicted gene, 21188 [Source:MGI Symbol;Acc:MGI:5434543]; predicted gene, 21188	Multiple_Complex
TC0200003033.mm.2	12.89	11.55	0.17	0.38	2.54	0.0002	0.0018	Dnajc1	DnaJ (Hsp40) homolog, subfamily C, member 1	Multiple_Complex
TC0200002814.mm.2	12.82	11.47	0.17	0.46	2.54	0.0001	0.0017	Ppdpf	pancreatic progenitor cell differentiation and proliferation factor homolog (zebrafish)RIKEN cDNA 2700038C09 gene	Multiple_Complex
TC1100003790.mm.2	13.96	12.62	0.18	0.44	2.53	6.04e-05	0.0009	Stat3	signal transducer and activator of transcription 3	Multiple_Complex
TC0500003318.mm.2	13.76	12.42	0.1	0.15	2.53	2.97e-06	9.45e-05	Sbds	Shwachman-Bodian-Diamond syndrome homolog (human)	Coding
TC1800000704.mm.2	12.02	10.68	0.27	0.02	2.53	2.12e-05	0.0004	Tubb6	tubulin, beta 6 class V	Coding
TC1800001748.mm.2	7.43	6.09	0.23	0.13	2.53	0.0019	0.0122	Apbb3	amyloid beta (A4) precursor protein-binding, family B, member 3	Coding
TC0300002619.mm.2	4.96	3.62	0.5	0.04	2.53	0.0037	0.0207	Sycp1	synaptonemal complex protein 1	Coding
TC1100000344.mm.2	13.39	12.05	0.1	0.34	2.52	3.22e-05	0.0005	Fbxw11	F-box and WD-40 domain protein 11	Multiple_Complex
TC1500001207.mm.2	12.18	10.85	0.11	0.53	2.52	0.0001	0.0015	Rai14	retinoic acid induced 14	Multiple_Complex
TC1400002091.mm.2	14.47	13.13	0.08	0.09	2.52	4.55e-06	0.0001	Psme2	proteasome (prosome, macropain) activator subunit 2 (PA28 beta)	Multiple_Complex
TC0800002644.mm.2	8.6	7.27	0.27	1.23	2.52	0.0171	0.0686	Cbln1	cerebellin 1 precursor protein	Coding
TC0500003619.mm.2	10.74	9.41	0.28	0.21	2.52	4.26e-05	0.0007	Lnx2	ligand of numb-protein X 2	Multiple_Complex
TC0100002236.mm.2	9.77	8.44	0.31	0.13	2.51	9.42e-05	0.0012	Tbc1d8	TBC1 domain family, member 8	Coding
TC0600002098.mm.2	5.36	4.04	0.11	0.03	2.51	2.21e-05	0.0004	Zc3hav1l	zinc finger CCCH-type, antiviral 1-like	Multiple_Complex
TC1400001432.mm.2	5.41	4.08	0.31	0.72	2.51	0.0021	0.0136	Dnase1l3	deoxyribonuclease 1-like 3	Multiple_Complex
TC1700000685.mm.2	11.98	10.65	0.23	0.42	2.51	0.0378	0.1249	H2-Q5	histocompatibility 2, Q region locus 5	Multiple_Complex
TC0900002724.mm.2	10.35	9.03	0.28	0.2	2.5	0.0001	0.0015	Mb21d1	Mab-21 domain containing 1	Multiple_Complex
TC0100003823.mm.2	10	8.67	0.17	0.06	2.5	1.72e-05	0.0003	Traf5	TNF receptor-associated factor 5	Coding
TC1100002598.mm.2	10.77	9.45	0.25	0.04	2.5	0.0005	0.0046	Cyfip2	cytoplasmic FMR1 interacting protein 2	Multiple_Complex
TC1200001369.mm.2	10.55	9.23	0.1	0.22	2.5	1.94e-05	0.0004	Ubxn2a	UBX domain protein 2A	Coding
TC0900000730.mm.2	7.19	5.87	0.05	0.12	2.49	2.35e-06	8.02e-05	Stoml1	stomatin-like 1	Multiple_Complex
TC0900002806.mm.2	16.8	15.49	0.1	0.57	2.49	0.0007	0.0054	Bcl2a1d	B cell leukemia/lymphoma 2 related protein A1d	Coding
TC1400000941.mm.2	9.24	7.92	0.1	0.09	2.49	2.93e-05	0.0005	Ccdc25	coiled-coil domain containing 25	Coding
TC0300002610.mm.2	8	6.69	0.19	0.54	2.49	6.86e-05	0.0009	Mab21l3	mab-21-like 3 (C. elegans)	Coding
TC0100001967.mm.2	7.48	6.17	0.35	0.21	2.49	0.0079	0.0376	Slco5a1	solute carrier organic anion transporter family, member 5A1	Multiple_Complex
TC0700003049.mm.2	11.14	9.83	0.32	0.06	2.49	7.17e-06	0.0002	Spty2d1	SPT2, Suppressor of Ty, domain containing 1 (S. cerevisiae)	Multiple_Complex
TC1200001685.mm.2	12.71	11.4	0.22	0.06	2.49	7.27e-06	0.0002	Dnajb9	DnaJ (Hsp40) homolog, subfamily B, member 9	Coding
TC1700001993.mm.2	10.28	8.97	0.2	0.33	2.49	0.0004	0.0034	H2-T24	histocompatibility 2, T region locus 24	Multiple_Complex
TC0600002143.mm.2	4.58	3.27	0.32	0.21	2.49	0.0004	0.0038	Tas2r138	taste receptor, type 2, member 138	Coding
TC0700004658.mm.2	6.67	5.36	0.67	0.48	2.48	0.0119	0.0518	Rnf141	ring finger protein 141	Multiple_Complex
TC1500000439.mm.2	8.75	7.44	0.14	0.17	2.48	1.3e-05	0.0003	Trib1	tribbles homolog 1 (Drosophila)	Coding
TC1500002181.mm.2	10.29	8.98	0.39	0.22	2.48	0.0033	0.0192	Adcy6	adenylate cyclase 6	Coding
TC0800002525.mm.2	7.13	5.82	0.2	0.43	2.47	0.0015	0.0101	Hhip	Hedgehog-interacting protein	Multiple_Complex
TC0200000220.mm.2	10.18	8.87	0.08	0.16	2.47	4.02e-06	0.0001	Il2ra	interleukin 2 receptor, alpha chain	Multiple_Complex
TC0700004303.mm.2	10.32	9.02	0.21	0.02	2.47	3.55e-05	0.0006	Tmem219	transmembrane protein 219	Multiple_Complex
TC0100001011.mm.2	9.26	7.95	0.42	0.02	2.47	0.0008	0.0066	Tnfrsf11a	tumor necrosis factor receptor superfamily, member 11a, NFKB activator	Multiple_Complex
TC1100004144.mm.2	7.49	6.18	0.17	0.14	2.47	5.67e-05	0.0008	Tmc6	transmembrane channel-like gene family 6	Multiple_Complex
TC1500001712.mm.2	7.07	5.77	0.27	0.08	2.47	5.48e-05	0.0008	Arc	activity regulated cytoskeletal-associated protein	Multiple_Complex
TC0500001459.mm.2	8.76	7.45	0.35	0.05	2.47	0.0003	0.0026	Gm10382; Gm19631	predicted gene 10382 [Source:MGI Symbol;Acc:MGI:3647829]; PREDICTED: predicted gene, 19631, transcript variant 1 (Gm19631), miscRNA.; PREDICTED: predicted gene, 19631, transcript variant 2 (Gm19631), miscRNA.	Multiple_Complex
TC0700003908.mm.2	8.47	7.17	0.55	0.3	2.46	0.0134	0.0568	Hbb-bt; Hbb-b2	hemoglobin, beta adult t chain; hemoglobin, beta adult minor chain	Coding
TC0400002109.mm.2	6.31	5.01	0.21	0.11	2.46	0.0006	0.0048	Perm1	PPARGC1 and ESRR induced regulator, muscle 1	Multiple_Complex
TC1100001197.mm.2	8.9	7.6	0.25	0.31	2.45	0.0002	0.0025	Rnf135	ring finger protein 135	Multiple_Complex
TC1000002616.mm.2	10.51	9.22	0.58	0.72	2.45	0.0141	0.059	Syn3	synapsin III	Multiple_Complex
TC1600000861.mm.2	16.05	14.75	0.13	0	2.45	8.83e-06	0.0002	Usp25	ubiquitin specific peptidase 25	Multiple_Complex
TC0100001190.mm.2	10.53	9.24	0.29	0.27	2.45	0.0008	0.0064	Nuak2	NUAK family, SNF1-like kinase, 2	Multiple_Complex
TC0300002860.mm.2	11.62	10.33	0.02	0.36	2.45	0.0013	0.0091	Fnbp1l; Mir7657	formin binding protein 1-like; microRNA 7657	Multiple_Complex
TC1700000207.mm.2	4.37	3.07	0.09	0.26	2.45	3.39e-05	0.0006	Vmn2r90	vomeronasal 2, receptor 90	Coding
TC1600000810.mm.2	9.55	8.26	0.22	0.34	2.45	0.0001	0.0016	Gbe1	glucan (1,4-alpha-), branching enzyme 1	Multiple_Complex
TC0500000640.mm.2	9.28	7.99	0.62	0.29	2.45	0.015	0.0621	Uchl1	ubiquitin carboxy-terminal hydrolase L1	Multiple_Complex
TC0800002842.mm.2	10.89	9.6	0.11	0.1	2.44	6.66e-06	0.0002	Psmb10	proteasome (prosome, macropain) subunit, beta type 10	Coding
TC0Y00000548.mm.2	5.33	4.04	0.66	0.22	2.44	0.0015	0.0106	Sly	Sycp3 like Y-linked	Coding
TC0700004132.mm.2	10.99	9.7	0.18	0.21	2.44	1.67e-05	0.0003	Rras2	related RAS viral (r-ras) oncogene homolog 2	Coding
TC0900002676.mm.2	11.02	9.73	0.23	0.22	2.44	9.57e-05	0.0012	Mapk6	mitogen-activated protein kinase 6	Multiple_Complex
TC0300002752.mm.2	14.17	12.88	0.3	0.11	2.43	0.0008	0.0063	Stxbp3	syntaxin binding protein 3	Multiple_Complex
TC0600000764.mm.2	15.58	14.3	0.19	0.17	2.43	7.49e-05	0.001	Tnip3	TNFAIP3 interacting protein 3	Multiple_Complex
TC1900000461.mm.2	5.49	4.21	0.29	0.04	2.43	0.0004	0.0035	A1cf	APOBEC1 complementation factor	Coding
TC1500000632.mm.2	4.73	3.45	0.28	0.17	2.43	5.97e-05	0.0009	Apol9b	apolipoprotein L 9b	Coding
TC1100001596.mm.2	5.03	3.75	0.54	0.11	2.42	0.0006	0.0052	Gm20097	PREDICTED: predicted gene, 20097 (Gm20097), mRNA.	Coding
TC0200001851.mm.2	6.28	5.01	0.43	0.14	2.42	0.002	0.0131	Gm14085	predicted gene 14085	Multiple_Complex
TC1700001178.mm.2	6.39	5.11	0.12	0.2	2.42	0.0001	0.0013	Crim1	cysteine rich transmembrane BMP regulator 1 (chordin like)	Multiple_Complex
TC0300002838.mm.2	4.86	3.58	0.23	0.17	2.42	0.0002	0.002	Tmem56	transmembrane protein 56	Multiple_Complex
TC0500002526.mm.2	7.68	6.41	0.5	0.08	2.42	0.0004	0.0039	Bend4	BEN domain containing 4	Multiple_Complex
TC0300000811.mm.2	12.7	11.43	0.65	0.52	2.42	0.0062	0.0312	S100a8	S100 calcium binding protein A8 (calgranulin A)	Coding
TC0300002760.mm.2	9.42	8.14	0.27	0.06	2.42	0.0002	0.002	Fam102b	family with sequence similarity 102, member B	Multiple_Complex
TC1100003696.mm.2	15.49	14.22	0.28	0.52	2.42	0.0016	0.0111	Ccr7	chemokine (C-C motif) receptor 7	Coding
TC1200000760.mm.2	5.64	4.37	0.69	0.49	2.42	0.0036	0.0206	Ttc9	tetratricopeptide repeat domain 9	Multiple_Complex
TC0500000070.mm.2	4.6	3.32	0.58	0.32	2.41	0.0026	0.0156	Gm5861	predicted gene 5861 [Source:MGI Symbol;Acc:MGI:3644254]; predicted gene 5861	Coding
TC0600002663.mm.2	10.51	9.24	0.28	0.17	2.41	2.02e-05	0.0004	Rab43	RAB43, member RAS oncogene family	Multiple_Complex
TC1000001593.mm.2	7.07	5.8	0.04	0.05	2.41	9.74e-05	0.0012	Timeless	timeless circadian clock 1	Multiple_Complex
TC0X00001598.mm.2	7.81	6.54	0.13	0.02	2.4	0.0005	0.0043	Gm6568	DnaJ (Hsp40) homolog, subfamily B, member 9 pseudogene	Multiple_Complex
TC1400000347.mm.2	10.71	9.45	0.25	0.06	2.4	0.0002	0.0023	Ercc6	excision repair cross-complementing rodent repair deficiency, complementation group 6	Multiple_Complex
TC1700000505.mm.2	16.51	15.25	0.15	0.08	2.4	1.15e-05	0.0002	Pim1	proviral integration site 1	Coding
TC0200001839.mm.2	4.02	2.76	0.76	0.09	2.4	0.0029	0.0173	Trim69	tripartite motif-containing 69	Multiple_Complex
TC0700003909.mm.2	8.34	7.08	0.28	0.08	2.39	0.0009	0.007	Hbb-bs; Hbb-b1	hemoglobin, beta adult s chain; hemoglobin, beta adult major chain	Multiple_Complex
TC0800001594.mm.2	10.78	9.52	0.47	0.13	2.39	0.0017	0.0112	Nrp1; Mir1903	neuropilin 1; microRNA 1903	Multiple_Complex
TC1600001045.mm.2	8.85	7.6	0.53	0.06	2.38	0.0195	0.0758	Cbr3	carbonyl reductase 3	Coding
TC1400002791.mm.2	4.77	3.52	0.65	0.07	2.38	0.0148	0.0614	Gm3264	predicted gene 3264	Coding
TC0500002168.mm.2	5.46	4.21	0.19	0.25	2.38	0.0004	0.0034	Cgref1	cell growth regulator with EF hand domain 1	Coding
TC1500001809.mm.2	6.03	4.79	0.32	0.15	2.38	0.0011	0.0081	Apol9a	apolipoprotein L 9a	Multiple_Complex
TC1000002224.mm.2	7.58	6.34	0.52	0.38	2.37	0.0008	0.0066	Ddit4	DNA-damage-inducible transcript 4	Coding
TC0800002734.mm.2	11.14	9.89	0.05	0.3	2.37	3.28e-05	0.0005	Ciapin1	cytokine induced apoptosis inhibitor 1	Multiple_Complex
TC1300001209.mm.2	9.42	8.17	0.44	0.08	2.37	0.0007	0.0055	Pde4d; Mir1904	phosphodiesterase 4D, cAMP specific; microRNA 1904	Multiple_Complex
TC0900003110.mm.2	9.66	8.41	0.22	0.93	2.37	0.0009	0.0068	Ptpn23	protein tyrosine phosphatase, non-receptor type 23	Coding
TC0300001449.mm.2	9.88	8.64	0.05	0.1	2.37	2.98e-05	0.0005	Gtf2b	general transcription factor IIB	Coding
TC0900002120.mm.2	7.26	6.02	0.88	0.2	2.37	0.0113	0.0498	Tbcel	tubulin folding cofactor E-like	Multiple_Complex
TC1500002318.mm.2	10.07	8.83	0.18	0.41	2.37	7.38e-05	0.001	Itga5	integrin alpha 5 (fibronectin receptor alpha)	Coding
TC1900000219.mm.2	5.73	4.48	0.47	0.1	2.37	0.0101	0.0454	Ms4a4b	membrane-spanning 4-domains, subfamily A, member 4B	Multiple_Complex
TC1500000660.mm.2	13.22	11.97	0.09	0.04	2.37	0.0007	0.0056	Triobp	TRIO and F-actin binding protein	Multiple_Complex
TC0300002376.mm.2	12.77	11.53	0.74	0.64	2.37	0.007	0.0345	S100a9	S100 calcium binding protein A9 (calgranulin B)	Coding
TC0200004776.mm.2	8.51	7.27	0.28	0.4	2.37	0.0014	0.0098	Ralgapa2	Ral GTPase activating protein, alpha subunit 2 (catalytic)	Multiple_Complex
TC0600000016.mm.2	4.52	3.28	0.3	0.72	2.37	0.0025	0.0151	Ppp1r9a	protein phosphatase 1, regulatory (inhibitor) subunit 9A	Multiple_Complex
TC1100001238.mm.2	16.16	14.92	0.04	0.2	2.36	2.87e-05	0.0005	Slfn2	schlafen 2	Coding
TC0200005090.mm.2	12.3	11.06	0.14	0.09	2.36	2.24e-05	0.0004	Oser1	oxidative stress responsive serine rich 1	Multiple_Complex
TC0500001296.mm.2	5.8	4.56	0.4	0.18	2.36	0.0003	0.0033	Vsig10	V-set and immunoglobulin domain containing 10	Multiple_Complex
TC1100002249.mm.2	16.39	15.15	0.13	0.32	2.36	3.42e-05	0.0006	Plek	pleckstrin	Coding
TC1300001374.mm.2	13.57	12.33	0.29	0.13	2.35	0.0008	0.0066	Net1	neuroepithelial cell transforming gene 1	Multiple_Complex
TC1_GL456221_random00000019.mm.2	6.35	5.11	0.61	0.37	2.35	0.0025	0.0155	Csprs	component of Sp100-rs	Multiple_Complex
TC0200002078.mm.2	9.97	8.74	0.36	0.85	2.35	0.0028	0.0167	Slx4ip	SLX4 interacting protein	Multiple_Complex
TC1900000221.mm.2	11.01	9.78	0.36	0.26	2.35	8.11e-05	0.0011	Ms4a6c	membrane-spanning 4-domains, subfamily A, member 6C	Coding
TC0200002172.mm.2	5.86	4.63	0.08	0.41	2.35	8.85e-05	0.0011	Insm1	insulinoma-associated 1	Coding
TC0100002954.mm.2	9.99	8.76	0.41	0.31	2.35	0.0014	0.0096	Ptpn4	protein tyrosine phosphatase, non-receptor type 4	Multiple_Complex
TC1300001036.mm.2	9.07	7.84	0.15	0.03	2.35	3.28e-05	0.0005	Serinc5	serine incorporator 5	Multiple_Complex
TC0400002601.mm.2	11.52	10.29	0.17	0.4	2.35	0.0002	0.0022	Trim14	tripartite motif-containing 14	Multiple_Complex
TC1700000721.mm.2	5.44	4.21	0.05	0.19	2.35	3.79e-05	0.0006	Gm19684; EG547347	predicted gene, 19684 [Source:MGI Symbol;Acc:MGI:5011869]; predicted gene, EG547347, mRNA (cDNA clone MGC:182304 IMAGE:9056198), complete cds.; predicted gene, EG547347, mRNA (cDNA clone MGC:182294 IMAGE:9056188), complete cds.	Coding
TC1400000263.mm.2	13.63	12.4	0.12	0.3	2.35	5.6e-05	0.0008	Arf4	ADP-ribosylation factor 4	Multiple_Complex
TC0900003331.mm.2	17.3	16.07	0.02	0.56	2.35	0.0002	0.0024	Bcl2a1b; Bcl2a1a	B cell leukemia/lymphoma 2 related protein A1b; B cell leukemia/lymphoma 2 related protein A1a	Coding
TC1500000520.mm.2	8.3	7.07	0.17	0.61	2.34	0.0005	0.0043	Dennd3	DENN/MADD domain containing 3	Multiple_Complex
TC0300001445.mm.2	14.22	12.99	0.09	0.09	2.34	9.48e-06	0.0002	Gbp7	guanylate binding protein 7	Multiple_Complex
TC0600002666.mm.2	11.67	10.44	0.31	0.28	2.34	0.0001	0.0013	Isy1	ISY1 splicing factor homolog (S. cerevisiae)	Coding
TC0500001017.mm.2	12.11	10.88	0.04	0.2	2.34	6.67e-05	0.0009	Nudt9	nudix (nucleoside diphosphate linked moiety X)-type motif 9	Multiple_Complex
TC1900000728.mm.2	4.02	2.8	0.4	0.24	2.34	0.001	0.0073	Gsto2	glutathione S-transferase omega 2	Coding
TC1100001826.mm.2	13.34	12.12	0.07	0.2	2.34	1.55e-05	0.0003	Gna13	guanine nucleotide binding protein, alpha 13	Multiple_Complex
TC0300000697.mm.2	14.76	13.53	0.22	0.08	2.34	6.45e-05	0.0009	Etv3	ets variant 3	Multiple_Complex
TC0300001497.mm.2	4.43	3.21	0.36	0.46	2.34	0.0023	0.0146	Ttll7	tubulin tyrosine ligase-like family, member 7	Multiple_Complex
TC0700000292.mm.2	6.04	4.81	0.52	0.24	2.34	0.0011	0.0081	Gpr4	G protein-coupled receptor 4	Coding
TC0900001392.mm.2	6.01	4.79	0.36	0.09	2.33	0.0002	0.0021	Amigo3	adhesion molecule with Ig like domain 3	Coding
TC0100002751.mm.2	4.31	3.1	0.54	0.16	2.32	0.0009	0.0071	Nppc	natriuretic peptide type C	Coding
TC0200004540.mm.2	11.55	10.33	0.25	0.48	2.32	0.0003	0.0033	Gabpb1	GA repeat binding protein, beta 1	Multiple_Complex
TC1000000933.mm.2	17.05	15.84	0.09	0.22	2.32	1.47e-05	0.0003	Txnrd1	thioredoxin reductase 1	Multiple_Complex
TC0100002950.mm.2	5.13	3.91	0.55	0.35	2.32	0.0061	0.031	Epb41l5	erythrocyte membrane protein band 4.1 like 5	Multiple_Complex
TC0600001740.mm.2	6.18	4.96	0.31	0.32	2.32	0.0006	0.0051	Ppfibp1	PTPRF interacting protein, binding protein 1 (liprin beta 1)	Multiple_Complex
TC1000000517.mm.2	13.87	12.66	0.3	0.04	2.31	2.63e-05	0.0005	Ranbp2	RAN binding protein 2	Multiple_Complex
TC0500002297.mm.2	5.89	4.68	0.41	0.05	2.31	0.0003	0.003	Hs3st1	heparan sulfate (glucosamine) 3-O-sulfotransferase 1	Coding
TC0100001637.mm.2	4.95	3.74	1.03	0.59	2.31	0.0082	0.0386	Olfr432	olfactory receptor 432	Coding
TC0200004067.mm.2	5.09	3.88	0.37	0.24	2.31	0.0027	0.0162	Olfr1249	olfactory receptor 1249	Coding
TC1600002168.mm.2	8.84	7.63	0.19	0.02	2.3	5.66e-05	0.0008	Vasn	vasorin	Multiple_Complex
TC0600001404.mm.2	16.04	14.83	0.05	0.22	2.3	7.27e-05	0.001	Clec4d	C-type lectin domain family 4, member d	Coding
TC0100001720.mm.2	9.98	8.78	0.28	0.02	2.3	6.09e-05	0.0009	Sde2	SDE2 telomere maintenance homolog (S. pombe)	Coding
TC1300002725.mm.2	9.74	8.54	0.15	0.11	2.3	7.1e-06	0.0002	Parp8	poly (ADP-ribose) polymerase family, member 8	Multiple_Complex
TC0300002139.mm.2	7.21	6.01	0.11	0.23	2.3	0.001	0.0078	B3galnt1	UDP-GalNAc:betaGlcNAc beta 1,3-galactosaminyltransferase, polypeptide 1	Coding
TC0300001136.mm.2	12.21	11.01	0.3	0.07	2.3	0.0001	0.0015	Psma5	proteasome (prosome, macropain) subunit, alpha type 5	Multiple_Complex
TC0400001714.mm.2	8.66	7.46	0.04	0.26	2.3	0.0003	0.0028	Ece1	endothelin converting enzyme 1	Multiple_Complex
TC1400002866.mm.2	5.41	4.21	0.31	0.26	2.3	0.0042	0.0232	Gzmc	granzyme C	Coding
TC0400003267.mm.2	11.69	10.49	0.06	0.15	2.29	1.13e-05	0.0002	Rnf11	ring finger protein 11	Multiple_Complex
TC0600000124.mm.2	13.31	12.11	0.1	0.24	2.29	3.96e-05	0.0006	Tes	testis derived transcript	Multiple_Complex
TC1700002107.mm.2	6.09	4.89	0.43	0.1	2.29	0.0002	0.0021	9130008F23Rik	RIKEN cDNA 9130008F23 gene	Coding
TC1100002602.mm.2	5.55	4.36	0.38	0.55	2.29	0.0025	0.0152	Itk	IL2 inducible T cell kinase	Multiple_Complex
TC0500003712.mm.2	13.7	12.5	0.09	0.23	2.29	2.02e-05	0.0004	Denr	density-regulated protein	Multiple_Complex
TC1500001777.mm.2	8.06	6.86	0.22	0.28	2.29	0.0007	0.0056	Dgat1	diacylglycerol O-acyltransferase 1	Multiple_Complex
TC0Y00000550.mm.2	3.92	2.73	0.66	0.11	2.29	0.0251	0.092	LOC100504460	PREDICTED: uncharacterized LOC100504460 (LOC100504460), mRNA.	Multiple_Complex
TC1700001383.mm.2	7.14	5.94	0.15	0.48	2.28	0.0007	0.0058	Sytl3	synaptotagmin-like 3	Multiple_Complex
TC0700002435.mm.2	7.77	6.58	0.68	0.39	2.28	0.0025	0.0154	Ceacam15	carcinoembryonic antigen-related cell adhesion molecule 15	Coding
TC1000000870.mm.2	8.21	7.03	0.16	0.05	2.27	1.14e-05	0.0002	Dot1l	DOT1-like, histone H3 methyltransferase (S. cerevisiae)	Multiple_Complex
TC1500000729.mm.2	8.22	7.04	0.21	0.21	2.27	0.0011	0.0081	Zc3h7b	zinc finger CCCH type containing 7B	Coding
TC1100001538.mm.2	5.88	4.7	0.36	0.43	2.27	0.0043	0.0236	Arhgap23	Rho GTPase activating protein 23	Multiple_Complex
TC0500000992.mm.2	7.24	6.06	0.27	0.01	2.27	0.0003	0.0029	Cds1	CDP-diacylglycerol synthase 1	Multiple_Complex
TC1900000208.mm.2	8.44	7.26	0.22	0.02	2.27	3.08e-05	0.0005	Vps37c	vacuolar protein sorting 37C (yeast)	Coding
TC0600000841.mm.2	9.24	8.06	0.08	0.05	2.27	5.41e-05	0.0008	St3gal5	ST3 beta-galactoside alpha-2,3-sialyltransferase 5	Coding
TC0800000368.mm.2	6.82	5.64	0.08	0.65	2.27	0.001	0.0075	Rnf122	ring finger protein 122	Multiple_Complex
TC0700001626.mm.2	10.55	9.37	0.33	0.29	2.26	0.001	0.0074	Swap70	SWA-70 protein	Multiple_Complex
TC1300002013.mm.2	10.42	9.25	0.41	0.04	2.26	0.0008	0.0061	Nfil3	nuclear factor, interleukin 3, regulated	Coding
TC1900000727.mm.2	14.67	13.5	0.05	0.1	2.26	8.34e-06	0.0002	Gsto1	glutathione S-transferase omega 1	Multiple_Complex
TC1400000986.mm.2	6.95	5.77	0.33	0.1	2.26	0.0014	0.01	Tnfrsf10b	tumor necrosis factor receptor superfamily, member 10b	Coding
TC1100003042.mm.2	6.81	5.64	0.55	0.12	2.25	0.0111	0.0491	Tmem88	transmembrane protein 88	Coding
TC1000000834.mm.2	11.36	10.19	0.16	0.16	2.25	6.45e-05	0.0009	Cnn2	calponin 2	Coding
TC0100003271.mm.2	12.4	11.23	0.27	0.1	2.25	4.39e-05	0.0007	Smg7	Smg-7 homolog, nonsense mediated mRNA decay factor (C. elegans)	Multiple_Complex
TC0700001423.mm.2	11.46	10.29	0.11	0.22	2.25	0.0004	0.0034	Fchsd2	FCH and double SH3 domains 2	Multiple_Complex
TC0400001325.mm.2	16.36	15.19	0.29	0.35	2.25	0.0005	0.0044	Slc2a1	solute carrier family 2 (facilitated glucose transporter), member 1	Coding
TC0100002193.mm.2	13.58	12.41	0.11	0.44	2.25	0.0002	0.0023	Tmem131	transmembrane protein 131	Coding
TC1100000872.mm.2	13.64	12.47	0.15	0.39	2.24	0.0002	0.0022	Pik3r5	phosphoinositide-3-kinase, regulatory subunit 5, p101	Multiple_Complex
TC0500000400.mm.2	5.42	4.26	0.72	0.18	2.24	0.0226	0.0849	Ablim2	actin-binding LIM protein 2	Multiple_Complex
TC1800001595.mm.2	6.67	5.5	0.06	0.37	2.24	5.82e-05	0.0008	Lipg	lipase, endothelial	Multiple_Complex
TC1800000583.mm.2	7.65	6.49	0.13	0.55	2.24	0.0009	0.0069	Slc12a2	solute carrier family 12, member 2	Multiple_Complex
TC1900000714.mm.2	4.49	3.32	0.62	0.51	2.24	0.0294	0.1034	Ina	internexin neuronal intermediate filament protein, alpha	Coding
TC1900000211.mm.2	17.36	16.2	0.08	0.33	2.24	0.0002	0.0019	Slc15a3	solute carrier family 15, member 3	Multiple_Complex
TC1600000507.mm.2	10.95	9.78	0.24	0.39	2.24	0.0006	0.0053	Stfa2l1	stefin A2 like 1	Coding
TC1100000483.mm.2	4	2.84	0.4	0.24	2.23	0.0022	0.014	Havcr1	hepatitis A virus cellular receptor 1	Coding
TC0200002792.mm.2	11.76	10.6	0.23	0.4	2.23	0.0026	0.0161	Slco4a1	solute carrier organic anion transporter family, member 4a1	Multiple_Complex
TC0800000975.mm.2	6.57	5.41	0.16	0.13	2.23	0.0002	0.002	Hook2	hook homolog 2 (Drosophila)	Coding
TC0800001392.mm.2	11.29	10.13	0.17	0.06	2.23	0.0002	0.002	Atmin	ATM interactor	Coding
TC1500002100.mm.2	6.71	5.55	0.3	0.72	2.23	0.0038	0.0213	Prickle1	prickle homolog 1 (Drosophila)	Coding
TC0X00003241.mm.2	8.99	7.83	0.45	0.41	2.23	0.0197	0.0764	Ptchd1	patched domain containing 1	Multiple_Complex
TC0200002589.mm.2	4.87	3.71	0.36	0.16	2.23	0.0058	0.0298	Snai1	snail family zinc finger 1	Coding
TC1500000235.mm.2	6.54	5.39	0.21	0.13	2.23	0.0004	0.0035	Laptm4b	lysosomal-associated protein transmembrane 4B	Multiple_Complex
TC0200000868.mm.2	12.07	10.91	0.11	0.36	2.23	3.57e-05	0.0006	Gpd2	glycerol phosphate dehydrogenase 2, mitochondrial	Multiple_Complex
TC0800002844.mm.2	10.75	9.6	0.34	0.41	2.23	0.0016	0.0111	Slc12a4	solute carrier family 12, member 4	Multiple_Complex
TC0500000361.mm.2	6	4.84	0.05	0.1	2.23	0.0003	0.0028	Fgfr3	fibroblast growth factor receptor 3	Multiple_Complex
TC0900002283.mm.2	6.18	5.03	0.65	0.34	2.23	0.0007	0.0055	Layn	layilin	Coding
TC0800002841.mm.2	6.32	5.17	0.37	0.11	2.22	0.0019	0.0124	Ctrl	chymotrypsin-like	Coding
TC0500000075.mm.2	5.76	4.61	0.42	0.41	2.22	0.0012	0.0089	Gm6460	predicted gene 6460	Coding
TC1000000158.mm.2	10.13	8.97	0.08	0.09	2.22	8.86e-05	0.0011	Mtfr2	mitochondrial fission regulator 2	Coding
TC0700003539.mm.2	5.03	3.88	0.15	0.46	2.22	0.0002	0.0024	Ntrk3	neurotrophic tyrosine kinase, receptor, type 3	Multiple_Complex
TC0800000441.mm.2	4.56	3.41	0.62	0.15	2.22	0.0411	0.1326	D8Ertd82e	DNA segment, Chr 8, ERATO Doi 82, expressed	Multiple_Complex
TC0900000989.mm.2	9.79	8.64	0.11	0.23	2.22	0.0003	0.0031	Rab27a	RAB27A, member RAS oncogene family	Multiple_Complex
TC0100000949.mm.2	6.71	5.56	0.14	0.13	2.22	7.54e-05	0.001	Gm9994	predicted gene 9994	Coding
TC0200002347.mm.2	12.67	11.52	0.11	0.1	2.22	1.42e-05	0.0003	Chmp4b	charged multivesicular body protein 4B	Multiple_Complex
TC1500001181.mm.2	14.96	13.82	0.19	0.09	2.21	8.78e-05	0.0011	Gm2310	predicted gene 2310 [Source:MGI Symbol;Acc:MGI:3780481]	Coding
TSUnmapped00000046.mm.2	7.7	6.56	0.16	0.06	2.21	0.0001	0.0015	Egr3	early growth response 3	Coding
TC0300001476.mm.2	3.94	2.79	0.49	0.29	2.21	0.0106	0.047	Col24a1	collagen, type XXIV, alpha 1	Multiple_Complex
TC1700002041.mm.2	12.13	10.98	0.23	0.05	2.21	0.0001	0.0015	Ppp1r11	protein phosphatase 1, regulatory (inhibitor) subunit 11	Coding
TC0800000845.mm.2	17.84	16.7	0.05	0.59	2.21	0.0004	0.004	Hmox1	heme oxygenase 1	Multiple_Complex
TC0700004054.mm.2	4.26	3.12	0.35	0.03	2.21	0.0027	0.0165	Olfr492	olfactory receptor 492	Multiple_Complex
TC1500001279.mm.2	12.98	11.83	0.28	0.38	2.21	0.0026	0.016	Basp1	brain abundant, membrane attached signal protein 1	Multiple_Complex
TC1100000953.mm.2	4.45	3.3	0.01	0.1	2.21	5.82e-05	0.0008	Tm4sf5	transmembrane 4 superfamily member 5	Multiple_Complex
TC0200005439.mm.2	8.99	7.85	0.17	0.13	2.21	4.86e-05	0.0007	Gmeb2	glucocorticoid modulatory element binding protein 2	Multiple_Complex
TC0100001592.mm.2	11.12	9.98	0.46	0.54	2.2	0.0168	0.0678	F11r	F11 receptor	Multiple_Complex
TC0400001681.mm.2	6.99	5.85	0.26	0.04	2.2	0.0034	0.0193	Tcea3	transcription elongation factor A (SII), 3	Multiple_Complex
TC1000000506.mm.2	12.21	11.07	0.21	0.2	2.2	0.0004	0.0038	Pkib	protein kinase inhibitor beta, cAMP dependent, testis specific	Multiple_Complex
TC0200004512.mm.2	12.77	11.63	0.15	0	2.2	5.87e-05	0.0008	Slc30a4	solute carrier family 30 (zinc transporter), member 4	Coding
TC1400000281.mm.2	4.59	3.46	0.22	0	2.2	0.0003	0.0027	Erc2	ELKS/RAB6-interacting/CAST family member 2	Multiple_Complex
TC0200000013.mm.2	12.7	11.56	0.22	0.15	2.2	0.0001	0.0017	Fam107b	family with sequence similarity 107, member B	Coding
TC0400001504.mm.2	5.11	3.97	0.39	0.31	2.2	0.0006	0.005	A3galt2	alpha 1,3-galactosyltransferase 2 (isoglobotriaosylceramide synthase)	Coding
TC0400003958.mm.2	6.11	4.97	0.34	0.68	2.2	0.0019	0.0126	Tnfrsf8	tumor necrosis factor receptor superfamily, member 8	Coding
TC1000002175.mm.2	13.38	12.24	0.04	0.1	2.2	1.55e-05	0.0003	Man1a	mannosidase 1, alpha	Multiple_Complex
TC0100003361.mm.2	9.23	8.09	0.24	0.23	2.19	0.0025	0.0152	Gpr52	G protein-coupled receptor 52	Coding
TC1100003314.mm.2	15.89	14.76	0.14	0.05	2.19	0.0009	0.0071	Lgals9	lectin, galactose binding, soluble 9	Multiple_Complex
TC0200002452.mm.2	15.44	14.3	0.14	0.05	2.19	3.13e-05	0.0005	Top1	topoisomerase (DNA) I	Multiple_Complex
TC0900000181.mm.2	6.21	5.08	0.09	0.02	2.19	0.0007	0.0059	A230050P20Rik	RIKEN cDNA A230050P20 gene	Multiple_Complex
TC0900001722.mm.2	15.09	13.96	0.19	0.33	2.19	0.0002	0.0023	Birc3	baculoviral IAP repeat-containing 3	Multiple_Complex
TC1900000340.mm.2	15.39	14.26	0.26	0.19	2.18	9.22e-05	0.0012	Zfand5	zinc finger, AN1-type domain 5	Multiple_Complex
TC1100001004.mm.2	12.8	11.68	0.08	0.09	2.18	1.35e-05	0.0003	Ankfy1	ankyrin repeat and FYVE domain containing 1	Multiple_Complex
TC0500002731.mm.2	3.93	2.8	0.27	0.05	2.18	0.001	0.0075	Rassf6	Ras association (RalGDS/AF-6) domain family member 6	Multiple_Complex
TC0500000011.mm.2	10.57	9.45	0.18	0.1	2.18	7.85e-05	0.0011	Fam133b	family with sequence similarity 133, member B	Multiple_Complex
TC1800000665.mm.2	10.41	9.28	0.12	0.15	2.18	0.0015	0.01	Nedd4l	neural precursor cell expressed, developmentally down-regulated gene 4-like	Multiple_Complex
TC1900001273.mm.2	8.36	7.23	0.18	0.23	2.18	6.12e-05	0.0009	Tjp2	tight junction protein 2	Coding
TC0700003950.mm.2	4.39	3.27	0.19	0.57	2.18	0.004	0.022	Trim30e-ps1	tripartite motif-containing 30E, pseudogene 1	Multiple_Complex
TC0800001127.mm.2	7.44	6.32	0.02	0.25	2.18	0.0008	0.0066	Adgrg3	adhesion G protein-coupled receptor G3	Coding
TC0400000873.mm.2	4.48	3.35	0.35	0.22	2.18	0.0074	0.0357	Acer2	alkaline ceramidase 2	Multiple_Complex
TC1000000529.mm.2	11.73	10.61	0.17	0.39	2.17	0.0028	0.0169	Sowahc	sosondowah ankyrin repeat domain family member C	Multiple_Complex
TC0200000509.mm.2	12.27	11.15	0.22	0.11	2.17	0.0002	0.0023	Gm13547	predicted gene 13547	Multiple_Complex
TC0200003327.mm.2	7.93	6.81	0.17	0.05	2.17	0.0002	0.0018	Zbtb43	zinc finger and BTB domain containing 43	Coding
TC1000000693.mm.2	12.36	11.25	0.3	0.18	2.17	0.0003	0.0027	Zwint	ZW10 interactor	Multiple_Complex
TC1100004270.mm.2	7.37	6.26	0.23	0.18	2.17	0.0003	0.0026	Tlcd2	TLC domain containing 2	Multiple_Complex
TC0500000008.mm.2	14.26	13.15	0.19	0.26	2.17	0.0001	0.0016	Cdk6	cyclin-dependent kinase 6	Multiple_Complex
TC1100001206.mm.2	13.12	12	0.11	0.33	2.16	9.52e-05	0.0012	Psmd11	proteasome (prosome, macropain) 26S subunit, non-ATPase, 11	Multiple_Complex
TC0Y00000213.mm.2	5.81	4.7	0.3	0.16	2.16	0.0007	0.006	Gm20736	predicted gene, 20736	Coding
TC1000002664.mm.2	11.75	10.64	0.14	0.1	2.16	1.52e-05	0.0003	Apaf1	apoptotic peptidase activating factor 1	Multiple_Complex
TC0300000272.mm.2	13.15	12.04	0.01	0.16	2.16	3.65e-05	0.0006	4932438A13Rik	RIKEN cDNA 4932438A13 gene	Multiple_Complex
TC1900000923.mm.2	8.78	7.67	0.1	0.17	2.16	0.0007	0.0057	Syt12	synaptotagmin XII	Multiple_Complex
TC1400000477.mm.2	10.58	9.47	0.09	0.01	2.16	2.63e-05	0.0005	Ptger2	prostaglandin E receptor 2 (subtype EP2)	Coding
TC1000000845.mm.2	7.14	6.03	0.08	0.21	2.15	0.0005	0.0044	Efna2	ephrin A2	Coding
TC1400002067.mm.2	14.93	13.83	0.18	0.36	2.15	0.0008	0.0061	Slc7a8	solute carrier family 7 (cationic amino acid transporter, y+ system), member 8	Coding
TC0600002381.mm.2	5.38	4.28	0.72	0.2	2.15	0.0209	0.0801	Fam13a	family with sequence similarity 13, member A	Multiple_Complex
TC1700001662.mm.2	5.34	4.23	0.44	0.62	2.15	0.0178	0.0708	Sstr5	somatostatin receptor 5	Coding
TC0500002830.mm.2	8.07	6.97	0.42	0.53	2.15	0.0036	0.0203	Tmem150c	transmembrane protein 150C	Multiple_Complex
TC1400002273.mm.2	7.8	6.7	0.31	0.05	2.15	0.0003	0.0028	Gm4583	PREDICTED: predicted gene 4583 (Gm4583), mRNA.	Coding
TC0300001937.mm.2	17.82	16.71	0.08	0.43	2.15	0.0015	0.0104	Slc7a11	solute carrier family 7 (cationic amino acid transporter, y+ system), member 11	Multiple_Complex
TC1400002415.mm.2	4.65	3.54	0.09	0.41	2.15	9.54e-05	0.0012	Lrrc63	leucine rich repeat containing 63	Coding
TC1400001687.mm.2	8.81	7.71	0.07	0.22	2.15	2.18e-05	0.0004	Ankrd28	ankyrin repeat domain 28	Multiple_Complex
TC0600001308.mm.2	5.83	4.73	0.39	0.28	2.14	0.0003	0.0031	8430408G22Rik	RIKEN cDNA 8430408G22 gene	Coding
TC1700000881.mm.2	10.51	9.41	0.05	0.18	2.14	8.23e-05	0.0011	Gtpbp2	GTP binding protein 2	Multiple_Complex
TC0900002233.mm.2	5.15	4.05	0.44	0.58	2.14	0.0238	0.0884	Nxpe2	neurexophilin and PC-esterase domain family, member 2	Multiple_Complex
TC1500002238.mm.2	10.55	9.45	0.11	0.75	2.14	0.01	0.0452	Slc11a2	solute carrier family 11 (proton-coupled divalent metal ion transporters), member 2	Multiple_Complex
TC1200000878.mm.2	10.81	9.71	0.22	0.14	2.14	0.0002	0.0022	Slirp	SRA stem-loop interacting RNA binding protein	Coding
TC1700001463.mm.2	4.66	3.56	0.34	0.31	2.14	0.0011	0.0083	Gpr31b	G protein-coupled receptor 31, D17Leh66b region	Coding
TC1700000623.mm.2	11.9	10.8	0.11	0.38	2.14	9.28e-05	0.0012	Tap2	transporter 2, ATP-binding cassette, sub-family B (MDR/TAP)	Multiple_Complex
TC0300000210.mm.2	13.76	12.67	0.24	0.65	2.14	0.001	0.0076	Skil	SKI-like	Multiple_Complex
TC0100001256.mm.2	7.66	6.57	0.55	0.02	2.14	0.0061	0.0307	Lad1	ladinin	Coding
TC0200005436.mm.2	5.73	4.63	0.28	0.37	2.14	0.004	0.0224	Ptk6	PTK6 protein tyrosine kinase 6	Multiple_Complex
TC1100000200.mm.2	11.73	10.64	0.1	0.03	2.14	2.07e-05	0.0004	Sertad2	SERTA domain containing 2	Multiple_Complex
TC0800002056.mm.2	4.95	3.86	0.44	0.07	2.14	0.0008	0.0065	Cldn23	claudin 23	Coding
TC1300002748.mm.2	9.95	8.86	0.3	0.17	2.14	0.0001	0.0015	Zfp131	zinc finger protein 131	Coding
TC0400003679.mm.2	8.96	7.86	0.19	0.3	2.14	0.0022	0.0137	Xkr8	X Kell blood group precursor related family member 8 homolog	Multiple_Complex
TC1400002838.mm.2	3.98	2.89	0.61	0.02	2.13	0.0201	0.0777	Gm10021	predicted gene 10021	Multiple_Complex
TC0700004608.mm.2	5.68	4.58	0.37	0.06	2.13	0.0053	0.0277	Ano1	anoctamin 1, calcium activated chloride channel	Multiple_Complex
TC1700000353.mm.2	4.86	3.77	0.52	0.21	2.13	0.0378	0.1248	Meiob	meiosis specific with OB domains	Coding
TC1400002017.mm.2	8.72	7.63	0.21	0.29	2.13	0.0005	0.0042	Ndrg2	N-myc downstream regulated gene 2	Coding
TC0300002369.mm.2	7.51	6.42	0.39	0.12	2.13	0.0028	0.0167	Slc27a3	solute carrier family 27 (fatty acid transporter), member 3	Multiple_Complex
TC1100001830.mm.2	12.47	11.38	0.13	0.17	2.13	5.47e-05	0.0008	Amz2	archaelysin family metallopeptidase 2	Multiple_Complex
TC0200005023.mm.2	10.79	9.7	0.21	0.06	2.13	0.0002	0.0018	Blcap	bladder cancer associated protein homolog (human)	Multiple_Complex
TC0300000572.mm.2	5.88	4.79	0.37	0.5	2.13	0.0011	0.008	1110032F04Rik	RIKEN cDNA 1110032F04 gene	Coding
TC1200000718.mm.2	6.77	5.68	0.62	0.2	2.13	0.003	0.0175	Rdh12	retinol dehydrogenase 12	Multiple_Complex
TC1400002219.mm.2	5.55	4.47	0.38	0.22	2.13	0.001	0.0072	Blk	B lymphoid kinase	Coding
TC0100002840.mm.2	4.84	3.75	0.37	0.51	2.13	0.0034	0.0195	Pdcd1	programmed cell death 1	Coding
TC0200002835.mm.2	4.16	3.07	0.37	0	2.13	0.005	0.0264	Myt1	myelin transcription factor 1	Multiple_Complex
TC0700004353.mm.2	9.12	8.03	0.33	0.35	2.13	0.0006	0.005	Armcx3	armadillo repeat containing, X-linked 3	Coding
TC1400000112.mm.2	7.14	6.05	0.1	0.13	2.12	3.21e-05	0.0005	Il3ra	interleukin 3 receptor, alpha chain	Coding
TC0400002568.mm.2	7.32	6.24	0.11	0.09	2.12	8.52e-05	0.0011	Zbtb5	zinc finger and BTB domain containing 5	Coding
TC0400000435.mm.2	9.41	8.32	0.11	0.03	2.12	4.13e-05	0.0006	Rusc2	RUN and SH3 domain containing 2	Multiple_Complex
TC0600000917.mm.2	5.08	4	0.22	0.34	2.12	0.0007	0.0057	Dqx1	DEAQ RNA-dependent ATPase	Coding
TC0500003258.mm.2	5.11	4.03	0.42	0.81	2.12	0.0069	0.0338	Rilpl1	Rab interacting lysosomal protein-like 1	Coding
TC0200001769.mm.2	4.35	3.26	0.02	0.02	2.12	1.9e-05	0.0004	Dll4	delta-like 4 (Drosophila)	Multiple_Complex
TC0X00000073.mm.2	11.36	10.28	0.2	0.1	2.12	6.38e-05	0.0009	Otud5	OTU domain containing 5	Multiple_Complex
TC1300001861.mm.2	11.5	10.42	0.13	0.21	2.12	6.62e-05	0.0009	Nedd9	neural precursor cell expressed, developmentally down-regulated gene 9	Coding
TC0600001591.mm.2	10.07	8.99	0.06	0.08	2.12	0.0002	0.0018	Crebl2	cAMP responsive element binding protein-like 2	Multiple_Complex
TC0500003563.mm.2	8.8	7.72	0.1	0.16	2.12	0.0004	0.0035	Usp42	ubiquitin specific peptidase 42	Multiple_Complex
TC0600000014.mm.2	5.08	4	0.27	0.21	2.12	0.005	0.0265	Peg10	paternally expressed 10	Coding
TC0500002712.mm.2	4.27	3.19	0.47	0.27	2.11	0.0032	0.0184	Jchain	immunoglobulin joining chain	Coding
TC1400001537.mm.2	11.67	10.59	0.19	0.02	2.11	8.88e-05	0.0011	Anxa7	annexin A7	Multiple_Complex
TC0300000968.mm.2	7.98	6.9	0.4	0.3	2.11	0.0019	0.0126	Prkab2	protein kinase, AMP-activated, beta 2 non-catalytic subunit	Multiple_Complex
TC0100000289.mm.2	12.39	11.31	0.37	0.33	2.11	0.0005	0.0043	Map4k4	mitogen-activated protein kinase kinase kinase kinase 4	Multiple_Complex
TC0700000548.mm.2	8.41	7.33	0.15	0.05	2.11	1.62e-05	0.0003	Zfp382	zinc finger protein 382	Multiple_Complex
TC1700000274.mm.2	11.58	10.5	0.03	0.13	2.11	2.98e-05	0.0005	Zfp52	zinc finger protein 52	Coding
TC0900003066.mm.2	12.18	11.11	0.1	0.06	2.11	1.74e-05	0.0003	Arih2	ariadne homolog 2 (Drosophila)	Multiple_Complex
TC1000002274.mm.2	6.52	5.44	0.26	0.29	2.11	0.0034	0.0194	Hnrnph3	heterogeneous nuclear ribonucleoprotein H3	Multiple_Complex
TC1400000990.mm.2	5.19	4.11	0.23	0.79	2.11	0.0049	0.0262	Egr3	early growth response 3	Multiple_Complex
TC0500000842.mm.2	12.58	11.5	0.29	0.06	2.11	0.0034	0.0195	Ppbp	pro-platelet basic protein	Coding
TC1200002267.mm.2	12.96	11.89	0.03	0.26	2.1	0.0005	0.0047	Ddx24	DEAD (Asp-Glu-Ala-Asp) box polypeptide 24	Coding
TC0600003125.mm.2	5.39	4.32	0.22	0.17	2.1	0.0004	0.0039	Lag3	lymphocyte-activation gene 3	Multiple_Complex
TC0400004157.mm.2	5.66	4.59	0.54	0.06	2.1	0.0048	0.0253	Tas1r3	taste receptor, type 1, member 3	Coding
TC1400000248.mm.2	13.43	12.36	0.27	0.22	2.1	0.0006	0.0052	Anxa11	annexin A11	Multiple_Complex
TC0200003574.mm.2	14.39	13.32	0.03	0.03	2.1	0.0003	0.0031	Cytip	cytohesin 1 interacting protein	Multiple_Complex
TC0800002447.mm.2	10.27	9.2	0.07	0.34	2.1	0.0034	0.0196	Cyp4f18	cytochrome P450, family 4, subfamily f, polypeptide 18	Multiple_Complex
TC0100001207.mm.2	4.69	3.62	0.52	0.36	2.1	0.0038	0.0211	Etnk2	ethanolamine kinase 2	Multiple_Complex
TC0400004195.mm.2	9.58	8.51	0.18	0.07	2.09	0.0004	0.0038	Iffo2	intermediate filament family orphan 2	Multiple_Complex
TC0700003693.mm.2	4.11	3.04	0.62	0.49	2.09	0.0418	0.1344	Olfr305	olfactory receptor 305	Coding
TC0400002103.mm.2	9.56	8.49	0.26	0.73	2.09	0.0021	0.0136	Tnfrsf4	tumor necrosis factor receptor superfamily, member 4	Multiple_Complex
TC0300000376.mm.2	7.52	6.45	0.32	0.55	2.09	0.0014	0.0099	Foxo1	forkhead box O1	Multiple_Complex
TC0600001722.mm.2	9.74	8.67	0.16	0.03	2.09	0.0003	0.0029	Rassf8	Ras association (RalGDS/AF-6) domain family (N-terminal) member 8	Multiple_Complex
TC0800000541.mm.2	9.81	8.74	0.23	0.02	2.09	7.59e-05	0.001	Casp3	caspase 3	Multiple_Complex
TC1900000320.mm.2	9.95	8.89	0.05	0.21	2.09	0.0002	0.0018	Nmrk1	nicotinamide riboside kinase 1	Multiple_Complex
TC1300000460.mm.2	12.38	11.31	0.14	0.13	2.09	6.55e-05	0.0009	Gcnt2	glucosaminyl (N-acetyl) transferase 2, I-branching enzyme	Coding
TC1900001018.mm.2	8.01	6.94	0.25	0.76	2.09	0.0018	0.0121	Ccdc88b	coiled-coil domain containing 88B	Multiple_Complex
TC1300000998.mm.2	5.21	4.15	0.18	0.58	2.09	0.0076	0.0365	Edil3	EGF-like repeats and discoidin I-like domains 3	Multiple_Complex
TC0900002936.mm.2	12.02	10.96	0.11	0.28	2.09	9.51e-05	0.0012	Nck1	non-catalytic region of tyrosine kinase adaptor protein 1	Multiple_Complex
TC1200002203.mm.2	7.26	6.2	0.26	0.25	2.09	0.006	0.0305	Foxn3	forkhead box N3	Multiple_Complex
TC0500002503.mm.2	6.62	5.56	0.18	0.13	2.09	0.0001	0.0015	9130230L23Rik	RIKEN cDNA 9130230L23 gene	Multiple_Complex
TC0900000031.mm.2	13.19	12.13	0.25	0.14	2.08	0.0008	0.0064	Casp1	caspase 1	Coding
TC0900000599.mm.2	7.03	5.97	0.26	0.31	2.08	0.0002	0.0024	Il18	interleukin 18	Multiple_Complex
TC0X00002504.mm.2	12.99	11.94	0.13	0.1	2.08	1.5e-05	0.0003	Prkx	protein kinase, X-linked	Multiple_Complex
TC0200003772.mm.2	10.23	9.17	0.14	0.08	2.08	7.49e-05	0.001	Lnp	limb and neural patterns	Multiple_Complex
TC0900002173.mm.2	6.63	5.58	0.22	0.1	2.08	0.0004	0.0037	Phldb1	pleckstrin homology-like domain, family B, member 1	Multiple_Complex
TC1900000800.mm.2	6.59	5.54	0.55	0.53	2.08	0.0174	0.0695	Plekhs1	pleckstrin homology domain containing, family S member 1	Coding
TC0200000641.mm.2	4.74	3.69	0.11	0.14	2.08	0.0018	0.0121	Dab2ip	disabled 2 interacting protein	Multiple_Complex
TC1100003395.mm.2	4.53	3.48	0.21	0.09	2.08	0.0002	0.0018	Heatr9	HEAT repeat containing 9	Coding
TC0400001091.mm.2	12.4	11.34	0.35	0.88	2.08	0.0145	0.0604	Plpp3	phospholipid phosphatase 3	Multiple_Complex
TC0700004553.mm.2	4.47	3.42	0.37	0.22	2.07	0.0154	0.0632	Dusp8	dual specificity phosphatase 8	Coding
TC0100000656.mm.2	8.22	7.17	0.34	0.29	2.07	0.0027	0.0165	Dnajb2	DnaJ (Hsp40) homolog, subfamily B, member 2	Multiple_Complex
TC0500003729.mm.2	9.9	8.85	0.06	0.16	2.07	4.71e-05	0.0007	Gbp8	guanylate-binding protein 8	Coding
TC0400004194.mm.2	12.44	11.39	0.07	0.11	2.07	0.0006	0.0053	Ubr4	ubiquitin protein ligase E3 component n-recognin 4	Multiple_Complex
TC1100003759.mm.2	3.74	2.69	0.18	0.18	2.07	0.0037	0.021	Krt9	keratin 9	Coding
TC1200001729.mm.2	5.27	4.22	0.16	0.08	2.07	0.0187	0.0735	Gpr33	G protein-coupled receptor 33	Coding
TC1700001132.mm.2	9.58	8.54	0.08	0.12	2.07	0.0005	0.0044	Lpin2	lipin 2	Multiple_Complex
TC0900003169.mm.2	5.55	4.5	0.16	0.25	2.07	0.0011	0.0079	Ccr4	chemokine (C-C motif) receptor 4	Coding
TC1000001716.mm.2	10.69	9.65	0.2	0.35	2.07	0.0083	0.0391	Sash1	SAM and SH3 domain containing 1	Multiple_Complex
TC0900002920.mm.2	6.51	5.46	0.39	0.41	2.06	0.0026	0.0158	Esyt3	extended synaptotagmin-like protein 3	Multiple_Complex
TC1900000040.mm.2	6.1	5.06	0.45	0.1	2.06	0.0073	0.0356	Pcx	pyruvate carboxylase	Multiple_Complex
TC0600003489.mm.2	10.38	9.33	0.3	0.22	2.06	0.003	0.0176	Glcci1	glucocorticoid induced transcript 1	Multiple_Complex
TC1600001209.mm.2	13.21	12.17	0.06	0.02	2.06	3.91e-05	0.0006	Zc3h7a	zinc finger CCCH type containing 7 A	Multiple_Complex
TC0900001776.mm.2	8.65	7.61	0.13	0.03	2.06	6.75e-05	0.0009	1700012B09Rik	RIKEN cDNA 1700012B09 gene	Multiple_Complex
TC1100004272.mm.2	6.23	5.19	0.7	0.47	2.06	0.025	0.0915	2024-09-04	septin 4	Multiple_Complex
TC0900001827.mm.2	4.62	3.58	0.4	0.35	2.06	0.0072	0.0351	Olfr866	olfactory receptor 866	Coding
TC0900003312.mm.2	4.83	3.79	0.14	0.02	2.06	0.0042	0.0232	Xcr1	chemokine (C motif) receptor 1	Coding
TC1200001602.mm.2	10.64	9.6	0.14	0.01	2.05	0.0003	0.0026	Prkar2b	protein kinase, cAMP dependent regulatory, type II beta	Coding
TC0200003303.mm.2	14.5	13.46	0.24	0.15	2.05	0.0004	0.0036	Lcn2	lipocalin 2	Multiple_Complex
TC1500001783.mm.2	10.55	9.51	0.41	0.3	2.05	0.0089	0.0413	Slc39a4	solute carrier family 39 (zinc transporter), member 4	Coding
TC1800001539.mm.2	10.13	9.09	0.2	0.23	2.05	0.001	0.0072	4930503L19Rik	RIKEN cDNA 4930503L19 gene	Coding
TC1400002746.mm.2	11.84	10.81	0.08	0.6	2.05	0.0016	0.011	Gpr183	G protein-coupled receptor 183	Coding
TC1500000488.mm.2	4.61	3.57	0.2	0.27	2.05	0.0091	0.042	Tg	thyroglobulin	Multiple_Complex
TC1700000711.mm.2	11.1	10.07	0.2	0.29	2.05	0.0011	0.0083	Ppp1r10; Mir1894	protein phosphatase 1, regulatory subunit 10; microRNA 1894	Multiple_Complex
TC0500003054.mm.2	8.22	7.19	0.53	0.24	2.05	0.0045	0.0245	Ssh1	slingshot homolog 1 (Drosophila)	Multiple_Complex
TC0800003213.mm.2	7.23	6.2	0.15	0.2	2.05	0.0004	0.0037	Gm10999	predicted gene 10999 [Source:MGI Symbol;Acc:MGI:3779215]	Coding
TC0Y00000439.mm.2	5.63	4.59	0.24	0.97	2.05	0.0082	0.0389	Gm20736	predicted gene, 20736	Coding
TC1700002820.mm.2	11.58	10.54	0.21	0.29	2.05	0.0001	0.0013	C920025E04Rik	RIKEN cDNA C920025E04 gene	Multiple_Complex
TC1600000746.mm.2	5.39	4.36	0.53	0.03	2.05	0.0011	0.0081	Abi3bp	ABI gene family, member 3 (NESH) binding protein	Multiple_Complex
TC1600001961.mm.2	9.29	8.26	0.12	0.39	2.05	0.0006	0.0048	Mrpl39	mitochondrial ribosomal protein L39	Multiple_Complex
TC0400001453.mm.2	11.05	10.01	0.09	0.07	2.04	7.48e-05	0.001	Stk40	serine/threonine kinase 40	Multiple_Complex
TC0400003708.mm.2	13.35	12.32	0.3	0.48	2.04	0.0011	0.0081	Zdhhc18	zinc finger, DHHC domain containing 18	Multiple_Complex
TC0700001718.mm.2	7.22	6.19	0.29	0.55	2.04	0.0012	0.0089	Lyrm1	LYR motif containing 1	Multiple_Complex
TC1000001189.mm.2	6.59	5.56	0.24	0.19	2.04	0.0005	0.0044	Dcn	decorin	Multiple_Complex
TC1000001755.mm.2	9.71	8.68	0.22	0.2	2.04	0.0002	0.0023	Utrn	utrophin	Coding
TC0100002721.mm.2	5.21	4.18	0.3	0.01	2.04	0.0007	0.0056	Csprs	component of Sp100-rs	Multiple_Complex
TC1900001590.mm.2	4.6	3.57	0.3	0.05	2.04	0.002	0.013	Kcnip2	Kv channel-interacting protein 2	Multiple_Complex
TC1300001415.mm.2	4.69	3.67	0.52	0.3	2.04	0.0108	0.048	Gm9745	predicted gene 9745 [Source:MGI Symbol;Acc:MGI:3704398]; predicted gene 9745	Coding
TC0800001094.mm.2	18.46	17.44	0.2	0.34	2.03	0.0003	0.0031	Mt2	metallothionein 2	Coding
TC0700004656.mm.2	7.07	6.05	0.19	0.03	2.03	0.0004	0.0038	Nmb	neuromedin B	Multiple_Complex
TC0400001502.mm.2	11.52	10.5	0.34	0.09	2.03	0.0019	0.0125	Phc2	polyhomeotic-like 2 (Drosophila)	Multiple_Complex
TC1000002645.mm.2	10.93	9.91	0.3	0.26	2.03	0.0003	0.0032	Chpt1	choline phosphotransferase 1	Multiple_Complex
TC0200001514.mm.2	11.37	10.34	0.08	0.16	2.03	5.39e-05	0.0008	Traf6	TNF receptor-associated factor 6	Multiple_Complex
TC0900002054.mm.2	13.36	12.33	0.11	0.16	2.03	0.0002	0.002	Tbrg1	transforming growth factor beta regulated gene 1	Multiple_Complex
TC1200000671.mm.2	7.23	6.21	0.27	0.78	2.03	0.007	0.0345	Syne2; Mir5101	spectrin repeat containing, nuclear envelope 2; microRNA 5101	Multiple_Complex
TC0500000488.mm.2	12.94	11.92	0.14	0.06	2.03	0.0001	0.0015	Lap3	leucine aminopeptidase 3	Multiple_Complex
TC1100000964.mm.2	6.53	5.51	0.27	0.07	2.03	0.0002	0.0021	Eno3	enolase 3, beta muscle	Multiple_Complex
TC1300000003.mm.2	3.43	2.41	0.35	0.2	2.03	0.0063	0.0316	Speer6-ps1	spermatogenesis associated glutamate (E)-rich protein 6, pseudogene 1	Multiple_Complex
TC0800002618.mm.2	7.05	6.03	0.37	0.08	2.03	0.0068	0.0335	Neto2	neuropilin (NRP) and tolloid (TLL)-like 2	Multiple_Complex
TC1500001370.mm.2	12.22	11.2	0.1	0.12	2.03	0.0003	0.0029	Rnf19a; Mir8097	ring finger protein 19A; microRNA 8097	Multiple_Complex
TC0300001378.mm.2	8.51	7.49	0.17	0.01	2.02	0.0001	0.0014	Slc39a8	solute carrier family 39 (metal ion transporter), member 8	Multiple_Complex
TC0700000324.mm.2	5.13	4.12	0.26	0.15	2.02	0.0023	0.0146	Vmn1r113	vomeronasal 1 receptor 113	Coding
TC0700003594.mm.2	14.18	13.17	0.17	0.36	2.02	0.0002	0.0024	Furin	furin (paired basic amino acid cleaving enzyme)	Multiple_Complex
TC0800001925.mm.2	13.22	12.21	0.15	0.29	2.02	0.0001	0.0017	Hgsnat	heparan-alpha-glucosaminide N-acetyltransferase	Coding
TC1000002892.mm.2	8.16	7.15	0.49	0.15	2.02	0.0163	0.0662	Tph2	tryptophan hydroxylase 2	Multiple_Complex
TC0600001877.mm.2	9.26	8.24	0.4	0.12	2.02	0.0056	0.029	Gpr85	G protein-coupled receptor 85	Multiple_Complex
TC1100002107.mm.2	5.32	4.31	0.43	0.37	2.02	0.0014	0.0098	Sec14l2	SEC14-like lipid binding 2	Multiple_Complex
TC0900001774.mm.2	5.22	4.21	0.22	0.21	2.02	0.0005	0.0045	Piwil4	piwi-like RNA-mediated gene silencing 4	Coding
TC1000000906.mm.2	8.35	7.34	0.27	0.01	2.01	0.0028	0.0167	Ankrd24	ankyrin repeat domain 24	Multiple_Complex
TC0900003004.mm.2	16.51	15.5	0.25	0.42	2.01	0.0027	0.0164	Alas1	aminolevulinic acid synthase 1	Multiple_Complex
TC1900000065.mm.2	10.37	9.36	0.2	0.12	2.01	0.0003	0.0026	AI837181	expressed sequence AI837181	Multiple_Complex
TC0200003357.mm.2	5.4	4.39	0.67	0.15	2.01	0.0313	0.1083	Hc	hemolytic complement	Multiple_Complex
TC0700000757.mm.2	4.47	3.46	0.15	0.11	2.01	0.0003	0.0026	Siglecg	sialic acid binding Ig-like lectin G	Multiple_Complex
TC1700000148.mm.2	16.17	15.16	0.11	0.91	2.01	0.0271	0.0974	Sod2	superoxide dismutase 2, mitochondrial	Multiple_Complex
TC1600000130.mm.2	6.76	5.76	0.6	0.48	2.01	0.0035	0.0201	Snn	stannin	Multiple_Complex
TC0800000323.mm.2	12.44	11.44	0.2	0.11	2.01	0.0002	0.0022	Whsc1l1	Wolf-Hirschhorn syndrome candidate 1-like 1 (human)	Multiple_Complex
TC0500001594.mm.2	8.45	7.45	0.38	0.12	2.01	0.0027	0.0164	Dtx2	deltex 2 homolog (Drosophila)	Multiple_Complex
TC0700001879.mm.2	5.01	4	0.18	0.11	2.01	0.0004	0.0039	Tgfb1i1	transforming growth factor beta 1 induced transcript 1	Multiple_Complex
TC0200001854.mm.2	17.74	16.73	0.08	0.54	2.01	0.0062	0.0313	AA467197; Mir147	expressed sequence AA467197; microRNA 147	Multiple_Complex
TC0Y00000029.mm.2	4.53	3.52	0.6	0.01	2.01	0.0243	0.0897	Gm20877	predicted gene, 20877	Coding
TC1100003286.mm.2	5.72	4.72	0.2	0.25	2	0.0093	0.0428	Nek8	NIMA (never in mitosis gene a)-related expressed kinase 8	Multiple_Complex
TC0900000403.mm.2	5.38	4.38	0.39	0.56	2	0.0237	0.0881	Olfr906	olfactory receptor 906	Coding
TC1900001289.mm.2	7.48	6.48	0.11	0.3	2	0.001	0.0076	Cbwd1	COBW domain containing 1	Multiple_Complex
TC1500000688.mm.2	11.88	10.88	0.12	0.13	2	3.84e-05	0.0006	Apobec3	apolipoprotein B mRNA editing enzyme, catalytic polypeptide 3	Multiple_Complex
TC1000000332.mm.2	6.41	7.41	0.28	0.25	-2	0.002	0.0131	Rev3l	REV3-like, catalytic subunit of DNA polymerase zeta RAD54 like (S. cerevisiae)	Multiple_Complex
TC0700002693.mm.2	7.86	8.86	0.19	0.09	-2	0.0003	0.0026	Timm50	translocase of inner mitochondrial membrane 50	Multiple_Complex
TC0400002977.mm.2	8.18	9.18	0.32	0.26	-2	0.0012	0.0087	Haus6	HAUS augmin-like complex, subunit 6	Multiple_Complex
TC0200004269.mm.2	7.44	8.44	0.13	0.36	-2	0.0014	0.0097	Elp4	elongation protein 4 homolog (S. cerevisiae)	Multiple_Complex
TC0600001955.mm.2	6.85	7.85	0.27	0.24	-2	0.0004	0.0036	Pot1a	protection of telomeres 1A	Multiple_Complex
TC0900000200.mm.2	8.94	9.94	0.24	0.44	-2	0.0034	0.0195	Carm1	coactivator-associated arginine methyltransferase 1	Multiple_Complex
TC0900002321.mm.2	4.52	5.52	0.6	0.05	-2	0.0059	0.03	Cib2	calcium and integrin binding family member 2	Coding
TC1300001326.mm.2	15.19	16.19	0.24	0.43	-2	0.0004	0.0036	Emb	embigin	Coding
TC1000003112.mm.2	6.64	7.64	0.82	0.29	-2	0.0121	0.0524	Mars	methionine-tRNA synthetase	Multiple_Complex
TC1700001711.mm.2	12.68	13.69	0.04	0.01	-2	4.03e-05	0.0006	Cuta	cutA divalent cation tolerance homolog (E. coli)	Multiple_Complex
TC1700000618.mm.2	13.59	14.59	0.14	0.01	-2	8.83e-05	0.0011	H2-DMa	histocompatibility 2, class II, locus DMa	Multiple_Complex
TC0100001680.mm.2	9.29	10.29	0.31	0	-2	0.0078	0.0374	Desi2	desumoylating isopeptidase 2	Multiple_Complex
TC0600001257.mm.2	10.66	11.66	0.17	0.16	-2	6.6e-05	0.0009	Vhl	von Hippel-Lindau tumor suppressor	Multiple_Complex
TC1000002442.mm.2	8.28	9.28	0.21	0.09	-2	0.0001	0.0013	D10Jhu81e	DNA segment, Chr 10, Johns Hopkins University 81 expressed	Coding
TC0X00001793.mm.2	8.52	9.52	0.11	0.39	-2.01	0.0005	0.0045	Suv39h1	suppressor of variegation 3-9 homolog 1 (Drosophila)	Multiple_Complex
TC1900001465.mm.2	6.88	7.88	0.27	0.27	-2.01	0.0015	0.0106	Fra10ac1	FRA10AC1 homolog (human)	Multiple_Complex
TC0200003354.mm.2	4.83	5.83	0.16	0.02	-2.01	9.85e-05	0.0012	Phf19	PHD finger protein 19	Multiple_Complex
TC0900003299.mm.2	10.77	11.78	0.13	0.17	-2.01	3.08e-05	0.0005	Zdhhc3	zinc finger, DHHC domain containing 3	Multiple_Complex
TC0700004644.mm.2	5.65	6.66	0.32	0.14	-2.01	0.0087	0.0406	Zfp82	zinc finger protein 82	Multiple_Complex
TC0200002577.mm.2	10.05	11.06	0.1	0.07	-2.01	8.86e-05	0.0011	Cse1l	chromosome segregation 1-like (S. cerevisiae)	Multiple_Complex
TC0700004388.mm.2	7.02	8.02	0.13	0.39	-2.01	0.0004	0.0035	Nsmce4a	non-SMC element 4 homolog A (S. cerevisiae)	Multiple_Complex
TC1000001493.mm.2	11.4	12.41	0.43	0.24	-2.01	0.0004	0.0039	Gns	glucosamine (N-acetyl)-6-sulfatase	Multiple_Complex
TC1000000349.mm.2	8.88	9.89	0.14	0.33	-2.01	0.0002	0.0017	Cdk19	cyclin-dependent kinase 19	Multiple_Complex
TC0600000344.mm.2	8.87	9.87	0.48	0.24	-2.01	0.0029	0.0172	Nup205	nucleoporin 205	Multiple_Complex
TC0500002752.mm.2	4.35	5.36	0.03	0.71	-2.01	0.0068	0.0335	Ppef2	protein phosphatase, EF hand calcium-binding domain 2	Coding
TC0100001855.mm.2	10.24	11.25	0.09	0.2	-2.01	3.91e-05	0.0006	Lpgat1	lysophosphatidylglycerol acyltransferase 1	Multiple_Complex
TC0700001347.mm.2	6.48	7.49	0.04	0.38	-2.01	0.0004	0.0033	Kctd21	potassium channel tetramerisation domain containing 21	Coding
TC0900002018.mm.2	11.51	12.52	0.22	0.09	-2.01	0.0002	0.002	Hyls1	hydrolethalus syndrome 1	Multiple_Complex
TC1500002176.mm.2	9.48	10.49	0.23	0.05	-2.01	0.0002	0.0025	Kansl2	KAT8 regulatory NSL complex subunit 2	Multiple_Complex
TC0500002102.mm.2	9.67	10.68	0.08	0.03	-2.01	0.0006	0.0049	Kmt2c	lysine (K)-specific methyltransferase 2C	Multiple_Complex
TC1000002218.mm.2	10.86	11.87	0.16	0.04	-2.01	0.0002	0.0024	Anapc16	anaphase promoting complex subunit 16	Multiple_Complex
TC0500001355.mm.2	7.37	8.38	0.17	0.18	-2.01	0.0063	0.0318	Gm15800	predicted gene 15800	Multiple_Complex
TC0200004549.mm.2	4.03	5.04	0.18	0.2	-2.01	0.0008	0.0065	1810024B03Rik	RIKEN cDNA 1810024B03 gene	Multiple_Complex
TC0200001959.mm.2	16.54	17.55	0.09	0.01	-2.01	0.0001	0.0014	Sirpa	signal-regulatory protein alpha	Multiple_Complex
TC0400002531.mm.2	5.15	6.16	0.15	0.47	-2.02	0.0054	0.0279	Gba2	glucosidase beta 2	Multiple_Complex
TC0100003657.mm.2	10.42	11.43	0.06	0.21	-2.02	0.0003	0.0028	Tfb2m	transcription factor B2, mitochondrial	Multiple_Complex
TC1100000134.mm.2	10.55	11.56	0.06	0.1	-2.02	0.0001	0.0016	Ikzf1	IKAROS family zinc finger 1	Multiple_Complex
TC0900000358.mm.2	6.04	7.05	0.26	0.35	-2.02	0.0024	0.0151	Tmem218	transmembrane protein 218	Coding
TC0X00000522.mm.2	10.03	11.04	0.26	0.37	-2.02	0.0017	0.0115	Slc9a6	solute carrier family 9 (sodium/hydrogen exchanger), member 6	Coding
TC0100003258.mm.2	10.87	11.88	0.08	0.09	-2.02	0.0012	0.0085	1700025G04Rik	RIKEN cDNA 1700025G04 gene	Multiple_Complex
TC1900001512.mm.2	5.19	6.2	0.47	0.24	-2.02	0.0015	0.0106	Rrp12	ribosomal RNA processing 12 homolog (S. cerevisiae)	Coding
TC0800002552.mm.2	8.04	9.06	0.19	0.13	-2.02	0.0003	0.0029	Scoc	short coiled-coil protein	Multiple_Complex
TC0600003375.mm.2	6.16	7.17	0.05	0.23	-2.02	0.0001	0.0016	Ldhb	lactate dehydrogenase B	Multiple_Complex
TC1700000044.mm.2	9.04	10.05	0.29	0.27	-2.02	0.0003	0.0031	Snx9	sorting nexin 9	Multiple_Complex
TC1600001254.mm.2	8.68	9.7	0.1	0.14	-2.02	0.0008	0.0064	Mcm4	minichromosome maintenance deficient 4 homolog (S. cerevisiae)	Coding
TC1100002429.mm.2	9.91	10.92	0.06	0.2	-2.02	0.0002	0.0019	Sptbn1	spectrin beta, non-erythrocytic 1	Multiple_Complex
TC0800000711.mm.2	14.28	15.29	0.15	0.02	-2.02	2.52e-05	0.0005	Atp6v1b2	ATPase, H+ transporting, lysosomal V1 subunit B2	Multiple_Complex
TC0600001622.mm.2	9.07	10.08	0.25	0.13	-2.02	0.001	0.0075	Atf7ip	activating transcription factor 7 interacting protein	Multiple_Complex
TC1100001642.mm.2	6.1	7.11	0.08	0.22	-2.02	0.001	0.0072	Tubg1	tubulin, gamma 1	Multiple_Complex
TC1900000382.mm.2	7.72	8.73	0.13	0.07	-2.02	9.36e-05	0.0012	Ptar1	protein prenyltransferase alpha subunit repeat containing 1	Coding
TC0200002219.mm.2	7.83	8.84	0.12	0.01	-2.02	0.0002	0.0018	Gm10130	predicted gene 10130 [Source:MGI Symbol;Acc:MGI:3642547]	Coding
TC0800001541.mm.2	8.33	9.34	0.22	0.1	-2.02	0.001	0.0073	Urb2	URB2 ribosome biogenesis 2 homolog (S. cerevisiae)	Multiple_Complex
TC0800003052.mm.2	7.68	8.69	0.06	0.15	-2.02	5.22e-05	0.0008	Fbxo31	F-box protein 31	Multiple_Complex
TC1200002295.mm.2	7.9	8.91	0.15	0.04	-2.02	8.66e-05	0.0011	Dicer1	dicer 1, ribonuclease type III	Multiple_Complex
TC1500000524.mm.2	6.52	7.54	0.09	0.05	-2.02	0.0009	0.0068	Ptp4a3	protein tyrosine phosphatase 4a3	Coding
TC0500001514.mm.2	5.6	6.61	0.36	0.06	-2.02	0.0099	0.0447	Sumf2	sulfatase modifying factor 2	Multiple_Complex
TC1000000809.mm.2	5.58	6.6	0.07	0.05	-2.02	0.0001	0.0017	Tpgs1	tubulin polyglutamylase complex subunit 1	Coding
TC1500000805.mm.2	11.05	12.07	0.03	0.19	-2.02	0.0001	0.0015	Atxn10	ataxin 10	Multiple_Complex
TC0400000777.mm.2	10.24	11.26	0.06	0.05	-2.02	8.81e-05	0.0011	Kdm4c	lysine (K)-specific demethylase 4C	Multiple_Complex
TC0400004032.mm.2	6.68	7.7	0.06	0.05	-2.03	0.0007	0.0059	Apitd1	apoptosis-inducing, TAF9-like domain 1	Multiple_Complex
TC1200002416.mm.2	8.87	9.88	0.2	0.43	-2.03	0.0004	0.004	Ppp1r13b	protein phosphatase 1, regulatory (inhibitor) subunit 13B	Coding
TC0900001452.mm.2	4.29	5.3	0.14	0.14	-2.03	0.0003	0.0031	Smarcc1	SWI/SNF related, matrix associated, actin dependent regulator of chromatin, subfamily c, member 1	Coding
TC1800000852.mm.2	7.74	8.76	0.18	0.12	-2.03	0.0009	0.0067	Pqlc1	PQ loop repeat containing 1	Multiple_Complex
TC0200005339.mm.2	11.45	12.47	0.05	0.15	-2.03	0.0001	0.0017	Gm14434; 0610010B08Rik; Gm4724	predicted gene 14434; RIKEN cDNA 0610010B08 gene; predicted gene 4724	Multiple_Complex
TC1300002062.mm.2	10.42	11.44	0.12	0.7	-2.03	0.0044	0.0241	Dok3	docking protein 3	Coding
TC1500000053.mm.2	9	10.02	0.12	0.19	-2.03	0.0002	0.0021	Nup155	nucleoporin 155	Multiple_Complex
TC1300000250.mm.2	13.28	14.3	0.12	0.19	-2.03	0.0001	0.0016	Hist1h4d	histone cluster 1, H4d	Coding
TC0600002643.mm.2	10.81	11.83	0.06	0.2	-2.03	8.91e-05	0.0012	Gmcl1	germ cell-less homolog 1 (Drosophila)	Multiple_Complex
TC0400001387.mm.2	6.38	7.4	0.87	0.37	-2.03	0.0385	0.1264	Trit1	tRNA isopentenyltransferase 1	Multiple_Complex
TC1700000061.mm.2	9.85	10.87	0.21	0.37	-2.03	0.0006	0.0052	Dynlt1c; Dynlt1f	dynein light chain Tctex-type 1C; dynein light chain Tctex-type 1F	Multiple_Complex
TC1200002523.mm.2	3.7	4.72	0.53	0.09	-2.03	0.0079	0.0377	Fntb	farnesyltransferase, CAAX box, beta	Multiple_Complex
TC0900002532.mm.2	9.43	10.45	0.13	0.78	-2.03	0.0051	0.0266	Aph1c	anterior pharynx defective 1c homolog (C. elegans)	Multiple_Complex
TC0700003592.mm.2	7.96	8.98	0.16	0.48	-2.03	0.0031	0.0184	Man2a2	mannosidase 2, alpha 2	Multiple_Complex
TC0700003618.mm.2	13.11	14.13	0.12	0.16	-2.03	2.75e-05	0.0005	Btbd1	BTB (POZ) domain containing 1	Coding
TC1200000498.mm.2	4.45	5.47	0.04	0.24	-2.03	0.0045	0.0244	Gemin2	gem (nuclear organelle) associated protein 2	Multiple_Complex
TC0900001377.mm.2	5.99	7.02	0.08	0.19	-2.03	0.0007	0.0055	Ifrd2	interferon-related developmental regulator 2	Coding
TC0200003873.mm.2	9.13	10.15	0.14	0.03	-2.03	0.0002	0.0024	Tmx2	thioredoxin-related transmembrane protein 2	Multiple_Complex
TC1300001857.mm.2	4.92	5.95	0.26	0.47	-2.03	0.0008	0.0061	Mak	male germ cell-associated kinase	Coding
TC1700001313.mm.2	7.76	8.79	0.12	0.46	-2.03	0.0003	0.003	Msh2	mutS homolog 2 (E. coli)	Multiple_Complex
TC0X00001700.mm.2	12.03	13.05	0.09	0.01	-2.03	0.0003	0.0028	Arhgap6	Rho GTPase activating protein 6	Multiple_Complex
TC0800002556.mm.2	6.49	7.51	0.07	0.05	-2.03	0.0005	0.0043	Pkn1	protein kinase N1	Multiple_Complex
TC1100000459.mm.2	13.82	14.85	0.04	0.04	-2.03	4.83e-05	0.0007	Clint1	clathrin interactor 1	Multiple_Complex
TC0200005349.mm.2	11.7	12.72	0.09	0.16	-2.03	0.0002	0.002	Gm14308	predicted gene 14308	Coding
TC1200001993.mm.2	7.54	8.56	0.15	0.08	-2.03	0.0006	0.005	Dcaf5	DDB1 and CUL4 associated factor 5	Multiple_Complex
TC0800002400.mm.2	7.63	8.66	0.09	0.03	-2.03	7.83e-05	0.001	Pgpep1	pyroglutamyl-peptidase I	Multiple_Complex
TC0100000386.mm.2	7.15	8.18	0.1	0.5	-2.03	0.0004	0.0038	Ormdl1	ORM1-like 1 (S. cerevisiae)	Multiple_Complex
TC0800000120.mm.2	9.39	10.41	0.15	0.16	-2.04	0.0001	0.0017	Cul4a	cullin 4A	Multiple_Complex
TC1100001321.mm.2	7.72	8.75	0.04	0.13	-2.04	5.41e-05	0.0008	Ptrh2	peptidyl-tRNA hydrolase 2	Multiple_Complex
TC0100002136.mm.2	6.9	7.93	0.17	0.32	-2.04	0.0008	0.0066	Prim2	DNA primase, p58 subunit	Multiple_Complex
TC0400000436.mm.2	11.07	12.09	0.25	0.35	-2.04	0.0042	0.0232	Tesk1	testis specific protein kinase 1	Multiple_Complex
TC0700002143.mm.2	10.27	11.29	0.2	0.2	-2.04	0.0002	0.0024	Lair1	leukocyte-associated Ig-like receptor 1	Multiple_Complex
TC0500000539.mm.2	7.46	8.49	0.33	0.22	-2.04	0.0037	0.0209	Smim20	small integral membrane protein 20	Multiple_Complex
TC1000003215.mm.2	10.05	11.08	0.03	0.29	-2.04	0.0002	0.002	Sumo3	small ubiquitin-like modifier 3	Multiple_Complex
TC0900000050.mm.2	15.72	16.75	0.16	0.29	-2.04	0.0002	0.0018	Mmp8	matrix metallopeptidase 8	Coding
TC0800001927.mm.2	8.62	9.65	0.26	0.12	-2.04	0.0006	0.005	Fnta	farnesyltransferase, CAAX box, alpha	Coding
TC0X00003434.mm.2	6.42	7.44	0.22	0.07	-2.04	0.0003	0.0029	Ubl4a	ubiquitin-like 4A	Multiple_Complex
TC1800000708.mm.2	9.19	10.22	0.23	0.28	-2.04	0.0004	0.0036	Psmg2	proteasome (prosome, macropain) assembly chaperone 2	Coding
TC0800000679.mm.2	11.94	12.97	0.32	0.1	-2.04	0.0003	0.0031	2024-03-01	membrane-associated ring finger (C3HC4) 1	Multiple_Complex
TC1200001893.mm.2	4.31	5.34	0.13	0.16	-2.04	0.0001	0.0017	Timm9	translocase of inner mitochondrial membrane 9	Multiple_Complex
TC0100002354.mm.2	12.4	13.42	0.06	0.07	-2.04	3.78e-05	0.0006	Hspd1	heat shock protein 1 (chaperonin)	Coding
TC1800000199.mm.2	10.7	11.73	0.14	0.03	-2.04	0.0001	0.0016	Elp2	elongator acetyltransferase complex subunit 2	Coding
TC0800000114.mm.2	13.56	14.59	0.21	0.21	-2.04	0.0002	0.0023	F7	coagulation factor VII	Coding
TC0800000846.mm.2	8.45	9.48	0.36	0.36	-2.04	0.0003	0.0029	Mcm5	minichromosome maintenance deficient 5, cell division cycle 46 (S. cerevisiae)	Coding
TC0700004631.mm.2	13.86	14.89	0.13	0.07	-2.04	4.2e-05	0.0007	Pirb	paired Ig-like receptor B	Multiple_Complex
TC0400000309.mm.2	5.38	6.41	0.21	0.1	-2.04	0.0002	0.0019	Rars2	arginyl-tRNA synthetase 2, mitochondrial	Multiple_Complex
TC1300001273.mm.2	10.25	11.28	0.25	0.13	-2.04	0.0005	0.0047	Dhx29	DEAH (Asp-Glu-Ala-His) box polypeptide 29	Coding
TC1100003236.mm.2	3.44	4.47	0.27	0.6	-2.04	0.0065	0.0325	Fam101b	family with sequence similarity 101, member B	Multiple_Complex
TC0600000813.mm.2	10.34	11.37	0.04	0.22	-2.05	0.001	0.0077	Eif2ak3	eukaryotic translation initiation factor 2 alpha kinase 3	Multiple_Complex
TC0400003448.mm.2	11.18	12.21	0.2	0.2	-2.05	0.0004	0.0036	Smap2	small ArfGAP 2	Multiple_Complex
TC1800001296.mm.2	4.75	5.79	0.3	0.24	-2.05	0.0058	0.0295	Ccdc112	coiled-coil domain containing 112	Multiple_Complex
TC1300002119.mm.2	7.67	8.7	0.26	0.13	-2.05	0.0002	0.0019	Golm1	golgi membrane protein 1	Multiple_Complex
TC1500000713.mm.2	7.18	8.21	0.1	0.01	-2.05	0.0009	0.0067	Sgsm3	small G protein signaling modulator 3	Multiple_Complex
TC0100003262.mm.2	5.76	6.8	0.48	0.15	-2.05	0.0164	0.0667	Tsen15	tRNA splicing endonuclease 15 homolog (S. cerevisiae)	Multiple_Complex
TC1000000892.mm.2	9.77	10.81	0.16	0.28	-2.05	0.0004	0.004	Pip5k1c	phosphatidylinositol-4-phosphate 5-kinase, type 1 gamma	Multiple_Complex
TC1000001133.mm.2	4.48	5.52	0.25	1.02	-2.05	0.0113	0.0495	Hal	histidine ammonia lyase	Multiple_Complex
TC0700000870.mm.2	6.73	7.77	0.11	0.01	-2.05	0.0001	0.0015	Nomo1	nodal modulator 1	Multiple_Complex
TC0700002488.mm.2	6.83	7.86	0.41	0.19	-2.05	0.0043	0.0234	Gemin7	gem (nuclear organelle) associated protein 7	Multiple_Complex
TC1900001622.mm.2	7.29	8.33	0.28	0.79	-2.05	0.0051	0.0269	Calhm2	calcium homeostasis modulator 2	Coding
TC0700000463.mm.2	7.23	8.27	0.17	0.13	-2.05	0.0001	0.0014	2310022A10Rik	RIKEN cDNA 2310022A10 gene	Multiple_Complex
TC0700001791.mm.2	3.83	4.87	0.45	0	-2.05	0.0025	0.0153	Kdm8	lysine (K)-specific demethylase 8	Coding
TC0500000661.mm.2	6.82	7.86	0.37	0	-2.05	0.0021	0.0133	Guf1	GUF1 GTPase homolog (S. cerevisiae)	Multiple_Complex
TC1900001003.mm.2	8.63	9.66	0.21	0.09	-2.05	0.0008	0.0063	Snx15	sorting nexin 15	Multiple_Complex
TC0700000894.mm.2	10.46	11.5	0.21	0.32	-2.05	0.0017	0.0115	Zdhhc13	zinc finger, DHHC domain containing 13	Multiple_Complex
TC1200000567.mm.2	6.7	7.74	0.39	0.51	-2.05	0.0032	0.0188	Klhdc2	kelch domain containing 2	Multiple_Complex
TC1300000432.mm.2	9.27	10.31	0.68	0.09	-2.05	0.0019	0.0125	Rreb1	ras responsive element binding protein 1	Multiple_Complex
TC0800001182.mm.2	14.67	15.71	0.14	0.08	-2.05	2.28e-05	0.0004	Cmtm3	CKLF-like MARVEL transmembrane domain containing 3	Coding
TC0600001078.mm.2	7.16	8.2	0.22	0.1	-2.05	9.6e-05	0.0012	Slc41a3	solute carrier family 41, member 3	Coding
TC0200002783.mm.2	9.6	10.64	0.17	0.17	-2.05	0.0001	0.0016	Osbpl2	oxysterol binding protein-like 2	Multiple_Complex
TC0300001953.mm.2	12.87	13.91	0.19	0.24	-2.05	8.97e-05	0.0012	Elf2	E74-like factor 2	Multiple_Complex
TC1200001698.mm.2	9.23	10.27	0.25	0.16	-2.05	0.0002	0.0019	Gm1818	predicted gene 1818 [Source:MGI Symbol;Acc:MGI:3037676]; predicted gene 1818	Multiple_Complex
TC1200000978.mm.2	3.34	4.38	0.55	0.28	-2.06	0.0205	0.0788	Ttc8	tetratricopeptide repeat domain 8	Multiple_Complex
TC1300001557.mm.2	12.65	13.69	0.05	0.19	-2.06	0.0008	0.0063	Hist1h4k	histone cluster 1, H4k	Coding
TC1700001147.mm.2	5.07	6.11	0.15	0.72	-2.06	0.0059	0.0303	Lbh	limb-bud and heart	Coding
TC1400000858.mm.2	8.17	9.21	0.17	0.15	-2.06	0.0002	0.0018	Sacs	sacsin	Multiple_Complex
TC0200002151.mm.2	4.76	5.8	0.21	0.15	-2.06	0.0006	0.0048	Gm561	predicted gene 561	Coding
TC0500001936.mm.2	8.26	9.3	0.38	0.11	-2.06	0.0005	0.0045	Crot	carnitine O-octanoyltransferase	Multiple_Complex
TC0600003537.mm.2	4.63	5.67	0.04	0.25	-2.06	0.0027	0.0166	Clec9a	C-type lectin domain family 9, member a	Coding
TC0400003721.mm.2	13.34	14.38	0.06	0.03	-2.06	2.62e-05	0.0005	Hmgn2	high mobility group nucleosomal binding domain 2	Multiple_Complex
TC0300000680.mm.2	8.77	9.82	0.19	0.22	-2.06	0.0002	0.0025	Lrba	LPS-responsive beige-like anchor	Multiple_Complex
TC1300001190.mm.2	9.12	10.16	0.13	0.14	-2.06	3.82e-05	0.0006	Dimt1	DIM1 dimethyladenosine transferase 1-like (S. cerevisiae)	Coding
TC0300001631.mm.2	6.83	7.88	0.15	0.47	-2.06	0.0005	0.0044	Pag1	phosphoprotein associated with glycosphingolipid microdomains 1	Multiple_Complex
TC0300003231.mm.2	9.2	10.24	0.23	0.27	-2.06	0.0007	0.006	Arfip1	ADP-ribosylation factor interacting protein 1	Multiple_Complex
TC1100001359.mm.2	12.75	13.8	0.05	0.05	-2.06	1.75e-05	0.0003	Srsf1	serine/arginine-rich splicing factor 1	Multiple_Complex
TC0100003304.mm.2	10.41	11.45	0.09	0.54	-2.06	0.0003	0.003	Xpr1	xenotropic and polytropic retrovirus receptor 1	Multiple_Complex
TC1700002656.mm.2	8.33	9.38	0.12	0.25	-2.06	0.0012	0.0084	Lrpprc	leucine-rich PPR-motif containing	Multiple_Complex
TC1300000660.mm.2	6.35	7.4	0.29	0.16	-2.06	0.0022	0.0139	Grk6	G protein-coupled receptor kinase 6	Multiple_Complex
TC0500002218.mm.2	6.23	7.27	0.14	0.05	-2.06	0.0078	0.0374	Fam53a	family with sequence similarity 53, member A	Multiple_Complex
TC1100003221.mm.2	9.46	10.51	0.2	0.02	-2.06	0.0001	0.0016	Rpa1	replication protein A1	Multiple_Complex
TC0100000267.mm.2	5.37	6.41	0.39	0.11	-2.06	0.002	0.0131	Lipt1	lipoyltransferase 1	Coding
TC0700004177.mm.2	7.48	8.53	0.16	0.05	-2.06	8.3e-05	0.0011	Knop1	lysine rich nucleolar protein 1	Multiple_Complex
TC1000001282.mm.2	6.09	7.13	0.11	0.18	-2.07	0.0003	0.0032	E2f7	E2F transcription factor 7	Multiple_Complex
TC1100000638.mm.2	7.77	8.82	0.21	0.07	-2.07	0.0075	0.036	Gpx3	glutathione peroxidase 3	Coding
TC0100000299.mm.2	7.28	8.32	0.16	0.09	-2.07	0.0007	0.0057	Il18r1	interleukin 18 receptor 1	Multiple_Complex
TC0600000584.mm.2	5.6	6.64	0.17	0.15	-2.07	0.0004	0.0036	Ccdc126	coiled-coil domain containing 126	Coding
TC0400001196.mm.2	3.07	4.12	0.41	0.04	-2.07	0.0072	0.035	Skint3	selection and upkeep of intraepithelial T cells 3	Coding
TC1900000683.mm.2	7.18	8.23	0.14	0.25	-2.07	5.25e-05	0.0008	Nolc1	nucleolar and coiled-body phosphoprotein 1	Coding
TC0800000765.mm.2	4.83	5.87	0.1	0.04	-2.07	0.0012	0.0084	Rab3a	RAB3A, member RAS oncogene family	Multiple_Complex
TC1900001205.mm.2	6.52	7.57	0.29	0.11	-2.07	0.0014	0.0098	Cep78	centrosomal protein 78	Coding
TC1600000116.mm.2	9.14	10.19	0.78	0.82	-2.07	0.0067	0.0331	Ciita	class II transactivator	Multiple_Complex
TC1300002311.mm.2	4.36	5.41	0.26	0.21	-2.07	0.0058	0.0299	Cep72	centrosomal protein 72	Coding
TC1100004293.mm.2	8.31	9.36	0.17	0.01	-2.07	8.64e-05	0.0011	Vps53	vacuolar protein sorting 53 (yeast)	Multiple_Complex
TC0200005346.mm.2	9.11	10.16	0.22	0.13	-2.07	9.11e-05	0.0012	Gm2004	predicted gene 2004 [Source:MGI Symbol;Acc:MGI:3780174]; predicted gene 2004	Coding
TC0200005491.mm.2	9.11	10.16	0.22	0.13	-2.07	9.11e-05	0.0012	Gm14419	predicted gene 14419 [Source:MGI Symbol;Acc:MGI:3702410]; predicted gene 14419	Coding
TC1200001725.mm.2	7.52	8.57	0.18	0.07	-2.07	0.0016	0.0109	Heatr5a	HEAT repeat containing 5A	Multiple_Complex
TC0100003301.mm.2	7.39	8.44	0.32	0.4	-2.07	0.0019	0.0122	Mr1	major histocompatibility complex, class I-related	Coding
TC0800002802.mm.2	11.07	12.12	0.15	0.07	-2.07	0.0001	0.0013	Dync1li2	dynein, cytoplasmic 1 light intermediate chain 2	Coding
TC0500002258.mm.2	6.37	7.42	0.88	0.07	-2.07	0.0172	0.0691	Tada2b	transcriptional adaptor 2B	Coding
TC0600002728.mm.2	6.91	7.97	0.41	0.37	-2.07	0.0007	0.0059	Chchd4	coiled-coil-helix-coiled-coil-helix domain containing 4	Coding
TC1900000980.mm.2	9.89	10.94	0.33	0.09	-2.07	7.87e-05	0.0011	Ehbp1l1	EH domain binding protein 1-like 1	Multiple_Complex
TC0200004537.mm.2	12.78	13.83	0.23	0.28	-2.07	0.0002	0.002	Atp8b4	ATPase, class I, type 8B, member 4	Multiple_Complex
TC1100004032.mm.2	6.77	7.82	0.36	0.13	-2.08	0.0005	0.0047	Slc39a11	solute carrier family 39 (metal ion transporter), member 11	Multiple_Complex
TC0700004667.mm.2	10.1	11.16	0.27	0.26	-2.08	5.63e-05	0.0008	Ctbp2	C-terminal binding protein 2	Multiple_Complex
TC1700000272.mm.2	7.31	8.37	0.11	0.04	-2.08	6.4e-05	0.0009	Zfp53	zinc finger protein 53	Multiple_Complex
TC0500003131.mm.2	7.8	8.86	0.55	0.05	-2.08	0.0003	0.0033	Rfc5	replication factor C (activator 1) 5	Multiple_Complex
TC0600001432.mm.2	6.08	7.13	0.78	0.59	-2.08	0.0324	0.1112	Spsb2	splA/ryanodine receptor domain and SOCS box containing 2	Coding
TC1100000058.mm.2	9.85	10.9	0.36	0.09	-2.08	7.1e-05	0.001	Ap1b1	adaptor protein complex AP-1, beta 1 subunit	Multiple_Complex
TC1300000176.mm.2	13.63	14.69	0.19	0.13	-2.08	0.0002	0.0023	Hist1h4j; Hist1h4m	histone cluster 1, H4j; histone cluster 1, H4m	Coding
TC0400001123.mm.2	12.63	13.69	0.06	0.16	-2.08	0.0003	0.003	Tmem59	transmembrane protein 59	Multiple_Complex
TC0200003316.mm.2	6.11	7.17	0.45	0.26	-2.08	0.0083	0.039	Lrsam1	leucine rich repeat and sterile alpha motif containing 1	Multiple_Complex
TC0X00002192.mm.2	5.91	6.97	0.37	0.33	-2.08	0.0038	0.0211	Mbnl3	muscleblind-like 3 (Drosophila)	Multiple_Complex
TC1100001907.mm.2	6	7.06	0.3	0.34	-2.08	0.0005	0.0045	Tsen54	tRNA splicing endonuclease 54 homolog (S. cerevisiae)	Multiple_Complex
TC0800003076.mm.2	11.27	12.33	0.05	0.04	-2.08	1.85e-05	0.0004	Aprt	adenine phosphoribosyl transferase	Coding
TC1600000190.mm.2	6.8	7.86	0.25	0.52	-2.08	0.0009	0.0071	Prkdc	protein kinase, DNA activated, catalytic polypeptide	Multiple_Complex
TC0100003449.mm.2	6.35	7.41	0.14	1.14	-2.08	0.0098	0.0444	Mpzl1	myelin protein zero-like 1	Multiple_Complex
TC0700001451.mm.2	5.72	6.78	0.24	0.08	-2.08	0.0003	0.0026	Stim1	stromal interaction molecule 1	Multiple_Complex
TC0400003437.mm.2	5.68	6.74	0.27	0.39	-2.08	0.0007	0.0055	Ctps	cytidine 5-triphosphate synthase; cytidine 5'-triphosphate synthase	Multiple_Complex
TC1400001531.mm.2	10.26	11.32	0.11	0.09	-2.08	0.0002	0.002	Ecd	ecdysoneless homolog (Drosophila)	Multiple_Complex
TC1500000960.mm.2	4.63	5.69	0.13	0.17	-2.08	0.0038	0.0212	Pced1b	PC-esterase domain containing 1B	Coding
TC1800000700.mm.2	9.13	10.19	0.17	0.2	-2.08	8.41e-05	0.0011	Impa2	inositol (myo)-1(or 4)-monophosphatase 2	Coding
TC0700000826.mm.2	14.24	15.3	0.3	0.49	-2.09	0.0019	0.0125	Rras	Harvey rat sarcoma oncogene, subgroup R	Multiple_Complex
TC0200001760.mm.2	6.56	7.62	0.43	0.02	-2.09	0.0004	0.004	Rad51	RAD51 homolog	Multiple_Complex
TC1900000981.mm.2	8.07	9.13	0.08	0.44	-2.09	0.0002	0.0021	Sssca1; Fam89b	Sjogrens syndrome/scleroderma autoantigen 1 homolog (human); family with sequence similarity 89, member B	Multiple_Complex
TC0900002613.mm.2	10.22	11.28	0.12	0.14	-2.09	0.0003	0.0032	Tcf12	transcription factor 12	Multiple_Complex
TC1100001905.mm.2	5.26	6.32	0.17	0.36	-2.09	0.0006	0.0051	Tmem94	transmembrane protein 94	Multiple_Complex
TC0700002423.mm.2	5.49	6.55	0.35	0.08	-2.09	0.0027	0.0162	Inafm1	InaF motif containing 1	Multiple_Complex
TC0700002738.mm.2	5.91	6.97	0.23	0.59	-2.09	0.0031	0.0182	Zfp74	zinc finger protein 74	Multiple_Complex
TC1000002545.mm.2	6.5	7.56	0.36	0.25	-2.09	0.0019	0.0126	S1pr4	sphingosine-1-phosphate receptor 4	Coding
TC0800001477.mm.2	9.26	10.32	0.2	0.13	-2.09	0.0022	0.014	Banp	BTG3 associated nuclear protein	Multiple_Complex
TC1400000261.mm.2	10.72	11.79	0.18	0.13	-2.09	0.0001	0.0014	Dennd6a	DENN/MADD domain containing 6A	Multiple_Complex
TC1500002289.mm.2	7.52	8.58	0.38	0.14	-2.09	0.0024	0.0151	Rarg	retinoic acid receptor, gamma	Multiple_Complex
TC1200002246.mm.2	10.76	11.83	0.32	0.13	-2.09	0.0004	0.0034	Atxn3	ataxin 3	Multiple_Complex
TC0900003282.mm.2	7.87	8.94	0.54	0.29	-2.09	0.0272	0.0977	Ano10	anoctamin 10	Multiple_Complex
TC0300002633.mm.2	9.47	10.54	0.36	0.19	-2.09	0.0006	0.0053	Dclre1b	DNA cross-link repair 1B, PSO2 homolog (S. cerevisiae)	Multiple_Complex
TC0600003210.mm.2	4.55	5.61	0.07	0.91	-2.09	0.0087	0.0404	Klrb1a	killer cell lectin-like receptor subfamily B member 1A	Coding
TC0400001437.mm.2	4.49	5.56	0.37	0.02	-2.09	0.0006	0.0049	Meaf6	MYST/Esa1-associated factor 6	Multiple_Complex
TC0700000420.mm.2	7.03	8.09	0.17	0.11	-2.09	0.0003	0.0032	Atp5sl	ATP5S-like	Multiple_Complex
TC0600002178.mm.2	5.49	6.55	0.19	0.12	-2.09	0.0046	0.0248	Tcaf1	TRPM8 channel-associated factor 1	Multiple_Complex
TC0900002766.mm.2	5.68	6.74	0.54	0.95	-2.09	0.0189	0.0742	Lca5	Leber congenital amaurosis 5 (human)	Multiple_Complex
TC1200002094.mm.2	13.03	14.1	0.15	0.05	-2.09	3.88e-05	0.0006	Tmed10	transmembrane emp24-like trafficking protein 10 (yeast)	Coding
TC1200002101.mm.2	11.76	12.83	0.22	0.2	-2.09	7.32e-05	0.001	0610007P14Rik	RIKEN cDNA 0610007P14 gene	Multiple_Complex
TC0300000899.mm.2	6.59	7.66	0.29	0.28	-2.1	0.0024	0.0148	Gm4349	SET domain, bifurcated 1 pseudogene	NonCoding
TC0600000392.mm.2	5.88	6.95	0.52	0.17	-2.1	0.0007	0.0054	Rab19	RAB19, member RAS oncogene family	Multiple_Complex
TC0700004533.mm.2	7.27	8.34	0.21	0.14	-2.1	0.0002	0.0018	Deaf1	deformed epidermal autoregulatory factor 1 (Drosophila)	Multiple_Complex
TC0100001548.mm.2	9.87	10.94	0.09	0.12	-2.1	1.9e-05	0.0004	Tmco1	transmembrane and coiled-coil domains 1	Coding
TC0100001377.mm.2	3.11	4.18	0.42	0.56	-2.1	0.0054	0.0281	Shcbp1l	Shc SH2-domain binding protein 1-like	Multiple_Complex
TC1900001603.mm.2	12.21	13.28	0.13	0.04	-2.1	4.7e-05	0.0007	Actr1a	ARP1 actin-related protein 1A, centractin alpha	Coding
TC1300000102.mm.2	5.63	6.7	0.06	0.24	-2.1	0.0001	0.0016	AW209491	expressed sequence AW209491	Coding
TC0600000538.mm.2	6.11	7.18	0.16	0	-2.1	0.0009	0.0069	Zfp398	zinc finger protein 398	Multiple_Complex
TC1100001682.mm.2	10.48	11.55	0.09	0.38	-2.1	0.0003	0.0031	G6pc3	glucose 6 phosphatase, catalytic, 3	Multiple_Complex
TC0800003024.mm.2	8.12	9.19	0.23	0.01	-2.1	0.0001	0.0017	Hsdl1	hydroxysteroid dehydrogenase like 1	Multiple_Complex
TC0200003195.mm.2	10.91	11.98	0.09	0.17	-2.1	3.18e-05	0.0005	Agpat2	1-acylglycerol-3-phosphate O-acyltransferase 2 (lysophosphatidic acid acyltransferase, beta)	Multiple_Complex
TC1100003780.mm.2	6.4	7.47	0.37	0.08	-2.1	0.0019	0.0122	Kat2a	K(lysine) acetyltransferase 2A	Multiple_Complex
TC0900003322.mm.2	3.96	5.03	0.48	1.73	-2.1	0.0464	0.1449	Gm21836	predicted gene, 21836 [Source:MGI Symbol;Acc:MGI:5434000]	Coding
TC0100001752.mm.2	7.05	8.12	0.26	0.33	-2.1	0.0023	0.0146	Susd4	sushi domain containing 4	Multiple_Complex
TC0700000150.mm.2	6.95	8.02	0.14	0.17	-2.1	0.0012	0.0088	Zscan22	zinc finger and SCAN domain containing 22	Coding
TC1100002907.mm.2	11.78	12.85	0.2	0.25	-2.1	0.0002	0.0022	Aldh3a2	aldehyde dehydrogenase family 3, subfamily A2	Multiple_Complex
TC0500002598.mm.2	4.48	5.55	0.14	0.57	-2.1	0.0014	0.0098	Usp46	ubiquitin specific peptidase 46	Multiple_Complex
TC0900000196.mm.2	6.29	7.36	0.33	0.08	-2.1	4.92e-05	0.0007	Qtrt1	queuine tRNA-ribosyltransferase 1	Coding
TC1600000291.mm.2	8.15	9.22	0.2	0.15	-2.1	6.23e-05	0.0009	Polr2h	polymerase (RNA) II (DNA directed) polypeptide H	Multiple_Complex
TC0300000767.mm.2	4.93	6.01	0.48	0	-2.1	0.0019	0.0125	Kcnn3	potassium intermediate/small conductance calcium-activated channel, subfamily N, member 3	Multiple_Complex
TC0500002176.mm.2	4.18	5.25	0.28	0.31	-2.1	0.0029	0.0172	Eif2b4	eukaryotic translation initiation factor 2B, subunit 4 delta	Multiple_Complex
TC0600001425.mm.2	13.77	14.84	0.11	0.04	-2.1	5.67e-05	0.0008	Lpcat3	lysophosphatidylcholine acyltransferase 3	Multiple_Complex
TC0200005514.mm.2	4.49	5.56	0.27	0.27	-2.1	0.0018	0.0122	Zhx3	zinc fingers and homeoboxes 3	Coding
TC0600001092.mm.2	14.3	15.38	0.2	0.2	-2.11	6.05e-05	0.0009	Slc6a6	solute carrier family 6 (neurotransmitter transporter, taurine), member 6	Coding
TC1300002196.mm.2	6.76	7.83	0.38	0.21	-2.11	0.0043	0.0236	Slc35d2	solute carrier family 35, member D2	Multiple_Complex
TC1300000792.mm.2	7.68	8.76	0.16	0.36	-2.11	0.0001	0.0016	Zfp369	zinc finger protein 369	Multiple_Complex
TC0100003113.mm.2	3.41	4.49	0.26	0.55	-2.11	0.0103	0.0462	Ppp1r12b	protein phosphatase 1, regulatory (inhibitor) subunit 12B	Multiple_Complex
TC0600003079.mm.2	14.21	15.29	0.03	0.54	-2.11	0.0003	0.0027	C3ar1	complement component 3a receptor 1	Coding
TC0100003107.mm.2	4.38	5.46	0.46	0.51	-2.11	0.0031	0.018	Ppfia4	protein tyrosine phosphatase, receptor type, f polypeptide (PTPRF), interacting protein (liprin), alpha 4	Coding
TC0400000078.mm.2	4.2	5.28	0.32	0.67	-2.11	0.0375	0.1241	2610301B20Rik	RIKEN cDNA 2610301B20 gene	Multiple_Complex
TC1600000242.mm.2	9.22	10.3	0.24	0.14	-2.11	0.0001	0.0013	Txnrd2	thioredoxin reductase 2	Multiple_Complex
TC0X00002166.mm.2	8.25	9.33	0.15	0.17	-2.11	9.05e-05	0.0012	Zfp280c	zinc finger protein 280C	Multiple_Complex
TC0700001910.mm.2	12.87	13.95	0.06	0	-2.11	0.0002	0.0024	Plekha1	pleckstrin homology domain containing, family A (phosphoinositide binding specific) member 1	Multiple_Complex
TC0700000281.mm.2	4.94	6.03	0.2	0.02	-2.11	0.0001	0.0013	Irf2bp1	interferon regulatory factor 2 binding protein 1	Coding
TC1900000097.mm.2	8.56	9.64	0.24	0.35	-2.11	0.0002	0.0019	Znhit2	zinc finger, HIT domain containing 2	Coding
TC0100000465.mm.2	3.77	4.86	0.49	0.2	-2.12	0.0008	0.0063	Carf	calcium response factor	Multiple_Complex
TC0500001517.mm.2	8.89	9.98	0.14	0.29	-2.12	3.8e-05	0.0006	Vkorc1l1	vitamin K epoxide reductase complex, subunit 1-like 1	Multiple_Complex
TC0500003449.mm.2	4.85	5.93	0.22	0.22	-2.12	0.0006	0.0052	Mospd3	motile sperm domain containing 3	Multiple_Complex
TC0100000476.mm.2	11.08	12.16	0.47	0.75	-2.12	0.0038	0.0213	Cd28	CD28 antigen	Multiple_Complex
TC0500001694.mm.2	10.29	11.37	0.12	0.32	-2.12	0.0001	0.0015	Chst12	carbohydrate sulfotransferase 12	Coding
TC1200002150.mm.2	5.8	6.89	0.75	0.5	-2.12	0.0188	0.0739	Cep128	centrosomal protein 128	Multiple_Complex
TC0900002503.mm.2	8.24	9.32	0.5	0.23	-2.12	0.0096	0.0438	Hacd3	3-hydroxyacyl-CoA dehydratase 3	Coding
TC0700000155.mm.2	7.89	8.97	0.1	0.19	-2.12	3.18e-05	0.0005	Trim28	tripartite motif-containing 28	Multiple_Complex
TC0X00002450.mm.2	8.22	9.31	0.17	0.15	-2.12	8.23e-05	0.0011	Lage3	L antigen family, member 3	Multiple_Complex
TC0600001042.mm.2	9.49	10.57	0.22	0.06	-2.12	0.0003	0.003	Tpra1	transmembrane protein, adipocyte asscociated 1	Multiple_Complex
TC1000003148.mm.2	12.37	13.45	0.16	0.14	-2.12	0.0003	0.0027	Esyt1	extended synaptotagmin-like protein 1	Coding
TC1200001882.mm.2	8.8	9.89	0.27	0.33	-2.12	0.0004	0.0037	Nin	ninein	Multiple_Complex
TC1400002735.mm.2	12.5	13.59	0.08	0.1	-2.12	6.38e-05	0.0009	Stk24	serine/threonine kinase 24	Multiple_Complex
TC0700000827.mm.2	9.57	10.65	0.29	0.4	-2.12	0.0002	0.0023	Nosip	nitric oxide synthase interacting protein	Multiple_Complex
TC0200001886.mm.2	7.68	8.76	0.13	0.36	-2.12	0.0002	0.0023	Eid1	EP300 interacting inhibitor of differentiation 1	Coding
TC0900003342.mm.2	13.41	14.5	0.02	0.05	-2.13	1.94e-05	0.0004	Syncrip	synaptotagmin binding, cytoplasmic RNA interacting protein	Multiple_Complex
TC0800003084.mm.2	9.33	10.42	0.09	0.07	-2.13	5.17e-05	0.0008	Ankrd11	ankyrin repeat domain 11	Multiple_Complex
TC1500000693.mm.2	7.81	8.9	0.32	0.69	-2.13	0.0013	0.0095	Syngr1	synaptogyrin 1	Coding
TC1800001118.mm.2	4.77	5.86	0.12	0.13	-2.13	7.33e-05	0.001	Sft2d3	SFT2 domain containing 3	Multiple_Complex
TC1300000182.mm.2	13.16	14.25	0.17	0.02	-2.13	3.34e-05	0.0006	Hist1h4m; Hist1h4n	histone cluster 1, H4m; histone cluster 1, H4n	Coding
TC1300001564.mm.2	13.16	14.25	0.17	0.02	-2.13	3.34e-05	0.0006	Hist1h4n	histone cluster 1, H4n	Coding
TC1000000240.mm.2	9.29	10.38	0.16	0.35	-2.13	0.0004	0.0034	Arhgap18	Rho GTPase activating protein 18	Multiple_Complex
TC1900001711.mm.2	4.51	5.6	0.29	0.19	-2.13	0.0026	0.0156	Ablim1	actin-binding LIM protein 1	Multiple_Complex
TC1200001275.mm.2	4.82	5.91	0.31	0.07	-2.13	0.0003	0.0033	Btbd6	BTB (POZ) domain containing 6	Coding
TC1700001381.mm.2	11.61	12.7	0.13	0.22	-2.13	0.0002	0.0019	Dynlt1a	dynein light chain Tctex-type 1A	Multiple_Complex
TC0500003236.mm.2	11.12	12.21	0.11	0.03	-2.13	3.74e-05	0.0006	Vps33a	vacuolar protein sorting 33A (yeast)	Coding
TC0800002799.mm.2	5.39	6.48	0.19	0.21	-2.13	8.98e-05	0.0012	Cmtm4	CKLF-like MARVEL transmembrane domain containing 4	Multiple_Complex
TC1400001533.mm.2	7.8	8.89	0.33	0.44	-2.13	0.0006	0.0052	Dnajc9	DnaJ (Hsp40) homolog, subfamily C, member 9	Coding
TC0500003516.mm.2	10.69	11.78	0.14	0.06	-2.13	1.55e-05	0.0003	Gna12	guanine nucleotide binding protein, alpha 12	Coding
TC0700003045.mm.2	8.09	9.18	0.37	0.03	-2.13	0.0018	0.0119	Uevld	UEV and lactate/malate dehyrogenase domains	Multiple_Complex
TC0500001270.mm.2	5.6	6.7	0.45	0.19	-2.13	0.0009	0.007	Cit	citron	Multiple_Complex
TC0100000092.mm.2	9.03	10.13	0.23	0.1	-2.13	0.0001	0.0013	Terf1	telomeric repeat binding factor 1	Coding
TC0800001552.mm.2	8.13	9.22	0.08	0.13	-2.13	4.01e-05	0.0006	Tsnax	translin-associated factor X	Multiple_Complex
TC0400002275.mm.2	15.8	16.89	0.31	0.41	-2.13	0.0002	0.0025	Atp6v0d2	ATPase, H+ transporting, lysosomal V0 subunit D2	Coding
TC0X00002993.mm.2	8.49	9.58	0.24	0.16	-2.14	0.0002	0.002	Timm8a1	translocase of inner mitochondrial membrane 8A1	Coding
TC1000002499.mm.2	6.88	7.98	0.19	0.19	-2.14	0.0001	0.0013	Mbd3	methyl-CpG binding domain protein 3	Multiple_Complex
TC1500002341.mm.2	8.91	10.01	0.19	0.24	-2.14	0.0001	0.0016	9130401M01Rik	RIKEN cDNA 9130401M01 gene	Multiple_Complex
TC1000000744.mm.2	11.41	12.51	0.52	0.51	-2.14	0.0015	0.0106	Lss	lanosterol synthase	Multiple_Complex
TC0700004189.mm.2	6.69	7.79	0.08	0.14	-2.14	9.87e-05	0.0012	Eri2	exoribonuclease 2	Multiple_Complex
TC1100001095.mm.2	9.39	10.49	0.16	0.34	-2.14	0.0001	0.0014	Fam57a	family with sequence similarity 57, member A	Multiple_Complex
TC1100002904.mm.2	10.33	11.43	0.4	0.29	-2.14	0.0007	0.0057	Usp22	ubiquitin specific peptidase 22	Multiple_Complex
TC1300002420.mm.2	6.4	7.5	0.43	0.6	-2.14	0.0181	0.0718	Msh3	mutS homolog 3 (E. coli)	Multiple_Complex
TC0200005508.mm.2	5.69	6.78	0.55	0.19	-2.14	0.0241	0.0892	Nanp	N-acetylneuraminic acid phosphatase	Multiple_Complex
TC1900000681.mm.2	5.29	6.39	0.26	0.51	-2.14	0.0011	0.008	Pprc1	peroxisome proliferative activated receptor, gamma, coactivator-related 1	Multiple_Complex
TC1900001514.mm.2	5.4	6.5	0.23	0.14	-2.14	0.0009	0.0071	Exosc1	exosome component 1	Coding
TC1100003156.mm.2	4.72	5.82	0.13	0.87	-2.14	0.0024	0.0151	Gsg2	germ cell-specific gene 2	Coding
TC1300001573.mm.2	4.32	5.42	0.23	0.33	-2.15	0.0017	0.0112	Prss16	protease, serine 16 (thymus)	Multiple_Complex
TC0900002890.mm.2	6.81	7.91	0.26	0.21	-2.15	0.0005	0.0045	Spsb4	splA/ryanodine receptor domain and SOCS box containing 4	Multiple_Complex
TC0300002595.mm.2	4.37	5.47	0.03	0.26	-2.15	7.47e-05	0.001	Ptgfrn	prostaglandin F2 receptor negative regulator	Multiple_Complex
TC1000002050.mm.2	9.8	10.9	0.08	0.22	-2.15	5.85e-05	0.0008	Fig4	FIG4 homolog (S. cerevisiae)	Coding
TC1400002290.mm.2	5.02	6.12	0.23	0.5	-2.15	0.0019	0.0126	Cdca2	cell division cycle associated 2	Multiple_Complex
TC1900000531.mm.2	6.84	7.94	0.34	0.69	-2.15	0.005	0.0262	Hhex	hematopoietically expressed homeobox	Coding
TC1400000130.mm.2	7.52	8.63	0.4	0.05	-2.15	0.0023	0.0144	Top2b	topoisomerase (DNA) II beta	Multiple_Complex
TC1100000531.mm.2	11.95	13.05	0.03	0.18	-2.15	3.64e-05	0.0006	Rnf130	ring finger protein 130	Multiple_Complex
TC1700001458.mm.2	6.69	7.8	0.2	0.13	-2.15	0.0005	0.0042	Acat3	acetyl-Coenzyme A acetyltransferase 3	Multiple_Complex
TC0200002395.mm.2	3.31	4.42	0.32	0.03	-2.15	0.0004	0.0036	Epb41l1	erythrocyte membrane protein band 4.1 like 1	Multiple_Complex
TC0500003477.mm.2	9.1	10.2	0.18	0.48	-2.15	0.0005	0.0044	BC037034	cDNA sequence BC037034	Multiple_Complex
TC0500002461.mm.2	9.04	10.14	0.31	0.44	-2.15	0.0021	0.0132	Rell1	RELT-like 1	Multiple_Complex
TC0100003319.mm.2	15.98	17.08	0.3	0.11	-2.15	3.66e-05	0.0006	Soat1	sterol O-acyltransferase 1	Multiple_Complex
TC1000002505.mm.2	7.33	8.43	0.05	0.18	-2.15	0.0009	0.007	Klf16	Kruppel-like factor 16	Coding
TC0800003163.mm.2	5.78	6.89	0.35	0.03	-2.15	0.0002	0.0024	Abcb10	ATP-binding cassette, sub-family B (MDR/TAP), member 10	Multiple_Complex
TC0300000412.mm.2	9.72	10.83	0.07	0.31	-2.15	9.19e-05	0.0012	Alg5	asparagine-linked glycosylation 5 (dolichyl-phosphate beta-glucosyltransferase)	Multiple_Complex
TC0200005363.mm.2	6.78	7.89	0.52	0.17	-2.15	0.0011	0.0082	Gm14409	predicted gene 14409 [Source:MGI Symbol;Acc:MGI:3649811]	Coding
TC1000000929.mm.2	6.38	7.49	0.4	0.21	-2.15	0.0065	0.0324	Hcfc2	host cell factor C2	Multiple_Complex
TC1100003629.mm.2	5.34	6.45	0.15	0.38	-2.15	0.0003	0.0026	Pnpo	pyridoxine 5-phosphate oxidase; pyridoxine 5'-phosphate oxidase	Multiple_Complex
TC0900001786.mm.2	7.4	8.5	0.45	0.11	-2.15	0.0026	0.0158	Cep295	centrosomal protein 295	Multiple_Complex
TC1100000942.mm.2	13.59	14.7	0.29	0.34	-2.15	0.004	0.0222	Clec10a	C-type lectin domain family 10, member A	Multiple_Complex
TC0300000658.mm.2	6	7.11	0.41	0.01	-2.15	0.0178	0.0707	Fbxw7	F-box and WD-40 domain protein 7	Multiple_Complex
TC0100003524.mm.2	16.33	17.44	0.08	0.15	-2.15	1.65e-05	0.0003	Fcgr3	Fc receptor, IgG, low affinity III	Multiple_Complex
TC1100000238.mm.2	11.18	12.29	0.3	0.38	-2.16	0.0003	0.0033	Xpo1	exportin 1, CRM1 homolog (yeast)	Multiple_Complex
TC0400003124.mm.2	7.45	8.56	0.23	0.14	-2.16	0.0002	0.0025	Dock7	dedicator of cytokinesis 7	Multiple_Complex
TC1500002037.mm.2	2.64	3.75	0.35	0.08	-2.16	0.0008	0.0061	Hdac10	histone deacetylase 10	Multiple_Complex
TC1300000967.mm.2	4.19	5.3	0.18	0.1	-2.16	0.0002	0.0023	Mblac2	metallo-beta-lactamase domain containing 2	Coding
TC0300002499.mm.2	12.37	13.48	0.27	0.1	-2.16	2.49e-05	0.0004	Hist2h2ac	histone cluster 2, H2ac	Coding
TC0500002642.mm.2	6.69	7.8	0.56	0.18	-2.16	0.0132	0.0561	Ppat	phosphoribosyl pyrophosphate amidotransferase	Multiple_Complex
TC0600002518.mm.2	6.77	7.88	0.3	0.1	-2.16	0.0005	0.0043	Rnf26	ring finger protein 26	Multiple_Complex
TC0200003140.mm.2	6.01	7.12	0.13	0.15	-2.16	1.82e-05	0.0004	Ndor1	NADPH dependent diflavin oxidoreductase 1	Multiple_Complex
TC0400003425.mm.2	4.93	6.04	0.35	0.29	-2.16	0.0307	0.1068	Ppcs	phosphopantothenoylcysteine synthetase	Multiple_Complex
TC0200001911.mm.2	6.43	7.54	0.03	0.08	-2.16	6.72e-05	0.0009	Stard7	START domain containing 7	Multiple_Complex
TC1900001346.mm.2	5.01	6.12	0.63	0.12	-2.16	0.0103	0.0462	Ermp1	endoplasmic reticulum metallopeptidase 1	Multiple_Complex
TC0100000469.mm.2	9.83	10.94	0.24	0.01	-2.16	0.0001	0.0016	Cyp20a1	cytochrome P450, family 20, subfamily a, polypeptide 1	Coding
TC0200002298.mm.2	11.31	12.42	0.12	0.42	-2.16	0.0002	0.0018	Id1	inhibitor of DNA binding 1	Coding
TC0X00002468.mm.2	5.45	6.56	0.09	0.5	-2.16	0.0006	0.0054	Gm38425; Gab3	predicted gene, 38425; growth factor receptor bound protein 2-associated protein 3	Multiple_Complex
TC0400001274.mm.2	7.73	8.84	0.1	0.08	-2.16	8.69e-05	0.0011	Eif2b3	eukaryotic translation initiation factor 2B, subunit 3	Multiple_Complex
TC1100003118.mm.2	11.69	12.8	0.3	0.39	-2.16	0.0011	0.0079	C1qbp	complement component 1, q subcomponent binding protein	Multiple_Complex
TC0600002490.mm.2	9.16	10.28	0.25	0.27	-2.16	0.0012	0.0089	Vamp8	vesicle-associated membrane protein 8	Multiple_Complex
TC0700004238.mm.2	11.77	12.89	0.19	0.04	-2.17	3.41e-05	0.0006	Arhgap17	Rho GTPase activating protein 17	Multiple_Complex
TC0100000295.mm.2	6.12	7.24	0.3	0.48	-2.17	0.0011	0.0082	Il1r1	interleukin 1 receptor, type I	Coding
TC0800001245.mm.2	8.61	9.72	0.38	0.37	-2.17	0.0029	0.0172	Slc7a6	solute carrier family 7 (cationic amino acid transporter, y+ system), member 6	Multiple_Complex
TC0X00000652.mm.2	5.18	6.29	0.09	0.48	-2.17	0.0003	0.0032	Hmgb3	high mobility group box 3	Multiple_Complex
TC1900000665.mm.2	3.77	4.88	0.26	0.51	-2.17	0.0024	0.015	Kazald1	Kazal-type serine peptidase inhibitor domain 1	Coding
TC0200003203.mm.2	9.02	10.13	0.09	0.02	-2.17	5.95e-05	0.0008	Med22	mediator complex subunit 22	Multiple_Complex
TC1900000127.mm.2	11.17	12.28	0.49	0.22	-2.17	0.0014	0.0096	Ppp1r14b	protein phosphatase 1, regulatory (inhibitor) subunit 14B	Coding
TC0900001009.mm.2	11.2	12.32	0.34	0.34	-2.17	0.0005	0.0043	Myo5a	myosin VA	Multiple_Complex
TC0800001231.mm.2	11.66	12.77	0.12	0.06	-2.17	2.12e-05	0.0004	Nutf2; Nutf2-ps1	nuclear transport factor 2; nuclear transport factor 2, pseudogene 1	Multiple_Complex
TC0200005350.mm.2	11.55	12.67	0.11	0.19	-2.17	0.0001	0.0015	Gm14308	predicted gene 14308	Multiple_Complex
TC1900001169.mm.2	10.72	11.83	0.13	0.09	-2.17	2.11e-05	0.0004	Zfp91; Cntf; Zfp91Cntf	zinc finger protein 91; ciliary neurotrophic factor; Zfp91-Cntf readthrough transcript (NMD candidate)	Multiple_Complex
TC0800002819.mm.2	5.75	6.87	0.68	0.16	-2.17	0.0026	0.016	Fhod1	formin homology 2 domain containing 1	Multiple_Complex
TC0200003135.mm.2	10.48	11.6	0.31	0.09	-2.17	0.0002	0.002	Tubb4b	tubulin, beta 4B class IVB	Multiple_Complex
TC1500001040.mm.2	7.82	8.94	0.31	0.49	-2.17	0.0005	0.0045	Mettl7a1	methyltransferase like 7A1	Coding
TC1100003583.mm.2	5.65	6.77	0.03	0.26	-2.17	0.0063	0.0316	Pdk2	pyruvate dehydrogenase kinase, isoenzyme 2	Multiple_Complex
TC1300000466.mm.2	8.27	9.39	0.3	0.22	-2.17	9.53e-05	0.0012	Smim13	small integral membrane protein 13	Multiple_Complex
TC0500001443.mm.2	13.55	14.67	0.06	0.56	-2.17	0.0003	0.0031	Setd8	SET domain containing (lysine methyltransferase) 8	Multiple_Complex
TC0900001944.mm.2	10.07	11.19	0.13	0.21	-2.17	5.84e-05	0.0008	Vps26b	vacuolar protein sorting 26 homolog B (yeast)	Multiple_Complex
TC1100002836.mm.2	9.64	10.76	0.09	0.01	-2.17	2.24e-05	0.0004	Rnf187	ring finger protein 187	Coding
TC1700002298.mm.2	8.84	9.96	0.11	0.47	-2.17	0.0006	0.0049	Pot1b	protection of telomeres 1B	Coding
TC0700002056.mm.2	6.3	7.42	0.36	0.53	-2.17	0.0017	0.0116	Tspan4	tetraspanin 4	Multiple_Complex
TC1700001877.mm.2	5.23	6.35	0.1	0.39	-2.17	0.0009	0.0068	Angptl4	angiopoietin-like 4	Multiple_Complex
TC0100003128.mm.2	8.71	9.83	0.46	0.36	-2.17	0.0099	0.0449	Ipo9	importin 9	Multiple_Complex
TC0600000974.mm.2	8.44	9.56	0.28	0.2	-2.17	0.0001	0.0016	Tprkb	Tp53rk binding protein	Multiple_Complex
TC0800000972.mm.2	10.79	11.91	0.21	0.02	-2.18	6.84e-05	0.0009	Dnase2a; Gm38426	deoxyribonuclease II alpha; predicted gene, 38426	Multiple_Complex
TC1100002170.mm.2	7.62	8.74	0.29	0.13	-2.18	0.0003	0.0033	H2afv	H2A histone family, member V	Coding
TC1200001277.mm.2	8.26	9.38	0.25	0.06	-2.18	0.0001	0.0015	Pacs2	phosphofurin acidic cluster sorting protein 2	Multiple_Complex
TC0200000293.mm.2	10.01	11.13	0.36	0.42	-2.18	0.0003	0.0032	Mllt10	myeloid/lymphoid or mixed-lineage leukemia (trithorax homolog, Drosophila); translocated to, 10	Multiple_Complex
TC1100002406.mm.2	4.43	5.55	0.47	0.86	-2.18	0.0073	0.0355	Ccdc85a	coiled-coil domain containing 85A	Multiple_Complex
TC0900000753.mm.2	7.86	8.98	0.05	0.53	-2.18	0.001	0.0072	Myo9a	myosin IXa	Multiple_Complex
TC1900000706.mm.2	12.8	13.92	0.03	0.17	-2.18	2.71e-05	0.0005	Wbp1l	WW domain binding protein 1 like	Multiple_Complex
TC1200001021.mm.2	10.04	11.16	0.31	0.05	-2.18	0.0001	0.0013	Ubr7	ubiquitin protein ligase E3 component n-recognin 7 (putative)	Coding
TSUnmapped00000004.mm.2	6.17	7.3	0.41	0.15	-2.18	0.0012	0.0087	Rcor3	REST corepressor 3	Coding
TC1200000089.mm.2	9.7	10.82	0.39	0.14	-2.18	0.0004	0.0038	Smc6	structural maintenance of chromosomes 6	Multiple_Complex
TC0400001668.mm.2	12.49	13.61	0.09	0.22	-2.18	3.53e-05	0.0006	Fuca1	fucosidase, alpha-L- 1, tissue	Multiple_Complex
TC0100000640.mm.2	5.31	6.44	0.16	0.23	-2.18	0.0003	0.0027	Ttll4	tubulin tyrosine ligase-like family, member 4	Multiple_Complex
TC1900001097.mm.2	5.56	6.68	0.2	0.28	-2.18	0.0005	0.0042	Myrf	myelin regulatory factor	Coding
TC0300003173.mm.2	8.78	9.91	0.19	0.04	-2.18	0.001	0.0074	Acadm	acyl-Coenzyme A dehydrogenase, medium chain	Multiple_Complex
TC1100000021.mm.2	7.16	8.28	0.32	0.06	-2.18	0.0002	0.0021	Morc2a	microrchidia 2A	Multiple_Complex
TC1400002058.mm.2	4.72	5.84	0.06	0.29	-2.18	0.0002	0.0022	Haus4	HAUS augmin-like complex, subunit 4	Coding
TC0X00003359.mm.2	9.97	11.1	0.21	0.23	-2.18	0.0008	0.0063	Tlr8	toll-like receptor 8	Multiple_Complex
TC1200001225.mm.2	9.58	10.71	0.16	0.1	-2.18	7.43e-05	0.001	Rcor1	REST corepressor 1	Multiple_Complex
TC1900000383.mm.2	5.98	7.11	0.05	0.33	-2.18	0.0003	0.0027	Gm9938	predicted gene 9938 [Source:MGI Symbol;Acc:MGI:3641836]; predicted gene 9938	Coding
TC1900000661.mm.2	3.84	4.97	0.75	0.24	-2.18	0.0349	0.1177	Peo1	progressive external ophthalmoplegia 1 (human)	Coding
TC0400001223.mm.2	5.73	6.86	0.39	0.56	-2.18	0.0037	0.021	Cyp4a12b	cytochrome P450, family 4, subfamily a, polypeptide 12B	Coding
TC0100003882.mm.2	4.98	6.1	0.2	0.05	-2.18	5.61e-05	0.0008	Chpf	chondroitin polymerizing factor	Multiple_Complex
TC1100000007.mm.2	5.63	6.76	0.28	0.11	-2.19	0.0014	0.01	Patz1; Gm11944	POZ (BTB) and AT hook containing zinc finger 1; predicted gene 11944	Multiple_Complex
TC1500000710.mm.2	7.34	8.47	0.4	0.06	-2.19	0.0018	0.0119	Adsl	adenylosuccinate lyase	Multiple_Complex
TC1900001619.mm.2	6.58	7.71	0.47	0.92	-2.19	0.0319	0.1099	Pcgf6	polycomb group ring finger 6	Coding
TC0900001866.mm.2	7.24	8.37	0.23	0.04	-2.19	0.0019	0.0122	Kri1	KRI1 homolog (S. cerevisiae)	Multiple_Complex
TC0100001853.mm.2	8.58	9.71	0.18	0.13	-2.19	5.79e-05	0.0008	Ints7	integrator complex subunit 7	Multiple_Complex
TC0400002705.mm.2	6.54	7.67	0.41	0.34	-2.19	0.0008	0.0064	Ikbkap	inhibitor of kappa light polypeptide enhancer in B cells, kinase complex-associated protein	Multiple_Complex
TC1300001645.mm.2	14.23	15.36	0.06	0.1	-2.19	4.76e-05	0.0007	Hist1h4a	histone cluster 1, H4a	Coding
TC1500001008.mm.2	4.35	5.48	0.35	0.31	-2.19	0.0005	0.0042	Spats2	spermatogenesis associated, serine-rich 2	Multiple_Complex
TC0500003554.mm.2	7.76	8.89	0.13	0.32	-2.19	0.0001	0.0016	E130309D02Rik	RIKEN cDNA E130309D02 gene	Multiple_Complex
TC1000002944.mm.2	8.36	9.49	0.24	0.5	-2.19	0.0002	0.0022	Nup107	nucleoporin 107	Coding
TC0200005378.mm.2	12.16	13.29	0.14	0.08	-2.19	3.6e-05	0.0006	Gm14326	predicted gene 14326	Coding
TC0200001378.mm.2	10.77	11.9	0.2	0.04	-2.19	3.42e-05	0.0006	Ckap5; Snord67	cytoskeleton associated protein 5; small nucleolar RNA, C/D box 67	Multiple_Complex
TSUnmapped00000020.mm.2	4.6	5.74	0.51	0.66	-2.19	0.0209	0.0801	Snx29	sorting nexin 29	Coding
TC1900000152.mm.2	11.65	12.79	0.18	0.24	-2.19	5.08e-05	0.0008	Wdr74	WD repeat domain 74	Coding
TC1700001447.mm.2	5	6.13	0.33	0	-2.2	7.37e-05	0.001	Map3k4	mitogen-activated protein kinase kinase kinase 4	Coding
TC1200002251.mm.2	14.59	15.73	0.13	0.22	-2.2	6.17e-05	0.0009	Lgmn	legumain	Multiple_Complex
TC0600002212.mm.2	13.71	14.84	0.27	0.22	-2.2	0.0008	0.0061	Pdia4; Mir704	protein disulfide isomerase associated 4; microRNA 704	Multiple_Complex
TC0900000819.mm.2	6.33	7.46	0.26	0.51	-2.2	0.0004	0.0037	Tipin	timeless interacting protein	Coding
TC1300001807.mm.2	12.72	13.86	0.2	0.01	-2.2	9.85e-05	0.0012	Gm4024	PREDICTED: predicted pseudogene 4024 (Gm4024), mRNA.	Coding
TC1700000385.mm.2	7.36	8.49	0.06	0	-2.2	2.64e-05	0.0005	Narfl; Mir6966	nuclear prelamin A recognition factor-like; microRNA 6966	Multiple_Complex
TC1400001723.mm.2	5.1	6.24	0.08	0.6	-2.2	0.0004	0.0039	Fam35a	family with sequence similarity 35, member A	Coding
TC1700001451.mm.2	10.78	11.92	0.2	0.08	-2.2	6.87e-05	0.0009	Igf2r	insulin-like growth factor 2 receptor	Coding
TC0800002523.mm.2	12.23	13.36	0.11	0.18	-2.2	2e-05	0.0004	Abce1	ATP-binding cassette, sub-family E (OABP), member 1	Coding
TC0600002613.mm.2	4.51	5.65	0.33	0.1	-2.2	0.0006	0.0052	Pradc1	protease-associated domain containing 1	Multiple_Complex
TC0900000854.mm.2	10.9	12.04	0.23	0.23	-2.2	2.93e-05	0.0005	2810417H13Rik	RIKEN cDNA 2810417H13 gene	Multiple_Complex
TC0500000213.mm.2	6.28	7.42	0.12	0.58	-2.2	0.0023	0.0143	Abcb8	ATP-binding cassette, sub-family B (MDR/TAP), member 8	Multiple_Complex
TC0200001223.mm.2	6.51	7.65	0.24	0.33	-2.2	0.0003	0.0033	Timm10	translocase of inner mitochondrial membrane 10	Coding
TC0500003648.mm.2	14.19	15.33	0.21	0.11	-2.2	6.46e-05	0.0009	Hmgb1	high mobility group box 1	Multiple_Complex
TC0X00002266.mm.2	9.8	10.94	0.19	0.18	-2.21	3.1e-05	0.0005	Mmgt1; Mir5116	membrane magnesium transporter 1; microRNA 5116	Multiple_Complex
TC1100001451.mm.2	10.37	11.52	0.12	0.24	-2.21	0.0001	0.0014	Ppp1r9b	protein phosphatase 1, regulatory subunit 9B	Multiple_Complex
TC0700000733.mm.2	6.78	7.92	0.13	1.05	-2.21	0.0075	0.0361	Zfp788	zinc finger protein 788	Coding
TC1700000060.mm.2	10.36	11.5	0.13	0.4	-2.21	0.0004	0.0039	Dynlt1b	dynein light chain Tctex-type 1B	Multiple_Complex
TC1300000268.mm.2	6.48	7.63	0.08	0.6	-2.21	0.0009	0.0069	Hist1h2aa	histone cluster 1, H2aa	Coding
TC1100001965.mm.2	8.28	9.42	0.44	0.08	-2.21	0.0001	0.0015	Tnrc6c	trinucleotide repeat containing 6C	Multiple_Complex
TC1900000327.mm.2	3.43	4.58	0.22	0.1	-2.21	8.54e-05	0.0011	Trpm6	transient receptor potential cation channel, subfamily M, member 6	Coding
TC0200002517.mm.2	11.11	12.25	0.04	0.02	-2.21	7.65e-06	0.0002	Pigt	phosphatidylinositol glycan anchor biosynthesis, class T	Multiple_Complex
TC0800001701.mm.2	6.79	7.93	0.16	0.14	-2.21	5.3e-05	0.0008	Ankrd10; Mir7238	ankyrin repeat domain 10; microRNA 7238	Multiple_Complex
TC0800003217.mm.2	7.96	9.11	0.23	0.03	-2.21	1.45e-05	0.0003	2610044O15Rik8	RIKEN cDNA 2610044O15 gene	Coding
TC1400002649.mm.2	6.58	7.73	0.09	0.07	-2.21	0.0002	0.0024	Rnf219	ring finger protein 219	Coding
TC0200004366.mm.2	8.21	9.36	0.03	0.52	-2.21	0.0005	0.0046	Arhgap11a	Rho GTPase activating protein 11A	Multiple_Complex
TC0100002544.mm.2	14.49	15.64	0.19	0.51	-2.21	0.0455	0.143	Fn1	fibronectin 1	Coding
TC1800001586.mm.2	2.85	3.99	0.34	0.09	-2.21	0.0006	0.0049	Ska1	spindle and kinetochore associated complex subunit 1	Multiple_Complex
TC1100000907.mm.2	10.25	11.4	0.19	0.23	-2.21	8.15e-05	0.0011	Trappc1	trafficking protein particle complex 1	Multiple_Complex
TC0300002549.mm.2	5.99	7.14	0.61	0.2	-2.21	0.0009	0.0069	Phgdh	3-phosphoglycerate dehydrogenase	Multiple_Complex
TC1000001293.mm.2	4.73	5.87	0.22	0.31	-2.21	0.0003	0.0031	Bbs10	Bardet-Biedl syndrome 10 (human)	Coding
TC0200003187.mm.2	8.39	9.54	0.27	0.48	-2.22	0.0016	0.0108	Card9	caspase recruitment domain family, member 9	Multiple_Complex
TC1300002161.mm.2	5.49	6.63	0.54	0.03	-2.22	0.0015	0.0104	Gm3604	predicted gene 3604	Coding
TC0100002411.mm.2	9.16	10.3	0.08	0.29	-2.22	0.0012	0.0087	Wdr12	WD repeat domain 12	Multiple_Complex
TC0100000642.mm.2	4.5	5.65	0.53	0.54	-2.22	0.0373	0.1236	Cyp27a1	cytochrome P450, family 27, subfamily a, polypeptide 1	Coding
TC0600001400.mm.2	8.54	9.69	0.15	0.36	-2.22	0.0002	0.0023	Clec4b1	C-type lectin domain family 4, member b1	Coding
TC0600001639.mm.2	14.03	15.18	0.11	0.17	-2.22	2.2e-05	0.0004	Mgst1	microsomal glutathione S-transferase 1	Multiple_Complex
TC0500002628.mm.2	11.39	12.54	0.11	0.12	-2.22	0.0001	0.0016	Clock	circadian locomotor output cycles kaput	Coding
TC1100003836.mm.2	11.72	12.87	0.15	0.3	-2.22	7.54e-05	0.001	Slc25a39	solute carrier family 25, member 39	Multiple_Complex
TC1400002798.mm.2	10.35	11.5	0.26	0.03	-2.22	0.0003	0.0027	Mettl17	methyltransferase like 17	Multiple_Complex
TC1100002901.mm.2	7.28	8.43	0.3	0.02	-2.22	0.0005	0.0042	Natd1	N-acetyltransferase domain containing 1	Multiple_Complex
TC0700000868.mm.2	4.09	5.24	0.57	0.19	-2.22	0.0011	0.0081	Tmem143	transmembrane protein 143	Multiple_Complex
TC0600000091.mm.2	10.31	11.46	0.15	0.2	-2.22	0.0001	0.0015	Tmem106b	transmembrane protein 106B	Multiple_Complex
TC0700001951.mm.2	9.94	11.1	0.12	0	-2.22	0.0009	0.0068	Dock1	dedicator of cytokinesis 1	Coding
TC0900001402.mm.2	14.34	15.5	0.13	0.12	-2.22	2.52e-05	0.0005	Gpx1	glutathione peroxidase 1	Coding
TC1100002921.mm.2	8.72	9.88	0.29	0.22	-2.22	3.39e-05	0.0006	Ulk2	unc-51 like kinase 2	Multiple_Complex
TC0100000426.mm.2	4.67	5.83	0.23	0.59	-2.23	0.0091	0.0421	Sgol2a	shugoshin-like 2a (S. pombe)	Multiple_Complex
TC0900001459.mm.2	9.13	10.28	0.22	0.3	-2.23	0.0001	0.0015	Scap	SREBF chaperone	Multiple_Complex
TC1500001424.mm.2	6.72	7.87	0.1	0.04	-2.23	0.0002	0.0018	Slc25a32	solute carrier family 25, member 32	Coding
TC0900001398.mm.2	7.54	8.69	0.4	0.25	-2.23	0.0036	0.0205	Nicn1	nicolin 1	Coding
TC0200005334.mm.2	11.59	12.75	0.1	0.13	-2.23	3.77e-05	0.0006	Gm14391; Gm6710	predicted gene 14391; predicted gene 6710	Multiple_Complex
TC1000001204.mm.2	6.92	8.08	0.6	0.38	-2.23	0.002	0.0128	Galnt4	UDP-N-acetyl-alpha-D-galactosamine:polypeptide N-acetylgalactosaminyltransferase 4	Coding
TC0400003900.mm.2	6.56	7.72	0.38	0.01	-2.23	0.0025	0.0152	Kazn	kazrin, periplakin interacting protein	Multiple_Complex
TC0600003605.mm.2	4.63	5.79	0.7	0.15	-2.23	0.0098	0.0444	Klrb1c	killer cell lectin-like receptor subfamily B member 1C	Coding
TC0700000513.mm.2	12.65	13.81	0.07	0.09	-2.23	8.42e-06	0.0002	Hnrnpl	heterogeneous nuclear ribonucleoprotein L	Multiple_Complex
TC0400002694.mm.2	7.41	8.57	0.19	0.49	-2.23	0.0003	0.0027	Klf4	Kruppel-like factor 4 (gut)	Coding
TC1000000142.mm.2	10.83	11.99	0.25	0.17	-2.23	4.53e-05	0.0007	Ifngr1	interferon gamma receptor 1	Multiple_Complex
TC1000002062.mm.2	5.48	6.64	0.17	0.22	-2.23	5.46e-05	0.0008	Foxo3	forkhead box O3	Multiple_Complex
TC1700002541.mm.2	8.27	9.43	0.27	0.19	-2.23	0.0003	0.0032	Fam98a	family with sequence similarity 98, member A	Multiple_Complex
TC0100003026.mm.2	9.29	10.46	0.38	0.16	-2.24	0.0002	0.002	Mcm6	minichromosome maintenance deficient 6 (MIS5 homolog, S. pombe) (S. cerevisiae)	Coding
TC0900000816.mm.2	9.86	11.02	0.2	0.07	-2.24	3.22e-05	0.0005	Snapc5	small nuclear RNA activating complex, polypeptide 5	Multiple_Complex
TC0600000053.mm.2	4.09	5.25	0.46	0.53	-2.24	0.0097	0.0442	Mios	missing oocyte, meiosis regulator, homolog (Drosophila)	Multiple_Complex
TC0800000621.mm.2	4.45	5.61	0.1	1.28	-2.24	0.0443	0.1401	Hpgd	hydroxyprostaglandin dehydrogenase 15 (NAD)	Multiple_Complex
TC1700001985.mm.2	8.96	10.13	0.27	0.34	-2.24	0.0023	0.0145	2310061I04Rik	RIKEN cDNA 2310061I04 gene	Multiple_Complex
TC1700002110.mm.2	7.38	8.55	0.06	0.08	-2.24	2.15e-05	0.0004	Cenpq	centromere protein Q	Multiple_Complex
TC1200000474.mm.2	6.45	7.62	0.15	0.43	-2.24	0.0013	0.009	Brms1l	breast cancer metastasis-suppressor 1-like	Coding
TC0500001636.mm.2	4.17	5.34	0.14	0.7	-2.24	0.0036	0.0205	Zcwpw1	zinc finger, CW type with PWWP domain 1	Multiple_Complex
TC0500003297.mm.2	10.37	11.53	0.4	0.51	-2.24	0.0005	0.0045	Stx2	syntaxin 2	Multiple_Complex
TC0200004826.mm.2	7.72	8.88	0.29	0.39	-2.24	0.0009	0.0072	Zfp120	zinc finger protein 120	Multiple_Complex
TC1900001490.mm.2	7.24	8.41	0.29	0.53	-2.24	0.0003	0.0031	Aldh18a1	aldehyde dehydrogenase 18 family, member A1	Multiple_Complex
TC0800000938.mm.2	9.97	11.14	0.12	0.08	-2.24	9.11e-06	0.0002	Prkaca	protein kinase, cAMP dependent, catalytic, alpha	Multiple_Complex
TC0900003182.mm.2	13.02	14.18	0.07	0.03	-2.24	4.51e-06	0.0001	Stt3b	STT3, subunit of the oligosaccharyltransferase complex, homolog B (S. cerevisiae)	Coding
TC0300002350.mm.2	7.27	8.44	1.21	0.9	-2.25	0.0071	0.0349	Zbtb7b	zinc finger and BTB domain containing 7B	Multiple_Complex
TC1700001805.mm.2	10	11.17	0.21	0.25	-2.25	6.39e-05	0.0009	Glo1	glyoxalase 1	Multiple_Complex
TC0700000932.mm.2	7.5	8.67	0.33	0.31	-2.25	0.0009	0.0069	Tubgcp5	tubulin, gamma complex associated protein 5	Multiple_Complex
TC1500000585.mm.2	11.19	12.36	0.23	0.03	-2.25	9.2e-05	0.0012	Gpaa1	GPI anchor attachment protein 1	Multiple_Complex
TC0600000922.mm.2	8.17	9.34	0.14	0.42	-2.25	0.0001	0.0016	Mogs	mannosyl-oligosaccharide glucosidase	Multiple_Complex
TC1300001136.mm.2	7.73	8.9	0.24	0.36	-2.25	0.0007	0.0055	Smn1	survival motor neuron 1	Multiple_Complex
TC0600001813.mm.2	7.52	8.69	0.21	0.09	-2.25	2.78e-05	0.0005	Slc25a13	solute carrier family 25 (mitochondrial carrier, adenine nucleotide translocator), member 13	Multiple_Complex
TC0600002955.mm.2	12.29	13.46	0.13	0.3	-2.25	7.06e-05	0.001	Raf1	v-raf-leukemia viral oncogene 1	Multiple_Complex
TC0200003171.mm.2	7.8	8.98	0.27	0.38	-2.25	0.0002	0.0017	Camsap1	calmodulin regulated spectrin-associated protein 1	Multiple_Complex
TC0700004632.mm.2	11.18	12.35	0.43	0.17	-2.25	0.001	0.0077	Gm15922; Pira1	predicted gene 15922 [Source:MGI Symbol;Acc:MGI:3802148]; paired-Ig-like receptor A1 (Pira1), mRNA.	Multiple_Complex
TC1600000196.mm.2	6.58	7.75	0.25	0.35	-2.25	0.0005	0.0041	Yars2	tyrosyl-tRNA synthetase 2 (mitochondrial)	Multiple_Complex
TC1200000869.mm.2	4.4	5.57	0.27	0.23	-2.25	0.0005	0.0042	Gstz1	glutathione transferase zeta 1 (maleylacetoacetate isomerase)	Multiple_Complex
TC0200002731.mm.2	13.19	14.36	0.09	0.16	-2.25	6.4e-05	0.0009	Gm2026	predicted gene 2026 [Source:MGI Symbol;Acc:MGI:3780195]; predicted gene 2026	Coding
TC0700004292.mm.2	4.87	6.04	0.03	0.25	-2.26	0.0003	0.0032	Slx1b	SLX1 structure-specific endonuclease subunit homolog B (S. cerevisiae)	Multiple_Complex
TC1400000580.mm.2	11.07	12.24	0.17	0.51	-2.26	0.0002	0.002	Rnase6	ribonuclease, RNase A family, 6	Coding
TC1100002497.mm.2	12.69	13.86	0.2	0.05	-2.26	2.48e-05	0.0004	Dock2	dedicator of cyto-kinesis 2	Multiple_Complex
TC0800003173.mm.2	10.07	11.25	0.23	0.04	-2.26	3.88e-05	0.0006	Ttc13	tetratricopeptide repeat domain 13	Multiple_Complex
TC1400000862.mm.2	10.51	11.68	0.16	0.16	-2.26	8.65e-06	0.0002	Arl11	ADP-ribosylation factor-like 11	Coding
TC1900001029.mm.2	5.64	6.82	0.33	0.01	-2.26	0.0015	0.0104	Nudt22	nudix (nucleoside diphosphate linked moiety X)-type motif 22	Multiple_Complex
TC1000002508.mm.2	5.67	6.84	0.06	0.29	-2.26	4.79e-05	0.0007	Btbd2	BTB (POZ) domain containing 2	Multiple_Complex
TC0200000719.mm.2	7.75	8.93	0.11	0.35	-2.26	0.0002	0.0019	Arpc5l	actin related protein 2/3 complex, subunit 5-like	Multiple_Complex
TC0400003349.mm.2	6.32	7.5	0.63	0.05	-2.26	0.0041	0.0227	Mmachc	methylmalonic aciduria cblC type, with homocystinuria	Multiple_Complex
TC1100003908.mm.2	5.54	6.71	0.19	0.11	-2.26	5.92e-05	0.0008	Cyb561	cytochrome b-561	Multiple_Complex
TC1200002089.mm.2	9.88	11.06	0.22	0.01	-2.26	6.95e-05	0.001	Pgf	placental growth factor	Coding
TC0100001980.mm.2	10.33	11.5	0.38	0.36	-2.26	0.0004	0.0039	Lactb2	lactamase, beta 2	Multiple_Complex
TC1100000995.mm.2	6.55	7.72	0.24	0.04	-2.26	0.0009	0.007	Mybbp1a	MYB binding protein (P160) 1a	Multiple_Complex
TC1300002766.mm.2	8.53	9.71	0.4	0.24	-2.26	0.0018	0.0121	Nsun2	NOL1/NOP2/Sun domain family member 2	Multiple_Complex
TC0200004756.mm.2	15.15	16.33	0.08	0.18	-2.26	1.18e-05	0.0003	Snx5	sorting nexin 5	Multiple_Complex
TC0800002960.mm.2	3.24	4.42	0.26	0.06	-2.26	0.0047	0.0252	Adat1	adenosine deaminase, tRNA-specific 1	Coding
TC0600002688.mm.2	4.85	6.03	0.27	0.38	-2.26	0.0026	0.0158	Abtb1	ankyrin repeat and BTB (POZ) domain containing 1	Coding
TC0700000519.mm.2	7.97	9.14	0.59	0.25	-2.26	0.0009	0.007	Map4k1	mitogen-activated protein kinase kinase kinase kinase 1	Coding
TC0300003214.mm.2	10.02	11.2	0.21	0.32	-2.27	3.23e-05	0.0005	Scamp3	secretory carrier membrane protein 3	Multiple_Complex
TC0100003610.mm.2	8.78	9.96	0.42	0.45	-2.27	0.0034	0.0197	Fh1	fumarate hydratase 1	Multiple_Complex
TC1200001605.mm.2	12.21	13.39	0.23	0.33	-2.27	0.0002	0.0021	Pik3cg	phosphoinositide-3-kinase, catalytic, gamma polypeptide	Multiple_Complex
TC1700002183.mm.2	6.94	8.12	0.39	0.36	-2.27	0.0001	0.0017	Klc4	kinesin light chain 4	Coding
TC0300001152.mm.2	8.79	9.97	0.25	0.13	-2.27	0.0001	0.0014	Clcc1	chloride channel CLIC-like 1	Multiple_Complex
TC0600001401.mm.2	10.15	11.33	0.28	0.14	-2.27	3.11e-05	0.0005	Clec4a2	C-type lectin domain family 4, member a2	Coding
TC0700002617.mm.2	10.61	11.79	0.19	0.39	-2.27	3.57e-05	0.0006	Atp1a3	ATPase, Na+/K+ transporting, alpha 3 polypeptide	Multiple_Complex
TC0200002741.mm.2	9.01	10.19	0.33	0.03	-2.27	7.32e-05	0.001	Gm14295	predicted gene 14295	Coding
TC1900000560.mm.2	6.84	8.03	0.37	0.49	-2.27	0.0008	0.0064	Hells	helicase, lymphoid specific	Multiple_Complex
TC0800002558.mm.2	10.07	11.26	0.26	0.42	-2.27	0.0003	0.003	Adgre5; Mir1668	adhesion G protein-coupled receptor E5; microRNA 1668	Multiple_Complex
TC1000003152.mm.2	12.3	13.48	0.12	0.18	-2.27	2.57e-05	0.0005	Pa2g4	proliferation-associated 2G4	Multiple_Complex
TC1000000864.mm.2	8.63	9.81	0.21	0.03	-2.27	2.62e-05	0.0005	Adat3; Scamp4	adenosine deaminase, tRNA-specific 3; secretory carrier membrane protein 4	Coding
TC0400000341.mm.2	10.19	11.38	0.07	0.06	-2.27	1.66e-05	0.0003	Aco1	aconitase 1	Multiple_Complex
TC0200002279.mm.2	11.88	13.06	0.01	0.03	-2.27	2.09e-05	0.0004	Tbc1d20	TBC1 domain family, member 20	Multiple_Complex
TC0500003549.mm.2	5.58	6.77	0.2	0.12	-2.27	7.97e-05	0.0011	Rbak	RB-associated KRAB zinc finger	Coding
TC1500002342.mm.2	10.58	11.76	0.15	0.06	-2.28	1.68e-05	0.0003	Zhx1	zinc fingers and homeoboxes 1	Multiple_Complex
TC1700001500.mm.2	9.3	10.49	0.06	0.29	-2.28	4.69e-05	0.0007	Pdcd2	programmed cell death 2	Multiple_Complex
TC1700002775.mm.2	8.94	10.12	0.18	0.21	-2.28	0.0002	0.0019	Zfp414	zinc finger protein 414	Multiple_Complex
TC1000000874.mm.2	7.49	8.68	0.28	0.45	-2.28	0.0014	0.0099	Sppl2b	signal peptide peptidase like 2B	Multiple_Complex
TC1100003124.mm.2	3.95	5.14	0.33	0.18	-2.28	0.0003	0.0028	Nlrp1a	NLR family, pyrin domain containing 1A	Coding
TC0400002980.mm.2	14.83	16.02	0.14	0.2	-2.28	0.0003	0.0029	Plin2	perilipin 2	Multiple_Complex
TC1900000495.mm.2	9.25	10.44	0.14	0.01	-2.28	8.2e-05	0.0011	Stambpl1	STAM binding protein like 1	Multiple_Complex
TC0500001078.mm.2	4.64	5.83	0.5	0.25	-2.28	0.0082	0.0387	Btbd8	BTB (POZ) domain containing 8	Multiple_Complex
TC0600003302.mm.2	8.51	9.7	0.08	0.39	-2.28	0.0028	0.0167	Lrp6	low density lipoprotein receptor-related protein 6	Multiple_Complex
TC0400003992.mm.2	7.66	8.85	0.24	0.35	-2.28	0.0006	0.0049	2610305D13Rik	RIKEN cDNA 2610305D13 gene	Multiple_Complex
TC0700002159.mm.2	8.38	9.57	0.47	0.1	-2.28	0.0011	0.0083	Ppp1r12c	protein phosphatase 1, regulatory (inhibitor) subunit 12C	Multiple_Complex
TC0500000297.mm.2	12.29	13.48	0.03	0.29	-2.28	3.23e-05	0.0005	Slc35f6; Mir5625	solute carrier family 35, member F6; microRNA 5625	Multiple_Complex
TC0400001515.mm.2	10.27	11.46	0.38	0.26	-2.28	0.0004	0.0039	Yars	tyrosyl-tRNA synthetase	Multiple_Complex
TC1800000394.mm.2	5.89	7.08	0.08	0.36	-2.28	8.97e-05	0.0012	0610009O20Rik	RIKEN cDNA 0610009O20 gene	Coding
TC0100001227.mm.2	6.43	7.62	0.37	0.46	-2.28	0.0045	0.0243	Cyb5r1	cytochrome b5 reductase 1	Multiple_Complex
TC0900000672.mm.2	11.53	12.72	0.17	0.04	-2.28	0.0001	0.0014	Fbxo22	F-box protein 22	Multiple_Complex
TC0800000003.mm.2	4.64	5.83	0.35	0.25	-2.29	0.0088	0.0411	A430078G23Rik	RIKEN cDNA A430078G23 gene	Multiple_Complex
TC0700002974.mm.2	7.23	8.42	0.08	0	-2.29	9.27e-06	0.0002	Atf5	activating transcription factor 5	Multiple_Complex
TC0900002377.mm.2	10.86	12.05	0.07	0.29	-2.29	4.38e-05	0.0007	Csk	c-src tyrosine kinase	Coding
TC0300001137.mm.2	10.32	11.51	0.19	0.41	-2.29	0.0004	0.0037	Sort1	sortilin 1	Multiple_Complex
TC1200000796.mm.2	6.4	7.6	0.47	0.2	-2.29	0.001	0.0075	2410016O06Rik	RIKEN cDNA 2410016O06 gene	Coding
TC0X00000668.mm.2	11.52	12.71	0.14	0.13	-2.29	2e-05	0.0004	Nsdhl	NAD(P) dependent steroid dehydrogenase-like	Multiple_Complex
TC0900002367.mm.2	9.19	10.39	0.25	0.01	-2.29	4.72e-05	0.0007	1700017B05Rik	RIKEN cDNA 1700017B05 gene	Coding
TC0300002042.mm.2	13.37	14.56	0.15	0.22	-2.29	3.43e-05	0.0006	Serp1	stress-associated endoplasmic reticulum protein 1	Coding
TC0500003064.mm.2	13.4	14.6	0.08	0.13	-2.29	1.33e-05	0.0003	Gltp	glycolipid transfer protein	Coding
TC0800000005.mm.2	5.42	6.62	0.41	0.08	-2.29	0.0004	0.0037	Arhgef18	rho/rac guanine nucleotide exchange factor (GEF) 18	Multiple_Complex
TC0100000259.mm.2	7.75	8.94	0.23	0.24	-2.29	0.0002	0.0023	Inpp4a	inositol polyphosphate-4-phosphatase, type I	Multiple_Complex
TC1300002174.mm.2	7.16	8.36	0.33	0.05	-2.29	0.0016	0.0107	Gm5141	predicted gene 5141	Multiple_Complex
TC1200000033.mm.2	14.91	16.11	0.07	0.07	-2.29	1.07e-05	0.0002	Gm6682	tubulin, alpha 1C pseudogene	Multiple_Complex
TC1500000389.mm.2	13.05	14.25	0.25	0.59	-2.29	0.0003	0.0029	Nov	nephroblastoma overexpressed gene	Coding
TC1100001140.mm.2	9.73	10.92	0.11	0.1	-2.29	8.3e-05	0.0011	Flot2	flotillin 2	Multiple_Complex
TC0800002391.mm.2	6.28	7.48	0.36	0.14	-2.3	0.0016	0.0106	Crtc1	CREB regulated transcription coactivator 1	Multiple_Complex
TC0200000274.mm.2	15.4	16.6	0.02	0.03	-2.3	3.23e-05	0.0005	Plxdc2	plexin domain containing 2	Multiple_Complex
TC1000001147.mm.2	7.95	9.15	0.06	0.11	-2.3	0.0001	0.0013	Nr2c1	nuclear receptor subfamily 2, group C, member 1	Multiple_Complex
TC0500003645.mm.2	5.56	6.76	0.55	0.08	-2.3	0.0002	0.0024	Katnal1; 5930430L01Rik	katanin p60 subunit A-like 1; RIKEN cDNA 5930430L01 gene	Multiple_Complex
TC1000002443.mm.2	7.26	8.46	0.38	0.02	-2.3	9.38e-05	0.0012	Pwp2	PWP2 periodic tryptophan protein homolog (yeast)	Coding
TC1000000903.mm.2	13.75	14.95	0.22	0.14	-2.3	0.0003	0.0027	Aes	amino-terminal enhancer of split	Multiple_Complex
TC0500003518.mm.2	6.63	7.83	0.25	0.37	-2.3	0.0002	0.0024	Card11	caspase recruitment domain family, member 11	Coding
TC0700001147.mm.2	6.77	7.97	0.06	0.37	-2.3	4.41e-05	0.0007	Gdpgp1	GDP-D-glucose phosphorylase 1	Coding
TC1000001737.mm.2	9.97	11.17	0.12	0.39	-2.3	0.0006	0.0049	Stxbp5	syntaxin binding protein 5 (tomosyn)	Multiple_Complex
TC0300002938.mm.2	10.45	11.65	0.08	0.25	-2.3	5.88e-05	0.0008	Ccdc109b	coiled-coil domain containing 109B	Coding
TC0900001173.mm.2	4.2	5.4	0.89	0.39	-2.3	0.0237	0.0881	Plscr4	phospholipid scramblase 4	Multiple_Complex
TC0400004004.mm.2	10.13	11.33	0.06	0.05	-2.3	0.0001	0.0016	Plod1	procollagen-lysine, 2-oxoglutarate 5-dioxygenase 1	Multiple_Complex
TC1900001547.mm.2	4.36	5.56	0.37	0.05	-2.3	0.0012	0.0085	Dnmbp	dynamin binding protein	Multiple_Complex
TC0300003226.mm.2	7.41	8.61	0.11	0.14	-2.3	0.0002	0.0023	Gm5150	predicted gene 5150	Coding
TC0100003649.mm.2	5.24	6.44	0.51	0.32	-2.3	0.0014	0.0097	Smyd3	SET and MYND domain containing 3	Multiple_Complex
TC0700000284.mm.2	5.47	6.67	0.08	0.35	-2.3	0.0007	0.0058	Dmwd	dystrophia myotonica-containing WD repeat motif	Multiple_Complex
TC1100001773.mm.2	7.8	9	0.27	0.23	-2.3	6.07e-05	0.0009	Map3k3	mitogen-activated protein kinase kinase kinase 3	Multiple_Complex
TC1900001594.mm.2	11.05	12.26	0.14	0.52	-2.3	0.0015	0.0104	Ldb1	LIM domain binding 1	Multiple_Complex
TC1700002802.mm.2	7.22	8.42	0.28	0.01	-2.3	5.58e-05	0.0008	Rhot2	ras homolog gene family, member T2	Multiple_Complex
TC0100001602.mm.2	13.67	14.88	0.13	0.13	-2.3	7.07e-06	0.0002	Cd84	CD84 antigen	Multiple_Complex
TC0400001683.mm.2	8.07	9.28	0.11	0.28	-2.3	3.3e-05	0.0005	Hnrnpr	heterogeneous nuclear ribonucleoprotein R	Multiple_Complex
TC0200004213.mm.2	8.2	9.41	0.31	0.04	-2.3	0.0007	0.006	Trim44	tripartite motif-containing 44	Multiple_Complex
TC1800000994.mm.2	11.63	12.83	0.21	0.03	-2.31	1.12e-05	0.0002	Npc1	Niemann-Pick type C1	Multiple_Complex
TC0100000947.mm.2	5.2	6.41	0.36	0.54	-2.31	0.0006	0.005	D2hgdh	D-2-hydroxyglutarate dehydrogenase	Multiple_Complex
TC1000002043.mm.2	10.99	12.2	0.05	0.15	-2.31	0.0001	0.0013	Amd2; Amd1	S-adenosylmethionine decarboxylase 2; S-adenosylmethionine decarboxylase 1	Coding
TC1200000500.mm.2	11.99	13.2	0.07	0.13	-2.31	9.05e-06	0.0002	Pnn	pinin	Coding
TC0600001589.mm.2	5.09	6.3	0.61	0.43	-2.31	0.0359	0.1201	Borcs5	BLOC-1 related complex subunit 5	Coding
TC0400000207.mm.2	6.19	7.4	0.48	0.08	-2.31	0.0005	0.0041	Mms22l	MMS22-like, DNA repair protein	Multiple_Complex
TC0700002827.mm.2	6.5	7.71	0.15	0	-2.31	0.0002	0.0022	Pdcd2l	programmed cell death 2-like	Multiple_Complex
TC1200002434.mm.2	12.73	13.94	0.07	0.02	-2.31	4.09e-06	0.0001	Akt1	thymoma viral proto-oncogene 1	Multiple_Complex
TC1300001266.mm.2	11.74	12.95	0.12	0.18	-2.31	0.0002	0.0024	Slc38a9	solute carrier family 38, member 9	Multiple_Complex
TC0900002213.mm.2	13.47	14.68	0.05	0.27	-2.31	6.93e-05	0.001	Sidt2	SID1 transmembrane family, member 2	Multiple_Complex
TC1100002673.mm.2	10.34	11.55	0.21	0.05	-2.31	9.43e-06	0.0002	Rufy1	RUN and FYVE domain containing 1	Multiple_Complex
TC1200000181.mm.2	10.2	11.41	0.28	0.05	-2.31	0.0034	0.0195	Cpsf3	cleavage and polyadenylation specificity factor 3	Coding
TC1500000736.mm.2	5.52	6.73	0.07	0.24	-2.32	0.001	0.0073	Xrcc6	X-ray repair complementing defective repair in Chinese hamster cells 6	Multiple_Complex
TC1100001276.mm.2	7.99	9.2	0.17	0.36	-2.32	0.0004	0.004	Acaca	acetyl-Coenzyme A carboxylase alpha	Multiple_Complex
TC0200005271.mm.2	6.55	7.76	0.08	0.28	-2.32	2.96e-05	0.0005	Aurka	aurora kinase A	Multiple_Complex
TC1700002416.mm.2	9.36	10.57	0.27	0.54	-2.32	0.0003	0.0031	Ralbp1	ralA binding protein 1	Coding
TC0700002168.mm.2	5.08	6.3	0.5	0.92	-2.32	0.014	0.0588	Tmem150b	transmembrane protein 150B	Coding
TC1000002092.mm.2	5.45	6.66	0.29	0.19	-2.32	7.19e-05	0.001	Qrsl1	glutaminyl-tRNA synthase (glutamine-hydrolyzing)-like 1	Multiple_Complex
TC0300001704.mm.2	12.95	14.16	0.21	0.11	-2.32	0.0005	0.0043	Cpa3	carboxypeptidase A3, mast cell	Coding
TC1100004183.mm.2	4.58	5.79	0.25	0.15	-2.32	4.61e-05	0.0007	Sgsh	N-sulfoglucosamine sulfohydrolase (sulfamidase)	Multiple_Complex
TC0900002823.mm.2	9.21	10.43	0.24	0.3	-2.32	6.08e-05	0.0009	Tbc1d2b	TBC1 domain family, member 2B	Multiple_Complex
TC1400002382.mm.2	4.22	5.44	0.42	0.01	-2.32	0.0265	0.0957	Rb1	retinoblastoma 1	NonCoding
TC1200001243.mm.2	5.38	6.59	0.43	0.37	-2.32	0.0023	0.0145	Trmt61a	tRNA methyltransferase 61A	Coding
TC0200000558.mm.2	3.55	4.77	0.28	0.6	-2.32	0.0047	0.0253	Abl1	c-abl oncogene 1, non-receptor tyrosine kinase	Multiple_Complex
TC0200003307.mm.2	8.7	9.92	0.44	0.15	-2.32	0.0008	0.0061	Fpgs; Mir8093	folylpolyglutamyl synthetase; microRNA 8093	Multiple_Complex
TC1200000806.mm.2	7.2	8.42	0.28	0.16	-2.32	1.77e-05	0.0003	Ptgr2	prostaglandin reductase 2	Multiple_Complex
TC0600001450.mm.2	10.86	12.08	0.22	0.19	-2.33	0.0004	0.0039	Mrpl51	mitochondrial ribosomal protein L51	Multiple_Complex
TC1100001164.mm.2	7.63	8.85	0.18	0.07	-2.33	0.0014	0.0099	Poldip2	polymerase (DNA-directed), delta interacting protein 2	Multiple_Complex
TC0900001453.mm.2	10.17	11.39	0.11	0.17	-2.33	1.71e-05	0.0003	Smarcc1	SWI/SNF related, matrix associated, actin dependent regulator of chromatin, subfamily c, member 1	Multiple_Complex
TC1600001492.mm.2	8.95	10.17	0.05	0.21	-2.33	3.19e-05	0.0005	0610012G03Rik	RIKEN cDNA 0610012G03 gene	Multiple_Complex
TC1300000831.mm.2	6.27	7.49	0.07	0.35	-2.33	0.0003	0.0027	Zfp273	zinc finger protein 273	Multiple_Complex
TC1600000700.mm.2	7.78	9	0.28	0	-2.33	2.82e-05	0.0005	C330027C09Rik	RIKEN cDNA C330027C09 gene	Multiple_Complex
TC0100002631.mm.2	8.89	10.11	0.24	0.03	-2.33	2.68e-05	0.0005	Farsb	phenylalanyl-tRNA synthetase, beta subunit	Multiple_Complex
TC0400001607.mm.2	3.27	4.49	0.31	0.34	-2.33	0.0009	0.0071	Map3k6	mitogen-activated protein kinase kinase kinase 6	Multiple_Complex
TC0200001935.mm.2	7.48	8.7	0.35	0.75	-2.33	0.0011	0.0084	Mertk	c-mer proto-oncogene tyrosine kinase	Multiple_Complex
TC1600001648.mm.2	7.72	8.94	0.34	0.08	-2.33	0.0002	0.0023	Gtpbp8	GTP-binding protein 8 (putative)	Coding
TC0300000168.mm.2	6.27	7.5	0.33	0.17	-2.33	0.0002	0.0023	Pld1	phospholipase D1	Multiple_Complex
TC1500002199.mm.2	14.94	16.16	0.09	0.04	-2.33	6.33e-06	0.0002	Tuba1b	tubulin, alpha 1B	Multiple_Complex
TC1400002635.mm.2	10.68	11.91	0.2	0.33	-2.34	0.0003	0.0031	Mycbp2	MYC binding protein 2	Multiple_Complex
TC0900003269.mm.2	4.51	5.73	0.15	0.46	-2.34	0.0002	0.0024	Sec22c	SEC22 homolog C, vesicle trafficking protein	Multiple_Complex
TC0500003507.mm.2	9.54	10.76	0.19	0.05	-2.34	0.0002	0.0021	Snx8	sorting nexin 8	Coding
TC1600001651.mm.2	10.09	11.31	0.16	0.32	-2.34	4.28e-05	0.0007	Slc35a5	solute carrier family 35, member A5	Multiple_Complex
TC1100002062.mm.2	7.96	9.19	0.5	0.37	-2.34	0.0008	0.0062	Narf	nuclear prelamin A recognition factor	Multiple_Complex
TC1700001684.mm.2	4.82	6.04	0.41	0.35	-2.34	0.0013	0.009	Capn15	calpain 15	Coding
TC0700004351.mm.2	9.87	11.09	0.26	0.03	-2.34	0.0016	0.0106	Pycard	PYD and CARD domain containing	Coding
TC0700004413.mm.2	5.05	6.27	0.15	0.1	-2.34	0.0008	0.0063	Fam53b	family with sequence similarity 53, member B	Multiple_Complex
TC1000000778.mm.2	11.68	12.9	0.14	0.06	-2.34	3e-05	0.0005	Icosl	icos ligand	Coding
TC1300000652.mm.2	11.56	12.79	0.2	0.12	-2.34	8.62e-06	0.0002	Nsd1	nuclear receptor-binding SET-domain protein 1	Multiple_Complex
TC0700004494.mm.2	7.71	8.94	0.29	0.05	-2.35	0.0002	0.0018	Echs1	enoyl Coenzyme A hydratase, short chain, 1, mitochondrial	Multiple_Complex
TC1800001429.mm.2	6.11	7.34	0.12	0.12	-2.35	1.29e-05	0.0003	Grpel2	GrpE-like 2, mitochondrial	Multiple_Complex
TC0500000971.mm.2	8.37	9.6	0.3	0.23	-2.35	2.24e-05	0.0004	Enoph1	enolase-phosphatase 1	Multiple_Complex
TC0200005489.mm.2	11.37	12.6	0.12	0.34	-2.35	8.1e-05	0.0011	Gm14306	predicted gene 14306 [Source:MGI Symbol;Acc:MGI:3805542]; predicted gene 14306	Coding
TC0800003177.mm.2	8.48	9.71	0.12	0.04	-2.35	8.77e-06	0.0002	Exoc8	exocyst complex component 8	Multiple_Complex
TC0200004848.mm.2	5.98	7.22	0.21	0.01	-2.35	0.0006	0.0053	Abhd12	abhydrolase domain containing 12	Multiple_Complex
TC1700001693.mm.2	8.8	10.03	0.2	0.19	-2.35	0.0001	0.0013	Fam234a	family with sequence similarity 234, member A	Multiple_Complex
TC0700002931.mm.2	4.77	6	0.52	0.03	-2.35	0.0038	0.0211	9830147E19Rik	RIKEN cDNA 9830147E19 gene	Multiple_Complex
TC1200000319.mm.2	4.79	6.03	0.17	0.05	-2.36	8.87e-05	0.0011	Ankmy2	ankyrin repeat and MYND domain containing 2	Coding
TC0900000255.mm.2	8.8	10.04	0.08	0.22	-2.36	0.0002	0.0024	Ncapd3	non-SMC condensin II complex, subunit D3	Coding
TC1300000990.mm.2	9.74	10.97	0.11	0.1	-2.36	1.4e-05	0.0003	Ccnh	cyclin H	Multiple_Complex
TC0500002483.mm.2	8.74	9.98	0.3	0.32	-2.36	0.0004	0.0036	Rfc1	replication factor C (activator 1) 1	Multiple_Complex
TC1100003917.mm.2	6.89	8.12	0.22	0.16	-2.36	0.0003	0.0031	Ftsj3	FtsJ homolog 3 (E. coli)	Multiple_Complex
TC0100001244.mm.2	9.85	11.09	0.21	0.09	-2.36	3.25e-05	0.0005	Ptpn7	protein tyrosine phosphatase, non-receptor type 7	Coding
TC1300001779.mm.2	9.42	10.66	0.51	0.12	-2.36	0.001	0.0074	Tubb2a	tubulin, beta 2A class IIA	Coding
TC1700002648.mm.2	6	7.23	0.13	0.03	-2.36	0.0002	0.0019	Thada	thyroid adenoma associated	Coding
TC0600003136.mm.2	5.43	6.67	0.38	0.18	-2.36	4.21e-05	0.0007	Ncapd2	non-SMC condensin I complex, subunit D2	Coding
TC1700001002.mm.2	5.82	7.06	0.47	0.15	-2.36	0.0004	0.0039	Fem1a	feminization 1 homolog a (C. elegans)	Multiple_Complex
TC0100003786.mm.2	7.68	8.92	0.39	0.18	-2.36	0.0005	0.0044	Smyd2	SET and MYND domain containing 2	Multiple_Complex
TC0700001402.mm.2	6.45	7.69	0.3	1.01	-2.36	0.0052	0.0272	Pgm2l1	phosphoglucomutase 2-like 1	Multiple_Complex
TC0900001419.mm.2	7.52	8.76	0.53	0.43	-2.37	0.0034	0.0195	Prkar2a	protein kinase, cAMP dependent regulatory, type II alpha	Multiple_Complex
TC0300001987.mm.2	9.32	10.57	0.19	0.46	-2.37	7.49e-05	0.001	Exosc8	exosome component 8	Multiple_Complex
TC1300000571.mm.2	8.96	10.2	0.15	0.07	-2.37	3.33e-06	0.0001	Nol8	nucleolar protein 8	Multiple_Complex
TC0200001781.mm.2	4.81	6.06	0.35	0.87	-2.37	0.0032	0.0184	Tyro3	TYRO3 protein tyrosine kinase 3	Multiple_Complex
TC1700002316.mm.2	5.99	7.24	0.12	0.5	-2.37	0.0002	0.0024	Sema6b	sema domain, transmembrane domain (TM), and cytoplasmic domain, (semaphorin) 6B	Coding
TC0600002610.mm.2	6.55	7.79	0.29	0.37	-2.37	0.0014	0.0099	Rab11fip5; Mir705	RAB11 family interacting protein 5 (class I); microRNA 705	Multiple_Complex
TC1200002263.mm.2	9.35	10.59	0.56	0.08	-2.37	0.0002	0.002	Asb2	ankyrin repeat and SOCS box-containing 2	Multiple_Complex
TC1300001642.mm.2	10.54	11.79	0.11	0.31	-2.37	3.22e-05	0.0005	Hist1h3c	histone cluster 1, H3c	Coding
TC0600002690.mm.2	7.12	8.36	0.34	0.34	-2.37	0.0003	0.0031	Mcm2	minichromosome maintenance deficient 2 mitotin (S. cerevisiae)	Coding
TC1700002755.mm.2	6.34	7.59	0.31	0.41	-2.37	0.0006	0.0048	Mettl4	methyltransferase like 4	Coding
TC0400004058.mm.2	6.86	8.11	0.4	0.32	-2.37	0.0001	0.0015	H6pd	hexose-6-phosphate dehydrogenase (glucose 1-dehydrogenase)	Multiple_Complex
TC0100001656.mm.2	4.95	6.2	0.27	0.36	-2.37	0.0002	0.0025	Exo1	exonuclease 1	Multiple_Complex
TC1700001488.mm.2	9.19	10.44	0.27	0.03	-2.38	0.0001	0.0016	Phf10	PHD finger protein 10	Multiple_Complex
TC0200000482.mm.2	8.54	9.79	0.13	0.31	-2.38	3.75e-05	0.0006	Mrps2	mitochondrial ribosomal protein S2	Multiple_Complex
TC0900001302.mm.2	9.64	10.89	0.32	0.29	-2.38	0.0005	0.0041	Topbp1	topoisomerase (DNA) II binding protein 1	Multiple_Complex
TC1300002717.mm.2	9.85	11.1	0.12	0.14	-2.38	6.98e-05	0.001	Itga1; Pelo	integrin alpha 1; pelota homolog (Drosophila)	Coding
TC0600001922.mm.2	9.29	10.54	0.18	0.12	-2.38	0.0005	0.0042	Fam3c	family with sequence similarity 3, member C	Multiple_Complex
TC1000001203.mm.2	7.28	8.53	0.26	0.79	-2.38	0.0021	0.0134	Poc1b	POC1 centriolar protein homolog B (Chlamydomonas)	Multiple_Complex
TC0500000289.mm.2	11.02	12.27	0.05	0.47	-2.38	0.0001	0.0017	Ept1	ethanolaminephosphotransferase 1 (CDP-ethanolamine-specific)	Multiple_Complex
TC0900000863.mm.2	11.8	13.05	0.34	0.26	-2.38	0.0008	0.0061	Fam96a	family with sequence similarity 96, member A	Coding
TC0X00002797.mm.2	6.83	8.08	0.12	0.31	-2.38	4.36e-05	0.0007	Abcb7	ATP-binding cassette, sub-family B (MDR/TAP), member 7	Multiple_Complex
TC0200005373.mm.2	9.95	11.21	0.27	0.06	-2.38	8.59e-05	0.0011	Gm14325	predicted gene 14325	Multiple_Complex
TC1000002234.mm.2	13.21	14.46	0.14	0.03	-2.38	6.6e-06	0.0002	Slc29a3	solute carrier family 29 (nucleoside transporters), member 3	Multiple_Complex
TC1600000530.mm.2	5.48	6.73	0.42	0.09	-2.38	0.0006	0.0051	Polq	polymerase (DNA directed), theta	Multiple_Complex
TC1100002766.mm.2	12.16	13.42	0.1	0.13	-2.38	1.67e-05	0.0003	Cdc42se2	CDC42 small effector 2	Multiple_Complex
TC1200000037.mm.2	5.72	6.97	0.16	0.34	-2.38	7.96e-05	0.0011	BC068281	cDNA sequence BC068281	Multiple_Complex
TC0200004959.mm.2	11.79	13.05	0.23	0.14	-2.38	4.56e-05	0.0007	Ncoa6	nuclear receptor coactivator 6	Multiple_Complex
TC0200000535.mm.2	8.85	10.1	0.32	0.55	-2.38	0.0001	0.0017	Ppp2r4	protein phosphatase 2A activator, regulatory subunit B	Multiple_Complex
TC0500000381.mm.2	10.92	12.17	0.01	0.24	-2.38	8.16e-05	0.0011	Add1; Mir7036b	adducin 1 (alpha); microRNA 7036b	Multiple_Complex
TC0200005155.mm.2	9.5	10.76	0.39	0.03	-2.39	0.0002	0.0023	Zmynd8	zinc finger, MYND-type containing 8	Multiple_Complex
TC1100001331.mm.2	5.83	7.08	0.42	0.11	-2.39	0.0041	0.0225	Trim37	tripartite motif-containing 37	Multiple_Complex
TC0500003313.mm.2	11.15	12.41	0.31	0.02	-2.39	6.56e-05	0.0009	Gusb	glucuronidase, beta	Multiple_Complex
TC1700002321.mm.2	9.8	11.05	0.08	0.25	-2.39	2.64e-05	0.0005	Plin3	perilipin 3	Coding
TC0900001887.mm.2	6.85	8.11	0.28	0.05	-2.39	8.78e-05	0.0011	Rab3d	RAB3D, member RAS oncogene family	Multiple_Complex
TC1500000248.mm.2	11.08	12.34	0.13	0.07	-2.39	3.28e-05	0.0005	Vps13b	vacuolar protein sorting 13B (yeast)	Multiple_Complex
TC0300001229.mm.2	7.21	8.47	0.26	0.05	-2.39	0.0001	0.0013	Alg14	asparagine-linked glycosylation 14	Coding
TC0800000312.mm.2	10.08	11.33	0.1	0.39	-2.39	2.81e-05	0.0005	Tm2d2	TM2 domain containing 2	Coding
TC1300002510.mm.2	13.71	14.97	0.03	0.06	-2.39	2.84e-06	9.17e-05	Tnpo1	transportin 1	Multiple_Complex
TC1400000350.mm.2	6.14	7.4	0.34	0.37	-2.4	0.0004	0.0034	1810011H11Rik	RIKEN cDNA 1810011H11 gene	Coding
TC1300002445.mm.2	10.96	12.23	0.21	0.22	-2.4	1.75e-05	0.0003	Scamp1	secretory carrier membrane protein 1	Multiple_Complex
TC0200002748.mm.2	11.27	12.54	0.32	0.18	-2.4	7.77e-05	0.001	Gm14420	predicted gene 14420	Coding
TC1600001312.mm.2	7.22	8.49	0.18	0.28	-2.4	3.9e-05	0.0006	Tango2	transport and golgi organization 2	Multiple_Complex
TC1000001066.mm.2	14.64	15.91	0.04	0.09	-2.4	1.05e-05	0.0002	Igf1	insulin-like growth factor 1	Multiple_Complex
TC0600002124.mm.2	5.52	6.78	0.42	0	-2.4	9.93e-05	0.0012	Dennd2a	DENN/MADD domain containing 2A	Multiple_Complex
TC1200001598.mm.2	4.79	6.06	0.19	0.03	-2.4	3.75e-05	0.0006	Dus4l	dihydrouridine synthase 4-like (S. cerevisiae)	Multiple_Complex
TC0500000997.mm.2	7.34	8.61	0.26	0.74	-2.41	0.0005	0.0045	Arhgap24	Rho GTPase activating protein 24	Multiple_Complex
TC0600000962.mm.2	6.09	7.36	0.31	0.43	-2.41	0.0001	0.0017	Smyd5	SET and MYND domain containing 5	Multiple_Complex
TC1100004302.mm.2	4.45	5.72	0.13	0.53	-2.41	0.0003	0.003	Trim65	tripartite motif-containing 65	Multiple_Complex
TC0500001147.mm.2	4.73	6	0.29	0.07	-2.41	0.0001	0.0013	Ddx51	DEAD (Asp-Glu-Ala-Asp) box polypeptide 51	Multiple_Complex
TC0500000310.mm.2	10.73	12	0.22	0.06	-2.41	1.9e-05	0.0004	Atraid	all-trans retinoic acid induced differentiation factor	Multiple_Complex
TC0900001867.mm.2	8.23	9.5	0.45	0.97	-2.41	0.0067	0.0333	Cdkn2d	cyclin-dependent kinase inhibitor 2D (p19, inhibits CDK4)	Coding
TC0200003162.mm.2	6.53	7.79	0.17	0.43	-2.41	0.0001	0.0016	Rabl6	RAB, member RAS oncogene family-like 6	Multiple_Complex
TC0X00002292.mm.2	3.9	5.17	0.2	0.9	-2.41	0.0047	0.0252	Fgf13	fibroblast growth factor 13	Multiple_Complex
TC0800001265.mm.2	12.56	13.83	0.19	0.06	-2.41	4.94e-06	0.0001	Cyb5b	cytochrome b5 type B	Coding
TC0700001382.mm.2	7.11	8.38	0.47	0	-2.41	3.98e-05	0.0006	Map6	microtubule-associated protein 6	Multiple_Complex
TC0400001639.mm.2	11.9	13.17	0.01	0.02	-2.41	2.86e-06	9.22e-05	Stmn1	stathmin 1	Multiple_Complex
TC0100001663.mm.2	8.33	9.6	0.25	0.47	-2.42	0.0016	0.011	Sdccag8	serologically defined colon cancer antigen 8	Multiple_Complex
TC0400004074.mm.2	4.25	5.53	0.12	0.3	-2.42	0.0007	0.0058	Per3	period circadian clock 3	Multiple_Complex
TC0300001958.mm.2	6.95	8.22	0.54	0.28	-2.42	0.0013	0.0095	Setd7	SET domain containing (lysine methyltransferase) 7	Multiple_Complex
TC1100002777.mm.2	5.03	6.3	0.64	1.27	-2.42	0.0194	0.0757	Slc36a2	solute carrier family 36 (proton/amino acid symporter), member 2	Multiple_Complex
TC1300000261.mm.2	12.49	13.77	0.15	0.18	-2.42	8.1e-05	0.0011	Hist1h4b	histone cluster 1, H4b	Coding
TC0700000861.mm.2	6.9	8.17	0.24	0.62	-2.42	0.0018	0.0121	Dbp	D site albumin promoter binding protein	Multiple_Complex
TC0200002729.mm.2	11.73	13	0.13	0.16	-2.42	1.4e-05	0.0003	Gm6710; Gm14391	predicted gene 6710; predicted gene 14391	Multiple_Complex
TC0600003205.mm.2	8.39	9.66	0.18	0.34	-2.42	0.0012	0.0084	Fkbp4	FK506 binding protein 4	Multiple_Complex
TC1100001158.mm.2	8.87	10.14	0.12	0.03	-2.42	0.0005	0.0044	Unc119	unc-119 homolog (C. elegans)	Multiple_Complex
TC0400003611.mm.2	6.86	8.13	0.17	0.02	-2.42	0.0002	0.0024	Tmem39b	transmembrane protein 39b	Multiple_Complex
TC0700003103.mm.2	4.93	6.2	0.19	0.28	-2.42	3.98e-05	0.0006	Nipa1	non imprinted in Prader-Willi/Angelman syndrome 1 homolog (human)	Coding
TC1900001336.mm.2	9.09	10.37	0.15	0.1	-2.42	1.49e-05	0.0003	Ak3	adenylate kinase 3	Multiple_Complex
TC1900001037.mm.2	9.24	10.51	0.11	0.2	-2.42	4.71e-06	0.0001	Naa40	N(alpha)-acetyltransferase 40, NatD catalytic subunit, homolog (S. cerevisiae)	Multiple_Complex
TC1100001317.mm.2	5.84	7.12	0.3	0.14	-2.42	0.0003	0.0031	Tubd1	tubulin, delta 1	Coding
TC0700004580.mm.2	6.72	8	0.47	0.06	-2.42	0.0005	0.0041	Kcnq1ot1	KCNQ1 overlapping transcript 1	Multiple_Complex
TC1800001510.mm.2	5.28	6.56	0.45	0.49	-2.42	0.0072	0.0351	Cep76	centrosomal protein 76	Multiple_Complex
TC1600000665.mm.2	7.74	9.01	0.34	0.15	-2.42	0.0001	0.0016	Cd200r2	Cd200 receptor 2	Coding
TC0100001351.mm.2	12.23	13.5	0.13	0.33	-2.42	9.15e-05	0.0012	Ivns1abp	influenza virus NS1A binding protein	Coding
TC1100002740.mm.2	8.83	10.11	0.29	0.13	-2.43	5.64e-05	0.0008	Rad50	RAD50 homolog (S. cerevisiae)	Multiple_Complex
TC0200000319.mm.2	4.94	6.21	0.25	0.58	-2.43	0.0002	0.0019	Etl4	enhancer trap locus 4	Multiple_Complex
TC0700002426.mm.2	9.3	10.57	0.36	0.24	-2.43	4.12e-05	0.0006	Sae1	SUMO1 activating enzyme subunit 1	Coding
TC0200005342.mm.2	11.59	12.87	0.23	0.23	-2.43	2.68e-05	0.0005	Gm14440; Gm14288	predicted gene 14440; predicted gene 14288	Coding
TC0900002142.mm.2	7.47	8.75	0.13	0.09	-2.43	1.33e-05	0.0003	Rnf26	ring finger protein 26	Multiple_Complex
TC0900000659.mm.2	9.69	10.97	0.08	0.37	-2.43	0.0001	0.0014	Idh3a	isocitrate dehydrogenase 3 (NAD+) alpha	Multiple_Complex
TC0200003217.mm.2	6.45	7.73	0.26	0.01	-2.43	1.22e-05	0.0003	Brd3; Mir7578	bromodomain containing 3; microRNA 7578	Multiple_Complex
TC1400000241.mm.2	12.59	13.87	0.09	0.14	-2.43	1.09e-05	0.0002	Zmiz1	zinc finger, MIZ-type containing 1	Multiple_Complex
TC0300003106.mm.2	9	10.28	0.21	0.11	-2.43	1.33e-05	0.0003	Prkacb	protein kinase, cAMP dependent, catalytic, beta	Multiple_Complex
TC1700002562.mm.2	9.86	11.14	0.1	0.12	-2.43	7.34e-06	0.0002	Prkd3	protein kinase D3	Multiple_Complex
TC1900001454.mm.2	8.38	9.66	0.35	0.12	-2.43	0.008	0.0378	Ide	insulin degrading enzyme	Multiple_Complex
TC1000001074.mm.2	9.03	10.32	0.11	0.13	-2.43	3.51e-06	0.0001	Nup37	nucleoporin 37	Multiple_Complex
TC0100002899.mm.2	8.82	10.11	0.23	0.38	-2.43	0.0002	0.0019	Kdsr	3-ketodihydrosphingosine reductase	Multiple_Complex
TC0500003723.mm.2	11.99	13.28	0.08	0.18	-2.43	9.64e-06	0.0002	Mpv17	MpV17 mitochondrial inner membrane protein	Multiple_Complex
TC0300002312.mm.2	9.79	11.08	0.28	0.23	-2.43	4.84e-05	0.0007	Sema4a; Mir7011	sema domain, immunoglobulin domain (Ig), transmembrane domain (TM) and short cytoplasmic domain, (semaphorin) 4A; microRNA 7011	Multiple_Complex
TC0600002452.mm.2	5.8	7.08	0.29	0.28	-2.44	0.0005	0.0043	Rpia	ribose 5-phosphate isomerase A	Multiple_Complex
TC0200000492.mm.2	7.24	8.52	0.05	0.23	-2.44	8.04e-06	0.0002	Ak8	adenylate kinase 8	Multiple_Complex
TC0600002248.mm.2	4.75	6.03	0.2	0.76	-2.44	0.0023	0.0145	Dfna5	deafness, autosomal dominant 5 (human)	Multiple_Complex
TC0200001764.mm.2	8.22	9.51	0.31	0.06	-2.44	2.09e-05	0.0004	Zfyve19	zinc finger, FYVE domain containing 19	Multiple_Complex
TC1700000585.mm.2	11.72	13.01	0.37	0.13	-2.44	1.53e-05	0.0003	Myo1f	myosin IF	Multiple_Complex
TC0700004612.mm.2	8.71	10	0.36	0.39	-2.44	0.0004	0.0034	Tpcn2	two pore segment channel 2	Multiple_Complex
TC1700001679.mm.2	7.4	8.69	0.38	0.46	-2.44	0.0001	0.0016	Rab40c	Rab40C, member RAS oncogene family	Multiple_Complex
TC0500001578.mm.2	11.04	12.32	0.13	0.22	-2.44	2.34e-05	0.0004	Baz1b	bromodomain adjacent to zinc finger domain, 1B	Multiple_Complex
TC0200005006.mm.2	9.27	10.55	0.18	0.1	-2.44	1.06e-05	0.0002	Ndrg3	N-myc downstream regulated gene 3	Multiple_Complex
TC0X00002736.mm.2	4.28	5.57	0.28	0.24	-2.44	8.15e-05	0.0011	Ercc6l	excision repair cross-complementing rodent repair deficiency complementation group 6 like	Coding
TC1200002115.mm.2	5.03	6.32	0.22	0.38	-2.45	0.0008	0.0065	Pomt2	protein-O-mannosyltransferase 2	Multiple_Complex
TC1400000172.mm.2	7.89	9.18	0.06	0.46	-2.45	4.77e-05	0.0007	Fut11	fucosyltransferase 11	Multiple_Complex
TC0200001144.mm.2	3.25	4.54	0.54	1.21	-2.45	0.0271	0.0973	Gm14461	predicted gene 14461	Multiple_Complex
TC0200005397.mm.2	5.99	7.28	0.22	0.32	-2.45	0.0008	0.0064	Taf4a	TAF4A RNA polymerase II, TATA box binding protein (TBP)-associated factor	Multiple_Complex
TC0600001123.mm.2	4.11	5.4	0.4	0.05	-2.45	0.0014	0.01	Kbtbd8	kelch repeat and BTB (POZ) domain containing 8	Multiple_Complex
TC0500001673.mm.2	8.68	9.98	0.47	0.22	-2.45	5.49e-05	0.0008	Gpr146; D830046C22Rik	G protein-coupled receptor 146; RIKEN cDNA D830046C22 gene	Multiple_Complex
TC1000002041.mm.2	8.52	9.82	0.4	0.39	-2.45	0.0003	0.0029	Rpf2	ribosome production factor 2 homolog (S. cerevisiae)	Multiple_Complex
TC0500002223.mm.2	7.85	9.14	0.16	0.28	-2.45	2.61e-05	0.0005	Nelfa	negative elongation factor complex member A, Whsc2	Multiple_Complex
TC1000000079.mm.2	8.62	9.91	0.31	0.36	-2.45	0.0007	0.006	Shprh	SNF2 histone linker PHD RING helicase	Multiple_Complex
TC0300001674.mm.2	10.26	11.55	0.27	0.15	-2.45	0.0001	0.0013	Sirpb1a; Sirpb1b	signal-regulatory protein beta 1A; signal-regulatory protein beta 1B	Coding
TC0800001566.mm.2	6.22	7.52	0.22	0.31	-2.46	0.0003	0.0027	Ntpcr	nucleoside-triphosphatase, cancer-related	Multiple_Complex
TC0200004930.mm.2	6.79	8.09	0.34	0.06	-2.46	0.0001	0.0014	Nol4l	nucleolar protein 4-like	Multiple_Complex
TC0500003651.mm.2	10.42	11.71	0.27	0.21	-2.46	9.99e-06	0.0002	Gm8615	glucosamine-6-phosphate deaminase 1 pseudogene	Multiple_Complex
TC1100001586.mm.2	4.88	6.18	0.44	0.69	-2.46	0.0197	0.0763	Cdc6	cell division cycle 6	Multiple_Complex
TC1900000999.mm.2	8.37	9.67	0.19	0.29	-2.46	5.79e-05	0.0008	Mrpl49	mitochondrial ribosomal protein L49	Coding
TC0900002728.mm.2	10.45	11.75	0.11	0.68	-2.46	0.0003	0.0029	Slc17a5	solute carrier family 17 (anion/sugar transporter), member 5	Multiple_Complex
[truncated: 884 more rows]
