# Supplementary material for: Adaptor protein 3BP2 regulates gene expression in addition to the ubiquitination and proteolytic activity of MALT1 in dectin-1–stimulated cells
Source: J Biol Chem. 2024 Nov 13;300(12):107980. doi: 10.1016/j.jbc.2024.107980 (PMC11647625; doi:10.1016/j.jbc.2024.107980)
Supplement: Table S2 [file mmc2.xlsx]

## Sheet: 3BP2 target genes list
ID	Cd+ WT cells Avg (log2)	Cd+ DL cells Avg (log2)	Cd+ WT cells Standard Deviation	Cd+ DL cells Standard Deviation	Fold Change	P-value	FDR P-value	Gene Symbol	Description	Group
TC0500000856.mm.2	12.39	6.85	0.73	1.04	46.5	1.08e-05	0.002	Ereg	epiregulin	Coding
TC1100001579.mm.2	10.95	6.15	0.85	0.19	27.81	4.14e-09	2.04e-05	Csf3	colony stimulating factor 3 (granulocyte)	Coding
TC0800002644.mm.2	8.6	3.81	0.27	0.49	27.67	7.98e-08	0.0001	Cbln1	cerebellin 1 precursor protein	Coding
TC0200000377.mm.2	11.56	6.84	0.76	0.42	26.44	8.78e-08	0.0001	Il1f6	interleukin 1 family, member 6	Multiple_Complex
TC0500002751.mm.2	9.19	4.57	0.97	0.69	24.6	6.26e-07	0.0004	U90926	cDNA sequence U90926	Multiple_Complex
TC0500000848.mm.2	13.07	8.55	0.63	0.28	22.93	6.52e-08	0.0001	Cxcl1	chemokine (C-X-C motif) ligand 1	Coding
TC1100001171.mm.2	11.55	7.19	0.08	0.16	20.48	6.22e-11	1.38e-06	Nos2	nitric oxide synthase 2, inducible	Coding
TC1000003135.mm.2	11.77	7.52	0.36	0.3	18.95	7.03e-10	7.81e-06	Il23a	interleukin 23, alpha subunit p19	Coding
TC1100002758.mm.2	10.63	6.68	0.33	0.69	15.54	6.64e-08	0.0001	Csf2	colony stimulating factor 2 (granulocyte-macrophage)	Coding
TC0100001167.mm.2	11.98	8.27	0.29	0.66	13.05	4.59e-08	9.26e-05	Il10	interleukin 10	Coding
TC0500000468.mm.2	10.27	6.72	0.55	0.37	11.72	0.0002	0.013	Cd38	CD38 antigen	Coding
TC0100002618.mm.2	8.71	5.17	0.77	0.81	11.67	6.26e-05	0.0059	Epha4	Eph receptor A4	Multiple_Complex
TC0300001864.mm.2	7.68	4.16	0.35	0.16	11.52	1.71e-08	5.43e-05	Il2	interleukin 2	Multiple_Complex
TC0500000283.mm.2	16.48	13.27	0.4	0.09	9.24	1.69e-09	1.25e-05	Il6	interleukin 6	Coding
TC0200003278.mm.2	9.82	6.7	0.04	0.21	8.72	4.24e-08	9.26e-05	Ptges	prostaglandin E synthase	Multiple_Complex
TC0200004599.mm.2	16.86	13.89	0.14	0.25	7.83	0.0003	0.0154	Il1a	interleukin 1 alpha	Coding
TC0500000560.mm.2	10.09	7.2	0.24	0.64	7.45	1.49e-05	0.0024	Pcdh7	protocadherin 7	Coding
TC0800001902.mm.2	12.03	9.16	0.36	0.31	7.33	1.04e-06	0.0005	Htra4	HtrA serine peptidase 4	Multiple_Complex
TC1100000436.mm.2	14.22	11.41	0.33	0.52	7	2.19e-05	0.003	Il12b	interleukin 12b	Coding
TC0300000537.mm.2	13.78	10.98	0.08	0.59	6.99	0.0001	0.0081	Ptx3	pentraxin related gene	Multiple_Complex
TC1300002711.mm.2	13.89	11.09	0.27	0.27	6.96	5.09e-06	0.0012	Fst	follistatin	Coding
TC1000001375.mm.2	7.81	5.03	0.65	0.4	6.84	3.26e-06	0.0009	Il22	interleukin 22	Coding
TC1900001418.mm.2	14.17	11.43	0.35	0.45	6.7	3.21e-05	0.0038	Ch25h	cholesterol 25-hydroxylase	Coding
TC0300002023.mm.2	9.09	6.4	0.48	0.56	6.47	1.03e-05	0.0019	Tm4sf1	transmembrane 4 superfamily member 1	Coding
TC0400001543.mm.2	9.39	6.8	0.03	0.59	5.99	5.61e-05	0.0055	Fabp3	fatty acid binding protein 3, muscle and heart	Coding
TC0500001896.mm.2	7.98	5.39	0.02	0.09	5.99	6.97e-09	2.58e-05	Fzd1	frizzled homolog 1 (Drosophila)	Coding
TC0900001113.mm.2	9.86	7.37	0.05	0.24	5.63	2.37e-08	6.59e-05	Tpbg	trophoblast glycoprotein	Multiple_Complex
TC1000001716.mm.2	10.69	8.21	0.2	0.6	5.6	6.31e-07	0.0004	Sash1	SAM and SH3 domain containing 1	Multiple_Complex
TC0700004287.mm.2	9.24	6.92	0.89	0.7	5.02	0.0002	0.013	Il27	interleukin 27	Coding
TC1100001849.mm.2	8.25	5.99	0.49	0.43	4.79	1.87e-05	0.0027	Kcnj2	potassium inwardly-rectifying channel, subfamily J, member 2	Coding
TC1600000760.mm.2	10.69	8.52	0.07	0.17	4.52	2.72e-05	0.0035	Dcbld2	discoidin, CUB and LCCL domain containing 2	Multiple_Complex
TC1500002316.mm.2	12.92	10.77	0.03	0.37	4.43	0.0076	0.1184	Gpr84	G protein-coupled receptor 84	Coding
TC1800000263.mm.2	8.32	6.18	0.31	0.42	4.38	0.0002	0.0103	Tslp	thymic stromal lymphopoietin	Multiple_Complex
TC1100000526.mm.2	9.55	7.45	0.08	0.33	4.29	1.31e-07	0.0002	Gfpt2	glutamine fructose-6-phosphate transaminase 2	Multiple_Complex
TC1400002310.mm.2	11.02	8.93	0.34	0.36	4.25	9.59e-05	0.0076	Slc25a37	solute carrier family 25, member 37	Multiple_Complex
TC0700000562.mm.2	16.74	14.65	0.08	0.13	4.25	1.72e-07	0.0002	Nfkbid	nuclear factor of kappa light polypeptide gene enhancer in B cells inhibitor, delta	Multiple_Complex
TC1600001974.mm.2	6.81	4.73	0.6	0.85	4.24	6.48e-05	0.0059	Adamts1	a disintegrin-like and metallopeptidase (reprolysin type) with thrombospondin type 1 motif, 1	Multiple_Complex
TC1000000493.mm.2	9.86	7.82	0.49	0.23	4.11	2.66e-06	0.0009	Gja1	gap junction protein, alpha 1	Multiple_Complex
TC0100002544.mm.2	14.49	12.46	0.19	0.82	4.08	0.0003	0.0146	Fn1	fibronectin 1	Coding
TC0500002895.mm.2	14.47	12.46	0.28	0.56	4.05	0.0187	0.1909	Gbp10; Gbp6	guanylate-binding protein 10; guanylate binding protein 6	Coding
TC1100000041.mm.2	10.09	8.1	0.64	0.06	3.98	3.2e-06	0.0009	Lif	leukemia inhibitory factor	Multiple_Complex
TC1700002135.mm.2	8.72	6.75	0.13	0.19	3.91	0.0002	0.0128	Enpp4	ectonucleotide pyrophosphatase/phosphodiesterase 4	Multiple_Complex
TC1600001742.mm.2	12.93	10.97	0.28	0.14	3.89	2.63e-06	0.0009	Nfkbiz	nuclear factor of kappa light polypeptide gene enhancer in B cells inhibitor, zeta	Multiple_Complex
TC0700002783.mm.2	11.08	9.13	0.39	0.64	3.88	0.0002	0.0102	Hamp	hepcidin antimicrobial peptide	Coding
TC0300002802.mm.2	9.28	7.33	0.41	0.05	3.87	1.17e-06	0.0005	Vcam1	vascular cell adhesion molecule 1	Coding
TC1100003362.mm.2	10.41	8.46	1.1	0.9	3.86	0.0163	0.1764	Ccl1	chemokine (C-C motif) ligand 1	Multiple_Complex
TC0500002757.mm.2	6.98	5.03	0.69	0.54	3.84	0.0005	0.021	Cxcl11	chemokine (C-X-C motif) ligand 11	Multiple_Complex
TC0900003125.mm.2	14.94	13	0.24	0.38	3.83	0.0046	0.0888	Ccrl2	chemokine (C-C motif) receptor-like 2	Coding
TC0900002934.mm.2	8.86	6.98	0.13	0.18	3.69	1.77e-07	0.0002	Il20rb	interleukin 20 receptor beta	Multiple_Complex
TC0X00000218.mm.2	11.2	9.32	0.64	0.29	3.68	0.0003	0.0152	Timp1	tissue inhibitor of metalloproteinase 1	Coding
TC0400002808.mm.2	15.2	13.33	0.35	0.51	3.67	3.51e-05	0.0041	Tnfsf15	tumor necrosis factor (ligand) superfamily, member 15	Multiple_Complex
TC0500002410.mm.2	5.86	4.01	0.61	0.35	3.6	0.0008	0.0301	Ccdc149	coiled-coil domain containing 149	Multiple_Complex
TC0200004602.mm.2	17.36	15.51	0.11	0.29	3.59	0.006	0.1031	Il1b	interleukin 1 beta	Multiple_Complex
TC0300001236.mm.2	13.29	11.45	0.16	0.21	3.57	4.46e-07	0.0004	F3	coagulation factor III	Coding
TC0200005112.mm.2	14.33	12.5	0.21	0.18	3.55	1.26e-05	0.0021	Slpi; Mir7678	secretory leukocyte peptidase inhibitor; microRNA 7678	Multiple_Complex
TC0400001091.mm.2	12.4	10.61	0.35	0.16	3.45	0.0003	0.0152	Plpp3	phospholipid phosphatase 3	Multiple_Complex
TC0100001338.mm.2	17.15	15.37	0	0.15	3.45	1.23e-06	0.0005	Ptgs2	prostaglandin-endoperoxide synthase 2	Coding
TC1200000715.mm.2	11.86	10.08	0.43	0.43	3.44	0.0003	0.0151	Arg2	arginase type II	Coding
TC0800001698.mm.2	9.67	7.89	0.37	0.18	3.44	5.45e-05	0.0055	Rab20	RAB20, member RAS oncogene family	Coding
TC1000002983.mm.2	7.71	5.93	0.28	0.11	3.41	6.61e-06	0.0015	Iltifb	interleukin 10-related T cell-derived inducible factor beta	Multiple_Complex
TC1700000148.mm.2	16.17	14.4	0.11	0.12	3.4	0.0005	0.0226	Sod2	superoxide dismutase 2, mitochondrial	Multiple_Complex
TC0200001524.mm.2	6.21	4.47	0.35	0.43	3.33	0.0001	0.0081	Slc1a2	solute carrier family 1 (glial high affinity glutamate transporter), member 2	Multiple_Complex
TC1200001742.mm.2	14.8	13.1	0.12	0.46	3.25	0.0056	0.0996	Egln3	egl-9 family hypoxia-inducible factor 3	Coding
TC0100001313.mm.2	7.83	6.14	0.34	0.2	3.23	2.11e-06	0.0008	B3galt2	UDP-Gal:betaGlcNAc beta 1,3-galactosyltransferase, polypeptide 2	Multiple_Complex
TC1200002524.mm.2	10.08	8.4	0.14	0.23	3.2	0.0001	0.0079	Serpina3f	serine (or cysteine) peptidase inhibitor, clade A, member 3F	Coding
TC0300002760.mm.2	9.42	7.76	0.27	0.2	3.15	7.95e-06	0.0017	Fam102b	family with sequence similarity 102, member B	Multiple_Complex
TC0800000117.mm.2	6.92	5.27	0.66	0.36	3.13	0.0049	0.0926	Proz	protein Z, vitamin K-dependent plasma glycoprotein	Coding
TC1900000350.mm.2	8.57	6.93	0.17	0.17	3.1	2.24e-06	0.0008	Tmem2	transmembrane protein 2	Multiple_Complex
TC0700003002.mm.2	6.54	4.91	0.32	0.2	3.1	9.17e-06	0.0018	Ppfia3	protein tyrosine phosphatase, receptor type, f polypeptide (PTPRF), interacting protein (liprin), alpha 3	Multiple_Complex
TC1500000160.mm.2	10.02	8.39	0.24	0.15	3.09	0.0006	0.0254	Myo10	myosin X	Multiple_Complex
TC1400002336.mm.2	10.74	9.11	0.23	0.19	3.09	1.13e-06	0.0005	Slc39a14	solute carrier family 39 (zinc transporter), member 14	Multiple_Complex
TC0400004170.mm.2	7.65	6.04	0.38	0.81	3.05	0.0159	0.1743	Agrn	agrin	Multiple_Complex
TC1600001443.mm.2	10	8.4	0.13	0.28	3.03	4.21e-07	0.0004	Atp13a4	ATPase type 13A4	Multiple_Complex
TC0700001630.mm.2	6.84	5.29	0.34	0.39	2.94	5.54e-05	0.0055	Adm	adrenomedullin	Coding
TC0200000509.mm.2	12.27	10.72	0.22	0.18	2.93	4.11e-06	0.0011	Gm13547	predicted gene 13547	Multiple_Complex
TC1700001954.mm.2	18.01	16.46	0.1	0.16	2.93	1.2e-06	0.0005	Tnf	tumor necrosis factor	Coding
TC1400000866.mm.2	9.38	7.83	0.47	0.1	2.92	2.68e-06	0.0009	Trim13	tripartite motif-containing 13	Coding
TC0100003057.mm.2	11.12	9.59	0.12	0.22	2.9	0.0134	0.1582	Ikbke	inhibitor of kappaB kinase epsilon	Multiple_Complex
TC1400001676.mm.2	10.9	9.36	0.17	0.02	2.9	5.89e-07	0.0004	Sh3bp5	SH3-domain binding protein 5 (BTK-associated)	Multiple_Complex
TC0700001631.mm.2	14.81	13.28	0.22	0.22	2.89	0.0028	0.066	Ampd3	adenosine monophosphate deaminase 3	Multiple_Complex
TC0X00001285.mm.2	5.96	4.43	0.5	0.21	2.89	2.86e-05	0.0035	Armcx4	armadillo repeat containing, X-linked 4	Coding
TC0500002896.mm.2	9.61	8.09	0.17	0.56	2.87	0.0014	0.0423	Gbp11	guanylate binding protein 11	Multiple_Complex
TC0900001802.mm.2	10.26	8.75	0.21	0.07	2.85	5.6e-06	0.0013	Zfp558	zinc finger protein 558	Multiple_Complex
TC1100004150.mm.2	11.26	9.76	0.22	0.3	2.84	9.35e-05	0.0075	Socs3	suppressor of cytokine signaling 3	Multiple_Complex
TC0600003428.mm.2	12	10.5	0.53	0.12	2.83	0.0002	0.012	Bhlhe41	basic helix-loop-helix family, member e41	Multiple_Complex
TC1900001590.mm.2	4.6	3.11	0.3	0.14	2.8	4.5e-05	0.0048	Kcnip2	Kv channel-interacting protein 2	Multiple_Complex
TC1100004272.mm.2	6.23	4.75	0.7	0.41	2.79	0.0019	0.0516	2024-09-04	septin 4	Multiple_Complex
TC0800001094.mm.2	18.46	16.99	0.2	0.15	2.78	2.96e-06	0.0009	Mt2	metallothionein 2	Coding
TC0900002305.mm.2	5.4	3.94	0.42	0.23	2.75	0.0004	0.0178	Atm	ataxia telangiectasia mutated	Multiple_Complex
TC0400003522.mm.2	11.8	10.34	0.17	0.21	2.75	3.37e-06	0.0009	Zc3h12a	zinc finger CCCH type containing 12A	Multiple_Complex
TC0300000567.mm.2	5.84	4.38	0.02	0.11	2.74	2.53e-06	0.0009	Il12a	interleukin 12a	Coding
TC0700003057.mm.2	5.99	4.55	0.65	1.04	2.73	0.0324	0.253	Mrgpra2a	MAS-related GPR, member A2A	Coding
TC1000001301.mm.2	12.67	11.23	0.13	0.06	2.71	7.49e-07	0.0005	Phlda1	pleckstrin homology-like domain, family A, member 1	Coding
TC0300000880.mm.2	6.27	4.83	0.64	0.5	2.71	0.0021	0.0558	Selenbp1	selenium binding protein 1	Multiple_Complex
TC1000001994.mm.2	6.44	5	0.28	0.07	2.71	1.23e-05	0.0021	Fam26f	family with sequence similarity 26, member F	Coding
TC0300002188.mm.2	13.19	11.78	0.15	0.39	2.66	6.85e-05	0.0061	Rapgef2	Rap guanine nucleotide exchange factor (GEF) 2	Multiple_Complex
TC0600002422.mm.2	10.21	8.8	0.26	0.12	2.65	1.58e-05	0.0024	Gadd45a	growth arrest and DNA-damage-inducible 45 alpha	Multiple_Complex
TC0300001446.mm.2	13.07	11.67	0.1	0.33	2.65	0.0003	0.0154	Gbp3	guanylate binding protein 3	Multiple_Complex
TC0200000376.mm.2	15.85	14.47	0.06	0.09	2.6	0.0017	0.0478	Il1f9	interleukin 1 family, member 9	Coding
TC1200002511.mm.2	8.66	7.29	0.62	0.18	2.6	0.0008	0.0298	Itgb8	integrin beta 8	Multiple_Complex
TC0300001444.mm.2	13.58	12.2	0.21	0.39	2.59	0.0078	0.1197	Gbp2b; Gbp5	guanylate binding protein 2b; guanylate binding protein 5	Coding
TC1400000851.mm.2	8.67	7.29	0.44	0.26	2.59	7.3e-05	0.0063	Spata13	spermatogenesis associated 13	Multiple_Complex
TC1900000035.mm.2	9.3	7.94	0.34	0.33	2.57	0.0004	0.0181	Clcf1	cardiotrophin-like cytokine factor 1	Multiple_Complex
TC0200002308.mm.2	10.72	9.35	0.42	0.09	2.57	0.045	0.3015	Hck	hemopoietic cell kinase	Coding
TC0400001990.mm.2	15.68	14.32	0.2	0.07	2.56	5.83e-06	0.0013	Errfi1	ERBB receptor feedback inhibitor 1	Multiple_Complex
TC0300001489.mm.2	10.02	8.67	0.04	0.11	2.55	0.0002	0.0128	Mcoln2	mucolipin 2	Multiple_Complex
TC0500000896.mm.2	14.46	13.11	0.22	0.11	2.55	4.44e-05	0.0048	Ccng2	cyclin G2	Multiple_Complex
TC1200001912.mm.2	9.52	8.17	0.12	0.4	2.55	8.9e-05	0.0072	Six1	sine oculis-related homeobox 1	Multiple_Complex
TC0500002480.mm.2	7.63	6.29	0.72	0.22	2.54	0.0037	0.0781	Tlr1	toll-like receptor 1	Coding
TC0100001592.mm.2	11.12	9.77	0.46	0.72	2.53	0.003	0.0687	F11r	F11 receptor	Multiple_Complex
TC1800001334.mm.2	9.64	8.3	0.06	0.19	2.53	8.71e-06	0.0018	Lox	lysyl oxidase	Coding
TC1700001027.mm.2	10.05	8.72	0.24	0.28	2.52	6.78e-05	0.0061	Tnfsf9	tumor necrosis factor (ligand) superfamily, member 9	Coding
TC0200003512.mm.2	10.54	9.21	0.23	0.23	2.5	0.0001	0.008	Rnd3	Rho family GTPase 3	Multiple_Complex
TC0100002950.mm.2	5.13	3.81	0.55	0.34	2.49	0.0019	0.0516	Epb41l5	erythrocyte membrane protein band 4.1 like 5	Multiple_Complex
TC0100003050.mm.2	4.67	3.37	0.27	0.42	2.46	0.0002	0.012	Il19	interleukin 19	Coding
TC0400003679.mm.2	8.96	7.66	0.19	0.43	2.46	0.0002	0.0112	Xkr8	X Kell blood group precursor related family member 8 homolog	Multiple_Complex
TC1000000045.mm.2	6.24	4.95	0.48	0.12	2.45	0.0006	0.0231	Lrp11	low density lipoprotein receptor-related protein 11	Coding
TC1700000675.mm.2	9.93	8.65	0.12	0.14	2.43	1.9e-05	0.0027	Gm16181	predicted gene 16181 [Source:MGI Symbol;Acc:MGI:3802038]	Coding
TC0900001673.mm.2	6.71	5.43	0.34	0.1	2.43	0.0002	0.0112	Ccr3	chemokine (C-C motif) receptor 3	Coding
TC0500003712.mm.2	13.7	12.42	0.09	0.11	2.42	4.95e-06	0.0012	Denr	density-regulated protein	Multiple_Complex
TC0800000286.mm.2	6.52	5.25	0.37	0.39	2.41	0.0003	0.0172	Plat	plasminogen activator, tissue	Coding
TC0700004586.mm.2	4.64	3.38	0.44	0.42	2.39	0.0005	0.0206	Phlda2	pleckstrin homology-like domain, family A, member 2	Coding
TC1500002238.mm.2	10.55	9.3	0.11	0.37	2.39	0.0029	0.0669	Slc11a2	solute carrier family 11 (proton-coupled divalent metal ion transporters), member 2	Multiple_Complex
TC0900000047.mm.2	5.7	4.45	0.16	0.32	2.37	0.0004	0.0196	Mmp3	matrix metallopeptidase 3	Coding
TC0600000324.mm.2	10.6	9.36	0.43	0.72	2.37	0.0004	0.0196	Akr1b8	aldo-keto reductase family 1, member B8	Multiple_Complex
TC0100001600.mm.2	10.76	9.51	0.11	0.27	2.37	2.18e-05	0.003	Slamf1	signaling lymphocytic activation molecule family member 1	Multiple_Complex
TC1800000583.mm.2	7.65	6.41	0.13	0.26	2.36	0.0002	0.0127	Slc12a2	solute carrier family 12, member 2	Multiple_Complex
TC1000000100.mm.2	6.97	5.73	0.52	0.54	2.35	0.001	0.0344	Hivep2	human immunodeficiency virus type I enhancer binding protein 2	Multiple_Complex
TC0800001952.mm.2	12.36	11.12	0.39	0.37	2.35	0.0001	0.0099	Rab11fip1	RAB11 family interacting protein 1 (class I)	Multiple_Complex
TC0400000580.mm.2	10.85	9.62	0.3	0.21	2.35	4.09e-05	0.0046	Slc44a1	solute carrier family 44, member 1	Multiple_Complex
TC0500000878.mm.2	5.18	3.96	0.44	0.03	2.33	0.0006	0.0231	Shroom3	shroom family member 3	Multiple_Complex
TC1700001936.mm.2	10.44	9.22	0.7	0.36	2.33	0.0012	0.0381	Hspa1a	heat shock protein 1A	Coding
TC0200003118.mm.2	8.14	6.93	0.54	0.21	2.33	0.0012	0.0382	Cacna1b	calcium channel, voltage-dependent, N type, alpha 1B subunit	Multiple_Complex
TC0300000288.mm.2	7.81	6.59	0.3	0.13	2.32	0.0001	0.0094	Spry1	sprouty homolog 1 (Drosophila)	Coding
TC0500002755.mm.2	7.83	6.62	0.34	0.09	2.32	0.0012	0.0381	Cxcl9	chemokine (C-X-C motif) ligand 9	Coding
TC0100003599.mm.2	9.3	8.09	0.52	0.44	2.31	0.0218	0.2064	Ifi202b; Ifi205	interferon activated gene 202B; interferon activated gene 205	Coding
TC1300002392.mm.2	12.6	11.39	0.13	0.3	2.31	1.26e-05	0.0021	Vcan	versican	Multiple_Complex
TC0400001525.mm.2	10.66	9.47	0.33	0.38	2.29	0.0268	0.2282	Marcksl1	MARCKS-like 1	Coding
TC1900000797.mm.2	11.54	10.34	0.35	0.11	2.28	0.0007	0.0284	Casp7	caspase 7	Multiple_Complex
TC0500000857.mm.2	12.82	11.63	0.51	0.61	2.28	0.008	0.1213	Areg	amphiregulin	Coding
TC0200005114.mm.2	13.25	12.06	0.17	0.17	2.28	0.0017	0.0482	Sdc4	syndecan 4	Multiple_Complex
TC1500001783.mm.2	10.55	9.36	0.41	0.4	2.28	0.0013	0.0408	Slc39a4	solute carrier family 39 (zinc transporter), member 4	Coding
TC1900001205.mm.2	6.52	5.34	0.29	0.41	2.27	0.0112	0.1442	Cep78	centrosomal protein 78	Coding
TC0200001769.mm.2	4.35	3.17	0.02	0.14	2.26	1.46e-06	0.0006	Dll4	delta-like 4 (Drosophila)	Multiple_Complex
TC0200002078.mm.2	9.97	8.79	0.36	0.05	2.26	0.0022	0.0562	Slx4ip	SLX4 interacting protein	Multiple_Complex
TC1400002791.mm.2	4.77	3.6	0.65	0.2	2.26	0.0105	0.1391	Gm3264	predicted gene 3264	Coding
TC0600001877.mm.2	9.26	8.08	0.4	0.42	2.25	0.001	0.0338	Gpr85	G protein-coupled receptor 85	Multiple_Complex
TC0700004608.mm.2	5.68	4.51	0.37	0.59	2.25	0.003	0.0692	Ano1	anoctamin 1, calcium activated chloride channel	Multiple_Complex
TC0700001913.mm.2	6.58	5.42	0.02	0.55	2.23	0.0053	0.0969	Htra1	HtrA serine peptidase 1	Multiple_Complex
TC0X00003359.mm.2	9.97	8.81	0.21	0.3	2.23	4.12e-05	0.0046	Tlr8	toll-like receptor 8	Multiple_Complex
TC1700000703.mm.2	16.48	15.32	0.1	0.18	2.23	8.71e-05	0.0071	Ier3	immediate early response 3	Coding
TC0300003225.mm.2	14.16	13.01	0.08	0.26	2.23	7.53e-05	0.0064	Sirpb1a	signal-regulatory protein beta 1A	Multiple_Complex
TC0300002872.mm.2	6.41	5.25	0.17	0.81	2.23	0.0106	0.1397	Synpo2	synaptopodin 2	Multiple_Complex
TC0700003650.mm.2	11.83	10.69	0.34	0.2	2.21	0.0005	0.0212	Abhd17c	abhydrolase domain containing 17C	Multiple_Complex
TC0900000032.mm.2	14.09	12.95	0.19	0.24	2.2	0.0319	0.2509	Casp4	caspase 4, apoptosis-related cysteine peptidase	Multiple_Complex
TC0500003731.mm.2	13.9	12.76	0.07	0.36	2.2	0.0211	0.2029	Gbp4	guanylate binding protein 4	Coding
TC1900001123.mm.2	12.44	11.3	0.13	0.33	2.2	0.0004	0.0186	AW112010	expressed sequence AW112010	Multiple_Complex
TC0200003195.mm.2	10.91	9.78	0.09	0.11	2.19	1.19e-05	0.0021	Agpat2	1-acylglycerol-3-phosphate O-acyltransferase 2 (lysophosphatidic acid acyltransferase, beta)	Multiple_Complex
TC0700004190.mm.2	9.78	8.65	0.19	0.43	2.18	0.0006	0.0237	Dcun1d3	DCN1, defective in cullin neddylation 1, domain containing 3 (S. cerevisiae)	Multiple_Complex
TC1200000671.mm.2	7.23	6.11	0.27	0.35	2.18	0.0016	0.0473	Syne2; Mir5101	spectrin repeat containing, nuclear envelope 2; microRNA 5101	Multiple_Complex
TC0500003730.mm.2	11.27	10.15	0.32	0.26	2.18	0.0018	0.0499	Gbp9	guanylate-binding protein 9	Coding
TC0600000016.mm.2	4.52	3.41	0.3	0.45	2.16	0.0006	0.0231	Ppp1r9a	protein phosphatase 1, regulatory (inhibitor) subunit 9A	Multiple_Complex
TC0200004733.mm.2	15.05	13.94	0.21	0.23	2.16	0.0007	0.0276	Flrt3	fibronectin leucine rich transmembrane protein 3	Multiple_Complex
TC1100001208.mm.2	7.71	6.6	0.24	0.19	2.16	0.0005	0.0202	Cdk5r1	cyclin-dependent kinase 5, regulatory subunit 1 (p35)	Coding
TC0200003209.mm.2	13.03	11.92	0.09	0.07	2.15	0.0072	0.1158	Slc2a6	solute carrier family 2 (facilitated glucose transporter), member 6	Multiple_Complex
TC1100000119.mm.2	12.86	11.76	0.18	0.25	2.15	0.0086	0.125	Upp1	uridine phosphorylase 1	Multiple_Complex
TC0700003517.mm.2	14.17	13.08	0.08	0.06	2.14	1.58e-05	0.0024	Slco3a1	solute carrier organic anion transporter family, member 3a1	Multiple_Complex
TC0600001639.mm.2	14.03	12.93	0.11	0.1	2.13	1.48e-05	0.0024	Mgst1	microsomal glutathione S-transferase 1	Multiple_Complex
TC0500000997.mm.2	7.34	6.25	0.26	0.27	2.13	0.0041	0.0829	Arhgap24	Rho GTPase activating protein 24	Multiple_Complex
TC0700003058.mm.2	6.81	5.72	0.3	0.48	2.13	0.0099	0.1349	Mrgpra2b	MAS-related GPR, member A2B	Coding
TC0600000128.mm.2	9.48	8.41	0.09	0.12	2.11	0.0068	0.1121	Cav1	caveolin 1, caveolae protein	Multiple_Complex
TC1100002770.mm.2	12.77	11.7	0.03	0.02	2.1	0.018	0.1868	Tnip1	TNFAIP3 interacting protein 1	Multiple_Complex
TC0900000044.mm.2	17.33	16.27	0.06	0.12	2.09	0.0005	0.023	Mmp13	matrix metallopeptidase 13	Coding
TC1900000102.mm.2	7.94	6.88	0.22	0.26	2.09	0.0016	0.0466	Batf2	basic leucine zipper transcription factor, ATF-like 2	Multiple_Complex
TC0900000403.mm.2	5.38	4.32	0.39	0.21	2.08	0.0105	0.1391	Olfr906	olfactory receptor 906	Coding
TC1000000192.mm.2	4.06	3.01	0.38	0.1	2.07	6.24e-05	0.0059	Vnn3	vanin 3	Coding
TC0X00000643.mm.2	12.95	11.9	0.22	0.19	2.07	0.0003	0.0144	Mamld1	mastermind-like domain containing 1	Coding
TC1300000912.mm.2	12.9	11.86	0.1	0.04	2.07	0.0002	0.0116	Ell2	elongation factor RNA polymerase II 2	Coding
TC0400000532.mm.2	10.39	9.34	0.02	0.06	2.07	2.87e-05	0.0035	Msantd3	Myb/SANT-like DNA-binding domain containing 3	Multiple_Complex
TC0300002838.mm.2	4.86	3.81	0.23	0.21	2.07	0.001	0.034	Tmem56	transmembrane protein 56	Multiple_Complex
TC0300000092.mm.2	14.42	13.38	0.14	0.04	2.06	0.0021	0.0557	Car13	carbonic anhydrase 13	Coding
TC0400000092.mm.2	13.09	12.06	0.24	0.22	2.04	3.86e-05	0.0044	Gem	GTP binding protein (gene overexpressed in skeletal muscle)	Coding
TC1400002193.mm.2	13.05	12.03	0.05	0.2	2.03	0.0016	0.0459	Spryd7	SPRY domain containing 7	Coding
TC0300001447.mm.2	15.48	14.47	0.04	0.09	2.02	0.0089	0.1272	Gbp2	guanylate binding protein 2	Coding
TC0800002542.mm.2	12.03	11.02	0.3	0.42	2.01	0.0017	0.0485	Il15	interleukin 15	Coding
TC1400000477.mm.2	10.58	9.57	0.09	0.1	2.01	3e-05	0.0036	Ptger2	prostaglandin E receptor 2 (subtype EP2)	Coding
TC0700004658.mm.2	6.67	5.66	0.67	0.16	2.01	0.0486	0.3138	Rnf141	ring finger protein 141	Multiple_Complex
TC0700004054.mm.2	4.26	3.26	0.35	0.35	2.01	0.0037	0.0774	Olfr492	olfactory receptor 492	Multiple_Complex
TC0300001958.mm.2	6.95	7.95	0.54	0.05	-2	0.004	0.0817	Setd7	SET domain containing (lysine methyltransferase) 7	Multiple_Complex
TC1100003345.mm.2	10.56	11.56	0.41	0.36	-2	0.0003	0.0138	Myo1d	myosin ID	Multiple_Complex
TC1100002966.mm.2	7.08	8.09	0.39	0.04	-2	0.0195	0.1945	Hs3st3b1	heparan sulfate (glucosamine) 3-O-sulfotransferase 3B1	Multiple_Complex
TC0300002352.mm.2	7.49	8.49	0.34	0.14	-2.01	0.0049	0.0923	Cks1b	CDC28 protein kinase 1b	Coding
TC0X00000427.mm.2	7.65	8.65	0.19	0.3	-2.01	0.0019	0.0522	Sash3	SAM and SH3 domain containing 3	Multiple_Complex
TC0800000959.mm.2	4.67	5.68	0.44	0.26	-2.01	0.0019	0.052	Lyl1	lymphoblastomic leukemia 1	Coding
TC0900002921.mm.2	7.67	8.68	0.2	0.21	-2.01	0.0022	0.0566	Mras	muscle and microspikes RAS	Multiple_Complex
TC0100001222.mm.2	7.01	8.02	0.4	0.41	-2.02	0.0013	0.0393	Chil1	chitinase-like 1	Multiple_Complex
TC0900002728.mm.2	10.45	11.47	0.11	0.13	-2.02	0.001	0.0343	Slc17a5	solute carrier family 17 (anion/sugar transporter), member 5	Multiple_Complex
TC1400001551.mm.2	8.73	9.75	0.31	0.17	-2.03	0.0002	0.0104	Camk2g	calcium/calmodulin-dependent protein kinase II gamma	Coding
TC1100001587.mm.2	10.08	11.1	0.67	0.25	-2.03	0.0037	0.0782	Rara	retinoic acid receptor, alpha	Multiple_Complex
TC0500000785.mm.2	12.99	14.01	0.24	0.09	-2.03	7.98e-05	0.0066	Stap1	signal transducing adaptor family member 1	Multiple_Complex
TC0200003332.mm.2	6.16	7.18	0.31	0.26	-2.03	0.0003	0.0153	Mvb12b	multivesicular body subunit 12B	Multiple_Complex
TC0500003090.mm.2	9.91	10.95	0.21	0.27	-2.04	0.0035	0.0754	Mlec	malectin	Multiple_Complex
TC1300002062.mm.2	10.42	11.45	0.12	0.12	-2.04	0.0032	0.0722	Dok3	docking protein 3	Coding
TC1900001547.mm.2	4.36	5.39	0.37	0.32	-2.05	0.0014	0.0425	Dnmbp	dynamin binding protein	Multiple_Complex
TC0500003378.mm.2	6.58	7.62	0.31	0.4	-2.05	0.0011	0.0366	Limk1	LIM-domain containing, protein kinase	Multiple_Complex
TC1900000188.mm.2	9.14	10.18	0.43	0.04	-2.06	0.0009	0.0337	Fads1	fatty acid desaturase 1	Coding
TC0900001182.mm.2	6.14	7.19	0.25	0.5	-2.06	0.0027	0.0644	Slc9a9	solute carrier family 9 (sodium/hydrogen exchanger), member 9	Multiple_Complex
TC1600001375.mm.2	9.5	10.55	0.48	0.38	-2.07	0.001	0.035	Igf2bp2	insulin-like growth factor 2 mRNA binding protein 2	Multiple_Complex
TC0800002391.mm.2	6.28	7.34	0.36	0.29	-2.07	0.0089	0.127	Crtc1	CREB regulated transcription coactivator 1	Multiple_Complex
TC0400000519.mm.2	10.24	11.29	0.16	0.21	-2.08	2.04e-05	0.0028	Tgfbr1	transforming growth factor, beta receptor I	Multiple_Complex
TC1100003872.mm.2	7.9	8.96	0.22	0.05	-2.08	0.0002	0.0126	Plekhm1	pleckstrin homology domain containing, family M (with RUN domain) member 1	Multiple_Complex
TC1600000507.mm.2	10.95	12.01	0.24	0.27	-2.09	0.0002	0.0116	Stfa2l1	stefin A2 like 1	Coding
TC1700002571.mm.2	6.82	7.88	0.17	0.39	-2.09	0.0005	0.0208	Cyp1b1	cytochrome P450, family 1, subfamily b, polypeptide 1	Coding
TC0900001442.mm.2	6.39	7.46	0.47	0.27	-2.09	0.0009	0.0324	Cdc25a	cell division cycle 25A	Coding
TC1500001823.mm.2	4.05	5.12	0.26	0.36	-2.09	0.0019	0.0529	Foxred2	FAD-dependent oxidoreductase domain containing 2	Multiple_Complex
TC0900001987.mm.2	10.25	11.32	0.26	0.23	-2.1	0.0027	0.0649	Fli1	Friend leukemia integration 1	Coding
TC1900000099.mm.2	6.05	7.12	0.28	0.35	-2.1	0.0073	0.1163	Cdca5	cell division cycle associated 5	Multiple_Complex
TC0300000694.mm.2	6.72	7.79	0.25	0.15	-2.11	8.8e-05	0.0071	Fcrl1	Fc receptor-like 1	Multiple_Complex
TC0300002492.mm.2	10.8	11.88	0.19	0.06	-2.11	0.0001	0.0081	Plekho1	pleckstrin homology domain containing, family O member 1	Multiple_Complex
TC1000000240.mm.2	9.29	10.37	0.16	0.13	-2.11	0.0003	0.015	Arhgap18	Rho GTPase activating protein 18	Multiple_Complex
TC1200000978.mm.2	3.34	4.42	0.55	0.11	-2.11	0.0109	0.1418	Ttc8	tetratricopeptide repeat domain 8	Multiple_Complex
TC1900001217.mm.2	11.4	12.48	0.07	0.06	-2.11	4.92e-05	0.0051	Gcnt1	glucosaminyl (N-acetyl) transferase 1, core 2	Multiple_Complex
TC1100001956.mm.2	11.71	12.79	0.12	0.06	-2.11	7.83e-05	0.0066	2024-09-09	septin 9	Multiple_Complex
TC1000001133.mm.2	4.48	5.57	0.25	0.2	-2.12	0.0023	0.058	Hal	histidine ammonia lyase	Multiple_Complex
TC0400002549.mm.2	6.69	7.77	0.59	0.37	-2.12	0.0039	0.0808	Gne	glucosamine (UDP-N-acetyl)-2-epimerase/N-acetylmannosamine kinase	Multiple_Complex
TC0200004107.mm.2	7.27	8.35	0.11	0.21	-2.12	0.0002	0.0108	Slc39a13	solute carrier family 39 (metal ion transporter), member 13	Multiple_Complex
TC0500002168.mm.2	5.46	6.55	0.19	0.46	-2.13	0.0004	0.0184	Cgref1	cell growth regulator with EF hand domain 1	Coding
TC1200001460.mm.2	8.53	9.63	0.05	0.13	-2.13	5.05e-06	0.0012	Lpin1	lipin 1	Multiple_Complex
TC0700002421.mm.2	4.87	5.97	0.14	0.3	-2.15	0.0005	0.0229	C5ar2	complement component 5a receptor 2	Multiple_Complex
TC0200003303.mm.2	14.5	15.6	0.24	0.29	-2.15	8.79e-05	0.0071	Lcn2	lipocalin 2	Multiple_Complex
TC0600003342.mm.2	10.62	11.73	0.14	0.26	-2.15	2.44e-05	0.0032	Eps8	epidermal growth factor receptor pathway substrate 8	Multiple_Complex
TC0500002053.mm.2	10.95	12.06	0.09	0.23	-2.15	8.72e-05	0.0071	Srpk2	serine/arginine-rich protein specific kinase 2	Multiple_Complex
TC0600001035.mm.2	7.99	9.09	0.4	0.04	-2.15	0.0004	0.0185	Mgll	monoglyceride lipase	Multiple_Complex
TC1100003829.mm.2	5.1	6.2	0.31	0.22	-2.15	0.0123	0.152	Hdac5; Mir8101	histone deacetylase 5; microRNA 8101	Multiple_Complex
TC0700002444.mm.2	7.5	8.6	0.62	0.13	-2.16	0.0139	0.1621	Ppp5c	protein phosphatase 5, catalytic subunit	Multiple_Complex
TC0100000292.mm.2	14.6	15.71	0.11	0.16	-2.16	8.82e-06	0.0018	Il1r2	interleukin 1 receptor, type II	Coding
TC1300001056.mm.2	9.56	10.69	0.36	0.23	-2.19	5.23e-05	0.0054	Lhfpl2	lipoma HMGIC fusion partner-like 2	Multiple_Complex
TC1500002012.mm.2	9.12	10.25	0.23	0.09	-2.19	2.22e-05	0.003	Cerk	ceramide kinase	Multiple_Complex
TC0400001785.mm.2	6.18	7.31	0.45	0.57	-2.2	0.0158	0.1734	Epha2	Eph receptor A2	Multiple_Complex
TC1800000535.mm.2	7.87	9	0.47	0.13	-2.2	0.0003	0.0143	Snx24	sorting nexing 24	Multiple_Complex
TC1900001454.mm.2	8.38	9.52	0.35	0.51	-2.2	0.008	0.1208	Ide	insulin degrading enzyme	Multiple_Complex
TC0400001678.mm.2	6.08	7.23	0.12	0.11	-2.21	0.0033	0.073	E2f2	E2F transcription factor 2	Multiple_Complex
TC1600001574.mm.2	11.07	12.21	0.33	0.37	-2.21	0.0002	0.0128	Stfa2	stefin A2	Coding
TC0300001198.mm.2	10.77	11.92	0.34	0.15	-2.21	0.0003	0.0159	Frrs1	ferric-chelate reductase 1	Coding
TC0200003837.mm.2	10.63	11.77	0.44	0.47	-2.21	0.0091	0.1283	Nckap1	NCK-associated protein 1	Multiple_Complex
TC0900003282.mm.2	7.87	9.03	0.54	0.32	-2.23	0.0032	0.0722	Ano10	anoctamin 10	Multiple_Complex
TC0600002248.mm.2	4.75	5.91	0.2	0.57	-2.23	0.0127	0.1541	Dfna5	deafness, autosomal dominant 5 (human)	Multiple_Complex
TC0100002965.mm.2	5.14	6.3	0.48	0.6	-2.24	0.0014	0.0416	Steap3	STEAP family member 3	Coding
TC0200005146.mm.2	8.85	10.02	0.1	0.2	-2.25	0.0001	0.0082	Elmo2	engulfment and cell motility 2	Multiple_Complex
TC1200001605.mm.2	12.21	13.38	0.23	0.19	-2.26	4.63e-05	0.0049	Pik3cg	phosphoinositide-3-kinase, catalytic, gamma polypeptide	Multiple_Complex
TC0400004047.mm.2	9.12	10.3	0.29	0.12	-2.26	0.0002	0.0106	Pik3cd	phosphatidylinositol 3-kinase catalytic delta polypeptide	Multiple_Complex
TC1000000548.mm.2	11.23	12.41	0.07	0.18	-2.26	0.0001	0.0094	Vsir	V-set immunoregulatory receptor	Multiple_Complex
TC0900001392.mm.2	6.01	7.2	0.36	0.44	-2.27	0.0101	0.1361	Amigo3	adhesion molecule with Ig like domain 3	Coding
TC0900000976.mm.2	8.06	9.24	0.31	0.34	-2.27	0.001	0.0353	Nedd4	neural precursor cell expressed, developmentally down-regulated 4	Multiple_Complex
TC1200001450.mm.2	3.9	5.09	0.51	0.32	-2.28	0.0005	0.0223	Trib2	tribbles homolog 2 (Drosophila)	Multiple_Complex
TC0600001474.mm.2	8.52	9.71	0.42	0.28	-2.28	0.0005	0.0206	D6Wsu163e	DNA segment, Chr 6, Wayne State University 163, expressed	Multiple_Complex
TC0100003835.mm.2	7.06	8.25	0.55	0.55	-2.28	0.0027	0.0637	Traf3ip3	TRAF3 interacting protein 3	Multiple_Complex
TC0100003258.mm.2	10.87	12.06	0.08	0.15	-2.29	0.0001	0.0095	1700025G04Rik	RIKEN cDNA 1700025G04 gene	Multiple_Complex
TC1600002094.mm.2	10.41	11.61	0.32	0.28	-2.3	0.0002	0.0111	Rcan1	regulator of calcineurin 1	Coding
TC0700001178.mm.2	11.3	12.51	0.08	0.19	-2.3	9.74e-06	0.0019	Tm6sf1	transmembrane 6 superfamily member 1	Multiple_Complex
TC1900000184.mm.2	4.98	6.2	0.21	0.22	-2.33	1.82e-05	0.0027	Rab3il1	RAB3A interacting protein (rabin3)-like 1	Multiple_Complex
TC0200002935.mm.2	6.37	7.62	0.24	0.12	-2.39	0.0004	0.0184	Gata3; 9230102O04Rik	GATA binding protein 3; RIKEN cDNA 9230102O04 gene	Multiple_Complex
TC0500003629.mm.2	9.11	10.37	0.39	0.27	-2.39	0.0003	0.0152	Flt1	FMS-like tyrosine kinase 1	Multiple_Complex
TC0200003672.mm.2	4.32	5.58	0.15	0.78	-2.4	0.0235	0.2133	Ttc21b	tetratricopeptide repeat domain 21B	Multiple_Complex
TC0100001173.mm.2	10.1	11.37	0.59	0.23	-2.41	0.0013	0.0398	Rab7b	RAB7B, member RAS oncogene family	Multiple_Complex
TC1300001081.mm.2	13.2	14.47	0.15	0.15	-2.41	5.19e-06	0.0012	F2rl2	coagulation factor II (thrombin) receptor-like 2	Coding
TC0900002780.mm.2	8.6	9.88	0.48	0.3	-2.43	0.0005	0.0226	Me1	malic enzyme 1, NADP(+)-dependent, cytosolic	Coding
TC0800003072.mm.2	6.81	8.1	0.57	0.1	-2.45	0.0003	0.0159	Rnf166	ring finger protein 166	Multiple_Complex
TC1300000998.mm.2	5.21	6.51	0.18	0.58	-2.45	0.0074	0.1171	Edil3	EGF-like repeats and discoidin I-like domains 3	Multiple_Complex
TC1700002102.mm.2	9.72	11.02	0.13	0.39	-2.46	0.0013	0.0404	Crisp3	cysteine-rich secretory protein 3	Coding
TC0100000923.mm.2	9.82	11.11	0.37	0.22	-2.46	7.71e-05	0.0065	Gpr35	G protein-coupled receptor 35	Coding
TC1400000580.mm.2	11.07	12.37	0.17	0.15	-2.46	3.58e-05	0.0041	Rnase6	ribonuclease, RNase A family, 6	Coding
TC0500000172.mm.2	5.07	6.37	0.73	0.31	-2.47	0.0488	0.3145	Fam185a	family with sequence similarity 185, member A	Multiple_Complex
TC0100001653.mm.2	7.84	9.16	0.46	0.32	-2.48	0.0011	0.0366	Kmo	kynurenine 3-monooxygenase (kynurenine 3-hydroxylase)	Multiple_Complex
TC1200001012.mm.2	9.85	11.17	0.64	0.39	-2.49	0.0034	0.0745	Rin3	Ras and Rab interactor 3	Multiple_Complex
TC1000002234.mm.2	13.21	14.53	0.14	0.07	-2.5	9.66e-07	0.0005	Slc29a3	solute carrier family 29 (nucleoside transporters), member 3	Multiple_Complex
TC0400003390.mm.2	3.81	5.14	0.41	0.38	-2.51	0.0033	0.0723	Cdc20	cell division cycle 20	Multiple_Complex
TC0700002102.mm.2	7.14	8.49	0.3	0.33	-2.56	0.0026	0.062	Dhcr7	7-dehydrocholesterol reductase	Multiple_Complex
TC1600000116.mm.2	9.14	10.5	0.78	0.45	-2.58	0.0009	0.0334	Ciita	class II transactivator	Multiple_Complex
TC0500003399.mm.2	8.47	9.84	0.37	0.37	-2.58	7.71e-05	0.0065	Ccl24	chemokine (C-C motif) ligand 24	Coding
TC0800002525.mm.2	7.13	8.51	0.2	0.45	-2.61	8.43e-05	0.007	Hhip	Hedgehog-interacting protein	Multiple_Complex
TC1700000009.mm.2	7.73	9.11	0.23	0.19	-2.61	1.58e-06	0.0006	Tiam2	T cell lymphoma invasion and metastasis 2	Coding
TC0500001698.mm.2	5.58	6.99	0.32	0.09	-2.65	2.08e-05	0.0029	Amz1	archaelysin family metallopeptidase 1	Multiple_Complex
TC1800001404.mm.2	7.1	8.51	0.39	0.15	-2.66	0.0003	0.0158	Ndst1	N-deacetylase/N-sulfotransferase (heparan glucosaminyl) 1	Multiple_Complex
TC1000000592.mm.2	5.52	6.94	0.41	0.31	-2.67	0.0003	0.0158	Dna2	DNA replication helicase 2 homolog (yeast)	Multiple_Complex
TC0200004418.mm.2	10.17	11.59	0.26	0.04	-2.68	5.05e-06	0.0012	Plcb2	phospholipase C, beta 2	Multiple_Complex
TC1000001333.mm.2	4.24	5.67	0.58	0.21	-2.69	0.0013	0.0398	Tspan8	tetraspanin 8	Coding
TC0500001146.mm.2	6.34	7.77	0.79	0.13	-2.69	0.0011	0.0372	Galnt9	UDP-N-acetyl-alpha-D-galactosamine:polypeptide N-acetylgalactosaminyltransferase 9	Multiple_Complex
TC0700000904.mm.2	7.02	8.45	0.21	0.14	-2.71	1.66e-05	0.0025	Prmt3	protein arginine N-methyltransferase 3	Multiple_Complex
TC1800001595.mm.2	6.67	8.12	0.06	0.07	-2.74	1.04e-06	0.0005	Lipg	lipase, endothelial	Multiple_Complex
TC0100001469.mm.2	8.73	10.21	0.18	0.63	-2.79	0.002	0.0537	Tnfsf18	tumor necrosis factor (ligand) superfamily, member 18	Coding
TC0700000522.mm.2	9.1	10.59	0.49	0.3	-2.8	0.0004	0.0186	Rasgrp4	RAS guanyl releasing protein 4	Multiple_Complex
TC1400000990.mm.2	5.19	6.68	0.23	0.42	-2.81	0.0035	0.075	Egr3	early growth response 3	Multiple_Complex
TC0300000811.mm.2	12.7	14.2	0.65	0.18	-2.83	0.0001	0.0095	S100a8	S100 calcium binding protein A8 (calgranulin A)	Coding
TC1800000094.mm.2	3.77	5.27	0.22	0.78	-2.83	0.0432	0.2954	Cables1	CDK5 and Abl enzyme substrate 1	Coding
TC0600002975.mm.2	9.57	11.07	0.39	0.19	-2.84	0.0002	0.0129	Alox5	arachidonate 5-lipoxygenase	Multiple_Complex
TC1600001573.mm.2	8.76	10.27	0.64	0.52	-2.84	0.0002	0.012	BC100530; Stfa3	cDNA sequence BC100530; stefin A3	Multiple_Complex
TC0300000205.mm.2	5.95	7.46	0.29	0.16	-2.85	9.08e-06	0.0018	Gpr160	G protein-coupled receptor 160	Multiple_Complex
TC0700000652.mm.2	6.76	8.27	0.51	0.34	-2.86	6.32e-05	0.0059	Cebpa	CCAAT/enhancer binding protein (C/EBP), alpha	Coding
TC1000000571.mm.2	12.13	13.65	0.15	0.13	-2.86	2.05e-05	0.0028	Ppa1	pyrophosphatase (inorganic) 1	Multiple_Complex
TC1300001955.mm.2	6.92	8.45	0.07	0.45	-2.89	5.65e-05	0.0055	Susd3	sushi domain containing 3	Multiple_Complex
TC0300000656.mm.2	10.42	11.95	0.35	0.44	-2.89	0.0002	0.0108	Tmem154	transmembrane protein 154	Multiple_Complex
TC1600000440.mm.2	13.94	15.47	0.17	0.11	-2.9	6.07e-07	0.0004	Tm4sf19	transmembrane 4 L six family member 19	Coding
TC0100003056.mm.2	5.89	7.43	0.08	0.17	-2.91	2.77e-05	0.0035	Rassf5	Ras association (RalGDS/AF-6) domain family member 5	Multiple_Complex
TSUnmapped00000046.mm.2	7.7	9.25	0.16	0.31	-2.92	1.42e-05	0.0023	Egr3	early growth response 3	Coding
TC1300001173.mm.2	6.68	8.23	0.16	0.25	-2.94	4.61e-07	0.0004	Adamts6	a disintegrin-like and metallopeptidase (reprolysin type) with thrombospondin type 1 motif, 6	Coding
TC1900001490.mm.2	7.24	8.81	0.29	0.14	-2.96	9.7e-06	0.0019	Aldh18a1	aldehyde dehydrogenase 18 family, member A1	Multiple_Complex
TC1500000453.mm.2	10.67	12.24	0.27	0.1	-2.97	1.18e-06	0.0005	Myc	myelocytomatosis oncogene	Coding
TC0500001734.mm.2	7.86	9.43	0.07	0.08	-2.98	0.0004	0.0185	Daglb	diacylglycerol lipase, beta	Multiple_Complex
TC1100001969.mm.2	8.27	9.85	0.86	0.38	-2.98	0.0074	0.1177	Tmc8	transmembrane channel-like gene family 8	Multiple_Complex
TC1100000475.mm.2	11.91	13.5	0.42	0.23	-2.99	9.35e-06	0.0018	Havcr2	hepatitis A virus cellular receptor 2	Coding
TC1300002654.mm.2	7.84	9.44	0.22	0.11	-3.04	4.98e-06	0.0012	Gapt	Grb2-binding adaptor, transmembrane	Coding
TC0600000648.mm.2	6.27	7.88	0.18	0.18	-3.05	0.0001	0.0094	Chn2	chimerin 2	Multiple_Complex
TC1200002263.mm.2	9.35	10.96	0.56	0.31	-3.05	1.28e-05	0.0021	Asb2	ankyrin repeat and SOCS box-containing 2	Multiple_Complex
TC1300001128.mm.2	8.07	9.68	0.53	0.35	-3.05	0.0011	0.0355	Zfp366	zinc finger protein 366	Coding
TC1300001263.mm.2	5.49	7.1	0.22	0.12	-3.06	1.12e-06	0.0005	Ankrd55	ankyrin repeat domain 55	Coding
TC0600001527.mm.2	5.25	6.86	0.26	0.1	-3.06	9.93e-06	0.0019	Klrb1f	killer cell lectin-like receptor subfamily B member 1F	Multiple_Complex
TC1500000700.mm.2	5.05	6.68	0.31	0.23	-3.08	0.0001	0.0095	Grap2	GRB2-related adaptor protein 2	Coding
TC0800001625.mm.2	6	7.65	0.37	0.3	-3.15	0.0009	0.0316	Cd209c	CD209c antigen	Multiple_Complex
TC0100001381.mm.2	10.86	12.54	0.19	0.05	-3.2	1.48e-06	0.0006	Rgs16	regulator of G-protein signaling 16	Coding
TC1100002001.mm.2	5.96	7.65	0.38	0.29	-3.22	1.53e-05	0.0024	Slc26a11	solute carrier family 26, member 11	Multiple_Complex
TC0400002809.mm.2	10.23	11.93	0.17	0.31	-3.26	2.87e-06	0.0009	Tnfsf8	tumor necrosis factor (ligand) superfamily, member 8	Coding
TC0600001001.mm.2	7.62	9.33	0.44	0.52	-3.27	0.0028	0.0663	Nfu1	NFU1 iron-sulfur cluster scaffold homolog (S. cerevisiae)	Multiple_Complex
TC0800001255.mm.2	11.94	13.66	0.14	0.05	-3.3	9.02e-06	0.0018	Cdh1	cadherin 1	Multiple_Complex
TC1000000895.mm.2	9.34	11.07	0.49	0.07	-3.31	4.89e-06	0.0012	Mfsd12	major facilitator superfamily domain containing 12	Multiple_Complex
TC1400002387.mm.2	8.18	9.94	0.45	0.15	-3.37	2.67e-06	0.0009	Rb1	retinoblastoma 1	NonCoding
TC0400003717.mm.2	8.19	9.95	0.27	0.37	-3.38	5.5e-05	0.0055	Rps6ka1	ribosomal protein S6 kinase polypeptide 1	Multiple_Complex
TC1700002776.mm.2	4.39	6.15	0.31	0.41	-3.38	6.26e-05	0.0059	Pram1	PML-RAR alpha-regulated adaptor molecule 1	Multiple_Complex
TC1100001469.mm.2	7.41	9.18	0.42	0.21	-3.42	1.29e-05	0.0021	Phospho1; Zfp652	phosphatase, orphan 1; zinc finger protein 652	Multiple_Complex
TC0700001906.mm.2	6.94	8.72	0.54	0.1	-3.45	3.06e-06	0.0009	Tacc2	transforming, acidic coiled-coil containing protein 2	Multiple_Complex
TC1600000441.mm.2	13.64	15.44	0.3	0.13	-3.48	1.18e-06	0.0005	Gm20056	PREDICTED: predicted gene, 20056 (Gm20056), partial mRNA.	Coding
TC1900001711.mm.2	4.51	6.32	0.29	0.6	-3.52	1.14e-05	0.002	Ablim1	actin-binding LIM protein 1	Multiple_Complex
TC1500000829.mm.2	5.71	7.54	0.44	0.4	-3.55	5.83e-06	0.0013	Gramd4	GRAM domain containing 4	Multiple_Complex
TC0800001127.mm.2	7.44	9.33	0.02	0.36	-3.7	3.14e-06	0.0009	Adgrg3	adhesion G protein-coupled receptor G3	Coding
TC0300002376.mm.2	12.77	14.66	0.74	0.25	-3.7	0.0001	0.0095	S100a9	S100 calcium binding protein A9 (calgranulin B)	Coding
TC0300001704.mm.2	12.95	14.87	0.21	0.41	-3.79	1.01e-05	0.0019	Cpa3	carboxypeptidase A3, mast cell	Coding
TC0700003551.mm.2	7.24	9.18	0.13	0.32	-3.83	2.83e-05	0.0035	Hapln3	hyaluronan and proteoglycan link protein 3	Coding
TC0100001595.mm.2	9.9	11.91	0.61	0.11	-4.05	8.58e-06	0.0018	Cd244	CD244 natural killer cell receptor 2B4	Multiple_Complex
TC0100002894.mm.2	6.69	8.77	0.54	0.31	-4.2	5.63e-05	0.0055	Bcl2	B cell leukemia/lymphoma 2	Multiple_Complex
TC1500001300.mm.2	8.65	10.74	0.47	0.61	-4.27	4.34e-05	0.0048	Fam105a	family with sequence similarity 105, member A	Coding
TC1100000940.mm.2	10.04	12.36	0.41	0.29	-5	2.68e-06	0.0009	Asgr2	asialoglycoprotein receptor 2	Multiple_Complex
TC1400001032.mm.2	9.42	11.75	0.39	0.17	-5.04	1.28e-06	0.0005	Lpar6	lysophosphatidic acid receptor 6	Multiple_Complex
TC0400001667.mm.2	4.44	6.98	0.45	0.2	-5.84	7.56e-07	0.0005	Cnr2	cannabinoid receptor 2 (macrophage)	Coding
TC0600002579.mm.2	8.25	10.89	0.13	0.39	-6.23	1.81e-07	0.0002	Cd207	CD207 antigen	Coding
TC0500000842.mm.2	12.58	15.26	0.29	0.73	-6.4	2.01e-05	0.0028	Ppbp	pro-platelet basic protein	Coding
TC0500003632.mm.2	4.78	7.84	0.55	0.48	-8.32	5.1e-06	0.0012	Slc46a3	solute carrier family 46, member 3	Multiple_Complex
TC0200005149.mm.2	9.43	12.53	0.1	0.11	-8.57	4.59e-09	2.04e-05	Ocstamp	osteoclast stimulatory transmembrane protein	Coding
