# Supplementary material for: Adaptor protein 3BP2 regulates gene expression in addition to the ubiquitination and proteolytic activity of MALT1 in dectin-1–stimulated cells
Source: J Biol Chem. 2024 Nov 13;300(12):107980. doi: 10.1016/j.jbc.2024.107980 (PMC11647625; doi:10.1016/j.jbc.2024.107980)
Supplement: Table S3 [file mmc3.xlsx]

## Sheet: Sheet1
Number	# of Grouped proteins	Accession number	Master accession number	Master protein name	Master Gene Symbol	Species	molecular weight (kDa)	Peptides	Unique peptides	3BP2-SH2-WT	3BP2-SH2-RK	fold change (3BP2-SH2-WT/3BP2-SH2-RK)
1	1	Q9JHU4	Q9JHU4	Cytoplasmic dynein 1 heavy chain 1	Dync1h1	Mus musculus	532.056	133	133	1.85974e+08	1.92555e+08	0.96582
2	1	Q9QXS1	Q9QXS1	Plectin	Plec	Mus musculus	534.196	112	111	5.3647e+07	4.55361e+07	1.17812
3	1	E9Q616	E9Q616	AHNAK nucleoprotein (desmoyokin)	Ahnak	Mus musculus	604.263	102	102	1.13983e+08	1.10976e+08	1.02709
4	1	E9Q555	E9Q555	E3 ubiquitin-protein ligase RNF213	Rnf213	Mus musculus	584.27	93	93	6.19675e+07	5.63467e+07	1.09976
5	1	Q80SU7	Q80SU7	Interferon-induced very large GTPase 1	Gvin1	Mus musculus	280.821	63	63	3.92637e+07	3.94084e+07	0.99633
6	1	Q9QXZ0	Q9QXZ0	Microtubule-actin cross-linking factor 1, isoforms 1/2/3/4	Macf1	Mus musculus	831.893	62	61	9.85924e+06	9.60627e+06	1.02633
7	1	P19096	P19096	Fatty acid synthase	Fasn	Mus musculus	272.434	60	60	7.23872e+07	7.70886e+07	0.939013
8	1	P26039	P26039	Talin-1	Tln1	Mus musculus	269.825	64	56	1.51063e+08	1.3749e+08	1.09872
9	1	Q8BX70	Q8BX70	Intermembrane lipid transfer protein VPS13C	Vps13c	Mus musculus	420.095	55	55	2.29573e+07	2.20195e+07	1.04259
10	1	A2AN08	A2AN08	E3 ubiquitin-protein ligase UBR4	Ubr4	Mus musculus	572.301	54	54	1.28596e+07	1.1399e+07	1.12813
11	1	E9QAM5	E9QAM5	3'-5' exoribonuclease HELZ2	Helz2	Mus musculus	331.567	53	53	1.87885e+07	1.96685e+07	0.955259
12	1	Q68FD5	Q68FD5	Clathrin heavy chain 1	Cltc	Mus musculus	191.558	51	51	1.87332e+08	1.76067e+08	1.06398
13	1	Q8BTM8	Q8BTM8	Filamin-A	Flna	Mus musculus	281.225	57	51	7.08382e+07	5.49734e+07	1.28859
14	1	Q9JKF1	Q9JKF1	Ras GTPase-activating-like protein IQGAP1	Iqgap1	Mus musculus	188.746	56	51	1.98414e+08	2.2595e+08	0.878132
15	1	E9PVA8	E9PVA8	Stalled ribosome sensor GCN1	Gcn1	Mus musculus	293.027	48	48	1.45421e+07	1.43819e+07	1.01114
16	1	E9Q2M9	E9Q2M9	WD repeat- and FYVE domain-containing protein 4	Wdfy4	Mus musculus	354.337	48	48	2.47596e+07	2.21369e+07	1.11848
17	1	Q91ZX7	Q91ZX7	Prolow-density lipoprotein receptor-related protein 1	Lrp1	Mus musculus	504.754	48	48	1.85831e+07	1.86675e+07	0.995481
18	1	Q69ZN7	Q69ZN7	Myoferlin	Myof	Mus musculus	233.327	46	46	2.75245e+07	24417787	1.12723
19	1	Q8C3J5	Q8C3J5	Dedicator of cytokinesis protein 2	Dock2	Mus musculus	211.707	46	46	3.776e+07	3.78338e+07	0.998048
20	1	Q9ERU9	Q9ERU9	E3 SUMO-protein ligase RanBP2	Ranbp2	Mus musculus	341.127	43	43	3.165e+07	1.0265e+07	3.0833
21	1	Q8CGC7	Q8CGC7	Bifunctional glutamate/proline--tRNA ligase	Eprs1	Mus musculus	170.084	42	42	4.37309e+07	4.52735e+07	0.965927
22	1	D4AFX7	D4AFX7	DnaJ heat shock protein family (Hsp40) member C13	Dnajc13	Mus musculus	255.072	40	40	1.19004e+07	1.12411e+07	1.05865
23	1	Q2EMV9	Q2EMV9	Protein mono-ADP-ribosyltransferase PARP14	Parp14	Mus musculus	203.805	39	39	1.49254e+07	1.36422e+07	1.09406
24	1	Q5SWU9	Q5SWU9	Acetyl-CoA carboxylase 1	Acaca	Mus musculus	265.261	47	39	1.7795e+07	1.58221e+07	1.12469
25	1	A2AGT5	A2AGT5	Cytoskeleton-associated protein 5	Ckap5	Mus musculus	225.639	38	38	13229716	1.01632e+07	1.30173
26	1	E9Q3L2	E9Q3L2	Phosphatidylinositol 4-kinase alpha	Pi4ka	Mus musculus	237.047	36	36	7.52092e+06	8.3487e+06	0.90085
27	1	Q8CIH5	Q8CIH5	1-phosphatidylinositol 4,5-bisphosphate phosphodiesterase gamma-2	Plcg2	Mus musculus	147.595	36	36	3.49477e+07	4.20275e+07	0.831545
28	1	P23116	P23116	Eukaryotic translation initiation factor 3 subunit A	Eif3a	Mus musculus	161.938	35	35	1.59828e+07	1.50786e+07	1.05996
29	1	Q6PB66	Q6PB66	Leucine-rich PPR motif-containing protein, mitochondrial	Lrpprc	Mus musculus	156.616	35	35	1.61315e+07	1.57226e+07	1.02601
30	1	P58252	P58252	Elongation factor 2	Eef2	Mus musculus	95.317	34	34	2.5568e+08	2.7582e+08	0.926981
31	1	Q3U1J4	Q3U1J4	DNA damage-binding protein 1	Ddb1	Mus musculus	126.854	34	34	4.8075e+07	4.46686e+07	1.07626
32	1	Q61233	Q61233	Plastin-2	Lcp1	Mus musculus	70.149	40	34	3.15351e+08	3.17176e+08	0.994247
33	1	Q69Z37	Q69Z37	Sterile alpha motif domain-containing protein 9-like	Samd9l	Mus musculus	180.205	34	34	2.20405e+07	2.08755e+07	1.05581
34	1	E9PZJ8	E9PZJ8	Activating signal cointegrator 1 complex subunit 3	Ascc3	Mus musculus	250.559	33	33	9.83822e+06	7.29996e+06	1.34771
35	1	P70398	P70398	Probable ubiquitin carboxyl-terminal hydrolase FAF-X	Usp9x	Mus musculus	290.714	43	33	1.86758e+07	1.77297e+07	1.05336
36	1	Q64514	Q64514	Tripeptidyl-peptidase 2	Tpp2	Mus musculus	139.879	33	33	3.29938e+07	3.07113e+07	1.07432
37	1	Q6PDI5	Q6PDI5	Proteasome adapter and scaffold protein ECM29	Ecpas	Mus musculus	203.917	33	33	1.48952e+07	1.43682e+07	1.03668
38	1	Q8CIE6	Q8CIE6	Coatomer subunit alpha	Copa	Mus musculus	138.435	33	33	4.81538e+07	5.14693e+07	0.935583
39	1	O08808	O08808	Protein diaphanous homolog 1	Diaph1	Mus musculus	139.348	32	32	3.50445e+07	33980023	1.03133
40	1	Q5SUA5	Q5SUA5	Unconventional myosin-Ig	Myo1g	Mus musculus	117.229	34	32	4.09511e+07	3.67289e+07	1.11496
41	1	Q6P4T2	Q6P4T2	U5 small nuclear ribonucleoprotein 200 kDa helicase	Snrnp200	Mus musculus	244.549	32	32	9.12053e+06	9.72222e+06	0.938113
42	1	Q8BU30	Q8BU30	Isoleucine--tRNA ligase, cytoplasmic	Iars1	Mus musculus	144.274	32	32	3.51753e+07	3.15035e+07	1.11655
43	1	Q8C147	Q8C147	Dedicator of cytokinesis protein 8	Dock8	Mus musculus	238.981	33	32	1.62495e+07	1.75611e+07	0.925312
44	1	Q8C7R4	Q8C7R4	Ubiquitin-like modifier-activating enzyme 6	Uba6	Mus musculus	117.968	32	32	2.44238e+07	2.62488e+07	0.930474
45	1	Q9ES52	Q9ES52	Phosphatidylinositol 3,4,5-trisphosphate 5-phosphatase 1	Inpp5d	Mus musculus	133.545	32	32	3.11232e+07	2.45456e+07	1.26798
46	1	Q9JL26	Q9JL26	Formin-like protein 1	Fmnl1	Mus musculus	122.061	35	32	4.17098e+07	3.82705e+07	1.08987
47	1	Q9QY06	Q9QY06	Unconventional myosin-IXb	Myo9b	Mus musculus	238.836	33	32	1.20478e+07	1.38961e+07	0.866992
48	1	Q61687	Q61687	Transcriptional regulator ATRX	Atrx	Mus musculus	278.592	31	31	9.49242e+06	1.22708e+07	0.773579
49	1	Q7TMY8	Q7TMY8	E3 ubiquitin-protein ligase HUWE1	Huwe1	Mus musculus	482.643	31	31	4.38269e+06	5.37539e+06	0.815325
50	1	Q8BZN6	Q8BZN6	Dedicator of cytokinesis protein 10	Dock10	Mus musculus	249.581	32	31	1.42849e+07	1.44231e+07	0.990418
51	1	Q8VDJ3	Q8VDJ3	Vigilin	Hdlbp	Mus musculus	141.743	31	31	2.18202e+07	1.98964e+07	1.09669
52	1	B2RQC6	B2RQC6	Multifunctional protein CAD	Cad	Mus musculus	243.242	31	30	19872888	1.80168e+07	1.10302
53	1	Q9JIF7	Q9JIF7	Coatomer subunit beta	Copb1	Mus musculus	107.068	30	30	4.83249e+07	5.31974e+07	0.908407
54	1	E0CZ22	E0CZ22	Maestro heat-like repeat family member 1	Mroh1	Mus musculus	181.798	29	29	1.38514e+07	1.52189e+07	0.910148
55	1	Q69ZK0	Q69ZK0	Phosphatidylinositol 3,4,5-trisphosphate-dependent Rac exchanger 1 protein	Prex1	Mus musculus	184.939	29	29	1.34939e+07	1.01995e+07	1.323
56	1	Q7TPH6	Q7TPH6	E3 ubiquitin-protein ligase MYCBP2	Mycbp2	Mus musculus	521.239	29	29	5.03492e+06	4.73733e+06	1.06282
57	1	G5E870	G5E870	E3 ubiquitin-protein ligase TRIP12	Trip12	Mus musculus	224.133	28	28	1.35906e+07	12381492	1.09766
58	1	O08788	O08788	Dynactin subunit 1	Dctn1	Mus musculus	141.679	28	28	9.52269e+06	9.64771e+06	0.987041
59	1	Q3U7R1	Q3U7R1	Extended synaptotagmin-1	Esyt1	Mus musculus	121.556	28	28	3.99134e+07	3.68882e+07	1.08201
60	1	Q60710	Q60710	Deoxynucleoside triphosphate triphosphohydrolase SAMHD1	Samhd1	Mus musculus	75.896	28	28	220047665	1.38776e+08	1.58563
61	1	Q6ZQ08	Q6ZQ08	CCR4-NOT transcription complex subunit 1	Cnot1	Mus musculus	266.814	28	28	6.65478e+06	6.96148e+06	0.955944
62	1	B9EJ54	B9EJ54	Nucleoporin 205	Nup205	Mus musculus	227.469	27	27	7.50629e+06	6.57699e+06	1.1413
63	1	Q5SSH7	Q5SSH7	Zinc finger ZZ-type and EF-hand domain-containing protein 1	Zzef1	Mus musculus	328.318	27	27	4.1051e+06	4.17633e+06	0.982946
64	1	Q6P5E4	Q6P5E4	UDP-glucose:glycoprotein glucosyltransferase 1	Uggt1	Mus musculus	176.437	29	27	2.01731e+07	1.96847e+07	1.02481
65	1	Q8BML9	Q8BML9	Glutamine--tRNA ligase	Qars1	Mus musculus	87.676	27	27	2.06019e+07	2.02103e+07	1.01938
66	1	B1AY13	B1AY13	Ubiquitin carboxyl-terminal hydrolase 24	Usp24	Mus musculus	294.007	26	26	4.5148e+06	5.28491e+06	0.854282
67	1	B2RXR6	B2RXR6	Serine/threonine-protein phosphatase 6 regulatory ankyrin repeat subunit B	Ankrd44	Mus musculus	107.385	26	26	1.48704e+07	9.95222e+06	1.49418
68	1	O70133	O70133	ATP-dependent RNA helicase A	Dhx9	Mus musculus	149.475	26	26	1.97756e+07	20350536	0.971748
69	1	P20029	P20029	Endoplasmic reticulum chaperone BiP	Hspa5	Mus musculus	72.421	28	26	3.38618e+08	388385390	0.87186
70	1	Q11011	Q11011	Puromycin-sensitive aminopeptidase	Npepps	Mus musculus	103.327	26	26	26423742	2.84359e+07	0.929239
71	1	Q6P5F9	Q6P5F9	Exportin-1	Xpo1	Mus musculus	123.094	26	26	1.51271e+07	1.74829e+07	0.86525
72	1	Q6ZQA0	Q6ZQA0	Neurobeachin-like protein 2	Nbeal2	Mus musculus	301.929	26	26	3.74697e+06	2.85685e+06	1.31157
73	1	Q7TMB8	Q7TMB8	Cytoplasmic FMR1-interacting protein 1	Cyfip1	Mus musculus	145.244	39	26	24771210	21514008	1.1514
74	1	Q8BHG1	Q8BHG1	Nardilysin	Nrdc	Mus musculus	132.892	26	26	4.24765e+07	4.47097e+07	0.950051
75	1	Q8BKC5	Q8BKC5	Importin-5	Ipo5	Mus musculus	123.594	27	26	2.7647e+07	2.70763e+07	1.02108
76	1	Q8BMJ2	Q8BMJ2	Leucine--tRNA ligase, cytoplasmic	Lars1	Mus musculus	134.195	26	26	2.3229e+07	2.22495e+07	1.04402
77	1	Q8VDM4	Q8VDM4	26S proteasome non-ATPase regulatory subunit 2	Psmd2	Mus musculus	100.203	26	26	4.41006e+07	3.89039e+07	1.13358
78	1	Q9QVP9	Q9QVP9	Protein-tyrosine kinase 2-beta	Ptk2b	Mus musculus	115.794	26	26	1.87279e+07	1.52124e+07	1.23109
79	1	O08528	O08528	Hexokinase-2	Hk2	Mus musculus	102.539	28	25	6.67752e+07	6.16185e+07	1.08369
80	1	P28271	P28271	Cytoplasmic aconitate hydratase	Aco1	Mus musculus	98.13	25	25	1.60511e+07	16747032	0.958447
81	1	P42859	P42859	Huntingtin	Htt	Mus musculus	344.694	25	25	4.01471e+06	3.41656e+06	1.17507
82	1	Q3UHC2	Q3UHC2	Leucine-rich repeat serine/threonine-protein kinase 1	Lrrk1	Mus musculus	225.477	25	25	5.92654e+06	6944884	0.853368
83	1	Q4QRL3	Q4QRL3	Coiled-coil domain-containing protein 88B	Ccdc88b	Mus musculus	166.61	25	25	8.03362e+06	7.04112e+06	1.14096
84	1	Q6PFD9	Q6PFD9	Nuclear pore complex protein Nup98-Nup96	Nup98	Mus musculus	197.241	25	25	6556495	6463100	1.01445
85	1	Q6ZQ38	Q6ZQ38	Cullin-associated NEDD8-dissociated protein 1	Cand1	Mus musculus	136.334	25	25	4.14284e+07	3.84283e+07	1.07807
86	1	Q8K1B8	Q8K1B8	Fermitin family homolog 3	Fermt3	Mus musculus	75.638	26	25	7.36729e+07	7.43311e+07	0.991146
87	1	Q8VI93	Q8VI93	2'-5'-oligoadenylate synthase 3	Oas3	Mus musculus	126.334	25	25	19794986	1.71138e+07	1.15667
88	1	Q99NB9	Q99NB9	Splicing factor 3B subunit 1	Sf3b1	Mus musculus	145.817	25	25	1.26227e+07	10898529	1.1582
89	1	Q9JJ28	Q9JJ28	Protein flightless-1 homolog	Flii	Mus musculus	144.806	25	25	1.53521e+07	1.56562e+07	0.980572
90	1	Q9QZE5	Q9QZE5	Coatomer subunit gamma-1	Copg1	Mus musculus	97.515	27	25	1.62382e+07	1.77025e+07	0.917285
91	1	Q9WUA3	Q9WUA3	ATP-dependent 6-phosphofructokinase, platelet type	Pfkp	Mus musculus	85.458	27	25	1.0014e+08	1.07603e+08	0.930646
92	1	Q9Z1Q9	Q9Z1Q9	Valine--tRNA ligase	Vars1	Mus musculus	140.217	25	25	1.9464e+07	20330496	0.957381
93	1	E9PVX6	E9PVX6	Proliferation marker protein Ki-67	Mki67	Mus musculus	350.871	24	24	5.63243e+06	3.99315e+06	1.41053
94	1	E9Q634	E9Q634	Unconventional myosin-Ie	Myo1e	Mus musculus	126.819	28	24	1.41817e+07	15322046	0.925575
95	1	P27773	P27773	Protein disulfide-isomerase A3	Pdia3	Mus musculus	56.678	25	24	9.88637e+07	2.1746e+08	0.454629
96	1	P42932	P42932	T-complex protein 1 subunit theta	Cct8	Mus musculus	59.555	24	24	6.63943e+07	6.84887e+07	0.96942
97	1	Q3UPL0	Q3UPL0	Protein transport protein Sec31A	Sec31a	Mus musculus	133.571	24	24	1.28465e+07	1.32455e+07	0.969874
98	1	Q6NZJ6	Q6NZJ6	Eukaryotic translation initiation factor 4 gamma 1	Eif4g1	Mus musculus	176.079	27	24	1.60667e+07	1.44145e+07	1.11462
99	1	Q8BL66	Q8BL66	Early endosome antigen 1	Eea1	Mus musculus	160.918	24	24	5.28724e+06	5.21718e+06	1.01343
100	1	Q91V92	Q91V92	ATP-citrate synthase	Acly	Mus musculus	119.729	24	24	5.97527e+07	5.34515e+07	1.11789
101	1	Q91YR7	Q91YR7	Pre-mRNA-processing factor 6	Prpf6	Mus musculus	106.727	24	24	1.1571e+07	1.12004e+07	1.03309
102	1	Q922D8	Q922D8	C-1-tetrahydrofolate synthase, cytoplasmic	Mthfd1	Mus musculus	101.201	24	24	2.98613e+07	3.41445e+07	0.874555
103	1	Q9D0E1	Q9D0E1	Heterogeneous nuclear ribonucleoprotein M	Hnrnpm	Mus musculus	77.648	24	24	5.8415e+07	5.94147e+07	0.983173
104	1	Q9D0I9	Q9D0I9	Arginine--tRNA ligase, cytoplasmic	Rars1	Mus musculus	75.674	24	24	29881362	2.81747e+07	1.06058
105	1	Q9JIK5	Q9JIK5	Nucleolar RNA helicase 2	Ddx21	Mus musculus	93.551	24	24	8.46913e+06	7.25895e+06	1.16672
106	1	Q9JLN9	Q9JLN9	Serine/threonine-protein kinase mTOR	Mtor	Mus musculus	288.792	24	24	3.13027e+06	2.08257e+06	1.50308
107	1	O35350	O35350	Calpain-1 catalytic subunit	Capn1	Mus musculus	82.106	23	23	51085089	5.20937e+07	0.980639
108	1	P08113	P08113	Endoplasmin	Hsp90b1	Mus musculus	92.477	23	23	9.80414e+07	1.17615e+08	0.833578
109	1	P11983	P11983	T-complex protein 1 subunit alpha	Tcp1	Mus musculus	60.449	23	23	1.18823e+08	1.13591e+08	1.04606
110	1	P38647	P38647	Stress-70 protein, mitochondrial	Hspa9	Mus musculus	73.464	23	23	1.0199e+08	1.0133e+08	1.00652
111	1	P49446	P49446	Receptor-type tyrosine-protein phosphatase epsilon	Ptpre	Mus musculus	80.689	23	23	2.69176e+07	19281528	1.39603
112	1	P52431	P52431	DNA polymerase delta catalytic subunit	Pold1	Mus musculus	123.793	23	23	12863546	11908087	1.08024
113	1	P97311	P97311	DNA replication licensing factor MCM6	Mcm6	Mus musculus	92.87	23	23	1.40903e+07	1.26544e+07	1.11348
114	1	Q3THK7	Q3THK7	GMP synthase [glutamine-hydrolyzing]	Gmps	Mus musculus	76.723	23	23	28151761	2.54309e+07	1.10699
115	1	Q62261	Q62261	Spectrin beta chain, non-erythrocytic 1	Sptbn1	Mus musculus	274.231	25	23	2.82875e+06	2.76133e+06	1.02442
116	1	Q64521	Q64521	Glycerol-3-phosphate dehydrogenase, mitochondrial	Gpd2	Mus musculus	80.956	23	23	44308948	4.21562e+07	1.05107
117	1	Q6A028	Q6A028	Switch-associated protein 70	Swap70	Mus musculus	68.996	23	23	1.51887e+07	1.75248e+07	0.866698
118	1	Q6A0A9	Q6A0A9	Constitutive coactivator of PPAR-gamma-like protein 1	FAM120A	Mus musculus	121.645	23	23	2.07154e+07	1.89377e+07	1.09387
119	1	Q6ZQJ5	Q6ZQJ5	DNA replication ATP-dependent helicase/nuclease DNA2	Dna2	Mus musculus	119.447	23	23	5057585	5437386	0.93015
120	1	Q921M3	Q921M3	Splicing factor 3B subunit 3	Sf3b3	Mus musculus	135.551	23	23	2.32721e+07	30157876	0.771675
121	1	Q99PV0	Q99PV0	Pre-mRNA-processing-splicing factor 8	Prpf8	Mus musculus	273.621	23	23	5.9201e+06	6.32133e+06	0.936528
122	1	Q9D4H8	Q9D4H8	Cullin-2	Cul2	Mus musculus	86.876	23	23	1.19413e+07	1.20131e+07	0.994024
123	1	Q9EQH2	Q9EQH2	Endoplasmic reticulum aminopeptidase 1	Erap1	Mus musculus	106.6	23	23	30492973	2.86542e+07	1.06417
124	1	Q9EQK5	Q9EQK5	Major vault protein	Mvp	Mus musculus	95.923	23	23	2.20569e+07	2.11457e+07	1.04309
125	1	E9Q7G0	E9Q7G0	Nuclear mitotic apparatus protein 1	Numa1	Mus musculus	235.633	22	22	4.5991e+06	2.75864e+06	1.66716
126	1	F8VQ05	F8VQ05	FRY like transcription coactivator	Fryl	Mus musculus	337.826	22	22	5.27667e+06	4.25536e+06	1.24001
127	1	P06800	P06800	Receptor-type tyrosine-protein phosphatase C	Ptprc	Mus musculus	144.837	22	22	3.50056e+07	3.01447e+07	1.16125
128	1	P42227	P42227	Signal transducer and activator of transcription 3	Stat3	Mus musculus	88.054	22	22	25562017	2.14037e+07	1.19428
129	1	P50544	P50544	Very long-chain specific acyl-CoA dehydrogenase, mitochondrial	Acadvl	Mus musculus	70.874	22	22	2.02029e+07	1.96523e+07	1.02802
130	1	Q05D44	Q05D44	Eukaryotic translation initiation factor 5B	Eif5b	Mus musculus	137.62	22	22	1.50656e+07	1.38194e+07	1.09018
131	1	Q3V3R1	Q3V3R1	Monofunctional C1-tetrahydrofolate synthase, mitochondrial	Mthfd1l	Mus musculus	105.731	22	22	2.69131e+07	2.611e+07	1.03076
132	1	Q4LDD4	Q4LDD4	Arf-GAP with Rho-GAP domain, ANK repeat and PH domain-containing protein 1	Arap1	Mus musculus	162.278	22	22	8.45017e+06	6.92707e+06	1.21988
133	1	Q61210	Q61210	Rho guanine nucleotide exchange factor 1	Arhgef1	Mus musculus	102.808	22	22	1.28247e+07	13649857	0.939547
134	1	Q80TL7	Q80TL7	Protein MON2 homolog	Mon2	Mus musculus	189.082	22	22	4.13472e+06	3.91439e+06	1.05629
135	1	Q8BY87	Q8BY87	Ubiquitin carboxyl-terminal hydrolase 47	Usp47	Mus musculus	157.456	22	22	7366914	5.42377e+06	1.35826
136	1	Q8C176	Q8C176	Transcription initiation factor TFIID subunit 2	Taf2	Mus musculus	126.999	22	22	1.66364e+06	1.06249e+07	0.156579
137	1	Q8C2E7	Q8C2E7	WASH complex subunit 5	Washc5	Mus musculus	134.114	22	22	1.00718e+07	9.50911e+06	1.05917
138	1	Q8K1M6	Q8K1M6	Dynamin-1-like protein	Dnm1l	Mus musculus	81.826	22	22	1.62157e+07	1.81909e+07	0.89142
139	1	Q8K2H4	Q8K2H4	Arf-GAP with coiled-coil, ANK repeat and PH domain-containing protein 1	Acap1	Mus musculus	81.707	22	22	2.00378e+07	1.66327e+07	1.20472
140	1	Q8R151	Q8R151	NFX1-type zinc finger-containing protein 1	Znfx1	Mus musculus	218.833	22	22	5.62591e+06	5.4377e+06	1.03461
141	1	Q91VR5	Q91VR5	ATP-dependent RNA helicase DDX1	Ddx1	Mus musculus	82.503	22	22	1.67412e+07	18941502	0.883839
142	1	Q99KI0	Q99KI0	Aconitate hydratase, mitochondrial	Aco2	Mus musculus	85.464	22	22	73977468	68392992	1.08165
143	1	Q9D071	Q9D071	MMS19 nucleotide excision repair protein homolog	Mms19	Mus musculus	113.091	22	22	9.55243e+06	9.10605e+06	1.04902
144	1	Q9Z1T1	Q9Z1T1	AP-3 complex subunit beta-1	Ap3b1	Mus musculus	122.74	24	22	9.99635e+06	8.51422e+06	1.17408
145	1	E9Q394	E9Q394	A-kinase anchor protein 13	Akap13	Mus musculus	303.982	21	21	4.09813e+06	4.0045e+06	1.02338
146	1	P01027	P01027	Complement C3	C3	Mus musculus	186.486	23	21	3.14007e+06	3.39373e+06	0.925256
147	1	P09103	P09103	Protein disulfide-isomerase	P4hb	Mus musculus	57.06	21	21	41612977	89260647	0.466196
148	1	P14824	P14824	Annexin A6	Anxa6	Mus musculus	75.885	21	21	3.64796e+07	33696668	1.08259
149	1	P16546	P16546	Spectrin alpha chain, non-erythrocytic 1	Sptan1	Mus musculus	284.602	21	21	2.12838e+06	2.39024e+06	0.890444
150	1	P20152	P20152	Vimentin	Vim	Mus musculus	53.688	27	21	157449219	1.48514e+08	1.06016
151	1	P27546	P27546	Microtubule-associated protein 4	Map4	Mus musculus	117.431	21	21	4.14153e+07	3.99592e+07	1.03644
152	1	P30416	P30416	Peptidyl-prolyl cis-trans isomerase FKBP4	Fkbp4	Mus musculus	51.575	21	21	1.56399e+07	1.62125e+07	0.964682
153	1	P35123	P35123	Ubiquitin carboxyl-terminal hydrolase 4	Usp4	Mus musculus	108.342	24	21	2.58188e+07	1.92746e+07	1.33953
154	1	P35991	P35991	Tyrosine-protein kinase BTK	Btk	Mus musculus	76.437	21	21	9550310	13089038	0.729642
155	1	P42225	P42225	Signal transducer and activator of transcription 1	Stat1	Mus musculus	87.197	21	21	50092082	5.4585e+07	0.917689
156	1	P46460	P46460	Vesicle-fusing ATPase	Nsf	Mus musculus	82.616	21	21	2.29444e+07	2.34755e+07	0.977375
157	1	P80314	P80314	T-complex protein 1 subunit beta	Cct2	Mus musculus	57.477	21	21	4.34468e+07	4.41368e+07	0.984366
158	1	Q3TBD2	Q3TBD2	Rho GTPase-activating protein 45	Arhgap45	Mus musculus	122.903	21	21	11990045	1.45907e+07	0.821762
159	1	Q5XJY5	Q5XJY5	Coatomer subunit delta	Arcn1	Mus musculus	57.23	21	21	3.31413e+07	2.61236e+07	1.26863
160	1	Q61699	Q61699	Heat shock protein 105 kDa	Hsph1	Mus musculus	96.409	22	21	8.77746e+06	7.55744e+06	1.16143
161	1	Q62120	Q62120	Tyrosine-protein kinase JAK2	Jak2	Mus musculus	130.596	21	21	8.71576e+06	7.36332e+06	1.18367
162	1	Q68FL6	Q68FL6	Methionine--tRNA ligase, cytoplasmic	Mars1	Mus musculus	101.431	21	21	1.61518e+07	1.55853e+07	1.03635
163	1	Q6NZR5	Q6NZR5	Superkiller complex protein 2	Skic2	Mus musculus	137.526	21	21	6.87043e+06	5.01224e+06	1.37073
164	1	Q6P9Q4	Q6P9Q4	FH1/FH2 domain-containing protein 1	Fhod1	Mus musculus	129.603	21	21	1.11183e+07	1.04851e+07	1.06039
165	1	Q7TPV4	Q7TPV4	Myb-binding protein 1A	Mybbp1a	Mus musculus	152.039	21	21	8.74341e+06	7.56604e+06	1.15561
166	1	Q8BGQ7	Q8BGQ7	Alanine--tRNA ligase, cytoplasmic	Aars1	Mus musculus	106.909	21	21	38976142	3.38966e+07	1.14986
167	1	Q8K1X4	Q8K1X4	Nck-associated protein 1-like	Nckap1l	Mus musculus	128.907	21	21	1.74769e+07	1.78506e+07	0.979066
168	1	Q8K2B3	Q8K2B3	Succinate dehydrogenase [ubiquinone] flavoprotein subunit, mitochondrial	Sdha	Mus musculus	72.585	21	21	102988777	1.05817e+08	0.973274
169	1	Q8VDD5	Q8VDD5	Myosin-9	Myh9	Mus musculus	226.375	23	21	4809792	3.41465e+06	1.40858
170	1	Q8VDP3	Q8VDP3	[F-actin]-monooxygenase MICAL1	Mical1	Mus musculus	116.785	21	21	1.64552e+07	13156701	1.25071
171	1	Q91VN6	Q91VN6	Probable ATP-dependent RNA helicase DDX41	Ddx41	Mus musculus	69.821	21	21	7.25547e+06	7.9523e+06	0.912374
172	1	O35286	O35286	ATP-dependent RNA helicase DHX15	Dhx15	Mus musculus	91.008	21	20	3.0992e+07	3.16978e+07	0.977732
173	1	O55029	O55029	Coatomer subunit beta'	Copb2	Mus musculus	102.449	20	20	1.5561e+07	1.25503e+07	1.23989
174	1	O88738	O88738	Baculoviral IAP repeat-containing protein 6	Birc6	Mus musculus	532.181	20	20	3.83463e+06	3.24528e+06	1.1816
175	1	P07356	P07356	Annexin A2	Anxa2	Mus musculus	38.678	20	20	144033775	133484483	1.07903
176	1	P13864	P13864	DNA (cytosine-5)-methyltransferase 1	Dnmt1	Mus musculus	183.194	20	20	4.8921e+06	4.26154e+06	1.14797
177	1	P29351	P29351	Tyrosine-protein phosphatase non-receptor type 6	Ptpn6	Mus musculus	67.559	20	20	7.34239e+07	72131980	1.01791
178	1	P48025	P48025	Tyrosine-protein kinase SYK	Syk	Mus musculus	71.376	20	20	39341049	2.21384e+07	1.77705
179	1	P49718	P49718	DNA replication licensing factor MCM5	Mcm5	Mus musculus	82.405	20	20	1.4077e+07	1.15809e+07	1.21553
180	1	P50516	P50516	V-type proton ATPase catalytic subunit A	Atp6v1a	Mus musculus	68.323	20	20	4.95793e+07	4.83644e+07	1.02512
181	1	P70261	P70261	Paladin	Pald1	Mus musculus	96.739	20	20	1.43885e+07	1.47109e+07	0.978081
182	1	P80318	P80318	T-complex protein 1 subunit gamma	Cct3	Mus musculus	60.629	20	20	7.93249e+07	7.23095e+07	1.09702
183	1	Q3UMB9	Q3UMB9	WASH complex subunit 4	Washc4	Mus musculus	136.371	20	20	4.79737e+06	5.26347e+06	0.911447
184	1	Q60597	Q60597	2-oxoglutarate dehydrogenase complex component E1	Ogdh	Mus musculus	116.451	23	20	1.34209e+07	1.19103e+07	1.12683
185	1	Q61510	Q61510	E3 ubiquitin/ISG15 ligase TRIM25	Trim25	Mus musculus	71.727	20	20	13150761	11899573	1.10515
186	1	Q69Z38	Q69Z38	Inactive tyrosine-protein kinase PEAK1	Peak1	Mus musculus	191.102	20	20	1.06426e+07	231281	46.0161
187	1	Q6PDQ2	Q6PDQ2	Chromodomain-helicase-DNA-binding protein 4	Chd4	Mus musculus	217.755	29	20	8.56817e+06	5282050	1.62213
188	1	Q8BTI8	Q8BTI8	Serine/arginine repetitive matrix protein 2	Srrm2	Mus musculus	294.846	20	20	11448108	5.43079e+06	2.108
189	1	Q8CG48	Q8CG48	Structural maintenance of chromosomes protein 2	Smc2	Mus musculus	134.24	20	20	6.32263e+06	6.15906e+06	1.02656
190	1	Q8CHC4	Q8CHC4	Synaptojanin-1	Synj1	Mus musculus	172.618	20	20	6.71598e+06	6.07129e+06	1.10619
191	1	Q8VE11	Q8VE11	Myotubularin-related protein 6	Mtmr6	Mus musculus	70.934	20	20	1.35668e+07	1.20982e+07	1.12139
192	1	Q91YQ5	Q91YQ5	Dolichyl-diphosphooligosaccharide--protein glycosyltransferase subunit 1	Rpn1	Mus musculus	68.527	20	20	5.59114e+07	56768010	0.98491
193	1	Q99KD5	Q99KD5	Protein unc-45 homolog A	Unc45a	Mus musculus	103.449	20	20	4.95029e+06	5.24349e+06	0.944083
194	1	Q9EPE9	Q9EPE9	Endoplasmic reticulum transmembrane helix translocase	Atp13a1	Mus musculus	132.389	20	20	15506809	1.43942e+07	1.0773
195	1	Q9EQH3	Q9EQH3	Vacuolar protein sorting-associated protein 35	Vps35	Mus musculus	91.714	20	20	1.46917e+07	1.37953e+07	1.06497
196	1	Q9WTI7	Q9WTI7	Unconventional myosin-Ic	Myo1c	Mus musculus	121.943	20	20	1.11604e+07	1.02426e+07	1.08961
197	1	Q9Z110	Q9Z110	Delta-1-pyrroline-5-carboxylate synthase	Aldh18a1	Mus musculus	87.268	20	20	1.17889e+07	1.14941e+07	1.02564
198	1	A2AF47	A2AF47	Dedicator of cytokinesis protein 11	Dock11	Mus musculus	237.777	19	19	4408124	3.92311e+06	1.12363
199	1	A6X8Z5	A6X8Z5	Rho GTPase-activating protein 31	Arhgap31	Mus musculus	155.279	19	19	5700569	5.61955e+06	1.01442
200	1	E9Q0S6	E9Q0S6	Tensin-1	Tns1	Mus musculus	201.388	20	19	5.29836e+06	5.05029e+06	1.04912
201	1	E9Q557	E9Q557	Desmoplakin	Dsp	Mus musculus	332.918	19	19	6.84285e+06	96928.2	70.5971
202	1	O35904	O35904	Phosphatidylinositol 4,5-bisphosphate 3-kinase catalytic subunit delta isoform	Pik3cd	Mus musculus	119.713	19	19	8.60318e+06	8.30481e+06	1.03593
203	1	O88351	O88351	Inhibitor of nuclear factor kappa-B kinase subunit beta	Ikbkb	Mus musculus	86.691	19	19	7.99952e+06	7.74e+06	1.03353
204	1	P07901	P07901	Heat shock protein HSP 90-alpha	Hsp90aa1	Mus musculus	84.79	19	19	135755643	111549613	1.217
205	1	P08003	P08003	Protein disulfide-isomerase A4	Pdia4	Mus musculus	71.983	19	19	12440642	18331701	0.678641
206	1	P11835	P11835	Integrin beta-2	Itgb2	Mus musculus	85.026	19	19	6.73782e+06	7.83721e+06	0.859721
207	1	P17426	P17426	AP-2 complex subunit alpha-1	Ap2a1	Mus musculus	107.665	22	19	1.44769e+07	1.20839e+07	1.19803
208	1	P24527	P24527	Leukotriene A-4 hydrolase	Lta4h	Mus musculus	69.052	19	19	42463001	42278554	1.00436
209	1	P27870	P27870	Proto-oncogene vav	Vav1	Mus musculus	98.138	20	19	2.98326e+07	39169654	0.761626
210	1	P30999	P30999	Catenin delta-1	Ctnnd1	Mus musculus	104.925	19	19	6.25441e+06	6.8147e+06	0.917783
211	1	P48678	P48678	Prelamin-A/C	Lmna	Mus musculus	74.24	19	19	11590232	1.13223e+07	1.02366
212	1	P52480	P52480	Pyruvate kinase PKM	Pkm	Mus musculus	57.848	20	19	499401423	666727638	0.749034
213	1	P56399	P56399	Ubiquitin carboxyl-terminal hydrolase 5	Usp5	Mus musculus	95.834	19	19	14014793	1.37249e+07	1.02112
214	1	P58281	P58281	Dynamin-like 120 kDa protein, mitochondrial	Opa1	Mus musculus	111.34	19	19	4.6519e+06	5.01129e+06	0.928284
215	1	P97310	P97310	DNA replication licensing factor MCM2	Mcm2	Mus musculus	102.078	19	19	1.0143e+07	8.22304e+06	1.23348
216	1	Q1HFZ0	Q1HFZ0	RNA cytosine C(5)-methyltransferase NSUN2	Nsun2	Mus musculus	85.452	19	19	1.00905e+07	1.16383e+07	0.867011
217	1	Q3UW53	Q3UW53	Protein Niban 1	Niban1	Mus musculus	102.65	19	19	14772349	1.59596e+07	0.925611
218	1	Q60864	Q60864	Stress-induced-phosphoprotein 1	Stip1	Mus musculus	62.581	19	19	2.92208e+07	2.75135e+07	1.06205
219	1	Q64737	Q64737	Trifunctional purine biosynthetic protein adenosine-3	Gart	Mus musculus	107.505	19	19	2.92994e+07	3.33457e+07	0.878655
220	1	Q6P4S8	Q6P4S8	Integrator complex subunit 1	Ints1	Mus musculus	245.171	19	19	2.30674e+06	2.98118e+06	0.773766
221	1	Q6WKZ8	Q6WKZ8	E3 ubiquitin-protein ligase UBR2	Ubr2	Mus musculus	199.157	19	19	4.81548e+06	3.47814e+06	1.3845
222	1	Q78PY7	Q78PY7	Staphylococcal nuclease domain-containing protein 1	Snd1	Mus musculus	102.09	19	19	6.99323e+06	9.10587e+06	0.767992
223	1	Q8BMS1	Q8BMS1	Trifunctional enzyme subunit alpha, mitochondrial	Hadha	Mus musculus	82.672	19	19	2.74813e+07	28853542	0.952441
224	1	Q8BP47	Q8BP47	Asparagine--tRNA ligase, cytoplasmic	Nars1	Mus musculus	64.277	19	19	1.05407e+08	1.08065e+08	0.975402
225	1	Q8K296	Q8K296	Myotubularin-related protein 3	Mtmr3	Mus musculus	133.842	19	19	3.7785e+06	3.82119e+06	0.988827
226	1	Q8R5H1	Q8R5H1	Ubiquitin carboxyl-terminal hydrolase 15	Usp15	Mus musculus	112.326	19	19	8370100	6.72548e+06	1.24454
227	1	Q91WQ3	Q91WQ3	Tyrosine--tRNA ligase, cytoplasmic	Yars1	Mus musculus	59.106	19	19	2.42422e+07	2.31248e+07	1.04832
228	1	Q922B2	Q922B2	Aspartate--tRNA ligase, cytoplasmic	Dars1	Mus musculus	57.147	19	19	25145407	2.7885e+07	0.901753
229	1	Q99KQ4	Q99KQ4	Nicotinamide phosphoribosyltransferase	Nampt	Mus musculus	55.448	19	19	47750227	46209599	1.03334
230	1	Q99PL5	Q99PL5	Ribosome-binding protein 1	Rrbp1	Mus musculus	172.881	19	19	7.1429e+06	6.47347e+06	1.10341
231	1	Q9CQN1	Q9CQN1	Heat shock protein 75 kDa, mitochondrial	Trap1	Mus musculus	80.21	19	19	11986537	1.04323e+07	1.14899
232	1	Q9D1A2	Q9D1A2	Cytosolic non-specific dipeptidase	Cndp2	Mus musculus	52.767	19	19	170243079	1.67404e+08	1.01696
233	1	Q9EPU0	Q9EPU0	Regulator of nonsense transcripts 1	Upf1	Mus musculus	123.968	19	19	6.65062e+06	7546021	0.881341
234	1	Q9JHG7	Q9JHG7	Phosphatidylinositol 4,5-bisphosphate 3-kinase catalytic subunit gamma isoform	Pik3cg	Mus musculus	126.401	19	19	9.22683e+06	6.97481e+06	1.32288
235	1	Q9JLV5	Q9JLV5	Cullin-3	Cul3	Mus musculus	88.949	19	19	5598883	5167800	1.08342
236	1	Q9WU78	Q9WU78	Programmed cell death 6-interacting protein	Pdcd6ip	Mus musculus	96.026	19	19	1.928e+07	1.68701e+07	1.14285
237	1	Q9Z1Z0	Q9Z1Z0	General vesicular transport factor p115	Uso1	Mus musculus	106.986	19	19	1.3899e+07	10791491	1.28796
238	1	A2AIV8	A2AIV8	Caspase recruitment domain-containing protein 9	Card9	Mus musculus	62.459	18	18	3.35481e+07	3.6391e+06	9.2188
239	1	A2RT67	A2RT67	DENN domain-containing protein 3	Dennd3	Mus musculus	143.894	18	18	3.95893e+06	2.86904e+06	1.37988
240	1	B2RR83	B2RR83	3'-5' RNA helicase YTHDC2	Ythdc2	Mus musculus	161.093	18	18	1.97693e+06	2.36448e+06	0.836097
241	1	B2RY04	B2RY04	Dedicator of cytokinesis protein 5	Dock5	Mus musculus	214.433	19	18	2.10763e+06	2.9448e+06	0.71571
242	1	E9PYK3	E9PYK3	Protein mono-ADP-ribosyltransferase PARP4	Parp4	Mus musculus	216.136	18	18	4.40538e+06	3182890	1.38408
243	1	O08810	O08810	116 kDa U5 small nuclear ribonucleoprotein component	Eftud2	Mus musculus	109.364	18	18	6.52474e+06	5.38056e+06	1.21265
244	1	O54774	O54774	AP-3 complex subunit delta-1	Ap3d1	Mus musculus	135.082	18	18	1.0742e+07	1.07508e+07	0.999177
245	1	O55143	O55143	Sarcoplasmic/endoplasmic reticulum calcium ATPase 2	Atp2a2	Mus musculus	114.862	25	18	2.75488e+07	2.00595e+07	1.37335
246	1	P05555	P05555	Integrin alpha-M	Itgam	Mus musculus	127.483	18	18	5.50036e+06	7654835	0.718547
247	1	P11499	P11499	Heat shock protein HSP 90-beta	Hsp90ab1	Mus musculus	83.285	31	18	232953774	211635887	1.10073
248	1	P17427	P17427	AP-2 complex subunit alpha-2	Ap2a2	Mus musculus	104.018	18	18	1.14667e+07	12459422	0.92032
249	1	P25799	P25799	Nuclear factor NF-kappa-B p105 subunit	Nfkb1	Mus musculus	105.617	18	18	10579131	9686997	1.0921
250	1	P28867	P28867	Protein kinase C delta type	Prkcd	Mus musculus	77.548	19	18	85546195	8.15563e+07	1.04892
251	1	P35831	P35831	Tyrosine-protein phosphatase non-receptor type 12	Ptpn12	Mus musculus	86.528	18	18	1.10485e+07	9.94547e+06	1.11091
252	1	P48999	P48999	Polyunsaturated fatty acid 5-lipoxygenase	Alox5	Mus musculus	77.968	18	18	2.03345e+07	1.8519e+07	1.09803
253	1	P62192	P62192	26S proteasome regulatory subunit 4	Psmc1	Mus musculus	49.185	18	18	1.84152e+07	1.87834e+07	0.980398
254	1	P63038	P63038	60 kDa heat shock protein, mitochondrial	Hspd1	Mus musculus	60.955	18	18	1.46893e+08	1.4532e+08	1.01082
255	1	P70248	P70248	Unconventional myosin-If	Myo1f	Mus musculus	125.95	18	18	5.86464e+07	5.08664e+07	1.15295
256	1	P80313	P80313	T-complex protein 1 subunit eta	Cct7	Mus musculus	59.654	18	18	41034650	3.85829e+07	1.06354
257	1	P97789	P97789	5'-3' exoribonuclease 1	Xrn1	Mus musculus	194.308	18	18	3.81584e+06	4.15107e+06	0.919241
258	1	Q01853	Q01853	Transitional endoplasmic reticulum ATPase	Vcp	Mus musculus	89.322	18	18	9.06867e+06	1.11886e+07	0.810531
259	1	Q03265	Q03265	ATP synthase subunit alpha, mitochondrial	Atp5f1a	Mus musculus	59.753	18	18	137369796	2.29191e+08	0.599368
260	1	Q3TRM8	Q3TRM8	Hexokinase-3	Hk3	Mus musculus	100.103	18	18	3.09771e+07	3.32891e+07	0.930546
261	1	Q3UH60	Q3UH60	Disco-interacting protein 2 homolog B	Dip2b	Mus musculus	171.127	18	18	4.88264e+06	3.80589e+06	1.28292
262	1	Q6DFZ1	Q6DFZ1	Golgi-specific brefeldin A-resistance guanine nucleotide exchange factor 1	Gbf1	Mus musculus	206.784	18	18	2.09142e+06	2005057	1.04307
263	1	Q6Q899	Q6Q899	Antiviral innate immune response receptor RIG-I	Rigi	Mus musculus	105.977	18	18	1.66945e+07	1.56586e+07	1.06616
264	1	Q8BH59	Q8BH59	Electrogenic aspartate/glutamate antiporter SLC25A12, mitochondrial	Slc25a12	Mus musculus	74.57	19	18	13264217	12396067	1.07003
265	1	Q8K212	Q8K212	Phosphofurin acidic cluster sorting protein 1	Pacs1	Mus musculus	104.832	19	18	2.4839e+07	2.74689e+07	0.904259
266	1	Q8K2Z4	Q8K2Z4	Condensin complex subunit 1	Ncapd2	Mus musculus	155.666	18	18	4.56674e+06	3.91354e+06	1.16691
267	1	Q8R1Q8	Q8R1Q8	Cytoplasmic dynein 1 light intermediate chain 1	Dync1li1	Mus musculus	56.615	18	18	13882014	1.53653e+07	0.903463
268	1	Q8VCT3	Q8VCT3	Aminopeptidase B	Rnpep	Mus musculus	72.418	18	18	2.48286e+07	25687078	0.96658
269	1	Q99KC8	Q99KC8	von Willebrand factor A domain-containing protein 5A	Vwa5a	Mus musculus	87.142	19	18	2.85161e+07	3.12895e+07	0.911364
270	1	Q9CU62	Q9CU62	Structural maintenance of chromosomes protein 1A	Smc1a	Mus musculus	143.238	18	18	3266797	2.5799e+06	1.26625
271	1	Q9CW03	Q9CW03	Structural maintenance of chromosomes protein 3	Smc3	Mus musculus	141.557	18	18	3.63822e+06	3.209e+06	1.13375
272	1	Q9QXX4	Q9QXX4	Electrogenic aspartate/glutamate antiporter SLC25A13, mitochondrial	Slc25a13	Mus musculus	74.469	18	18	11918074	10495399	1.13555
273	1	Q9Z1A9	Q9Z1A9	TBC1 domain family member 8	Tbc1d8	Mus musculus	130.059	18	18	4.6481e+06	5.00911e+06	0.92793
274	1	Q9Z277	Q9Z277	Tyrosine-protein kinase BAZ1B	Baz1b	Mus musculus	170.652	18	18	4.81504e+06	3.91222e+06	1.23077
275	1	A2AAY5	A2AAY5	SH3 and PX domain-containing protein 2B	Sh3pxd2b	Mus musculus	101.519	17	17	2.24685e+07	21597848	1.04031
276	1	E9Q8V6	E9Q8V6	DENN domain containing 4A	Dennd4a	Mus musculus	209.307	17	17	5.01266e+06	3.84646e+06	1.30319
277	1	E9QAE3	E9QAE3	B-TFIID TATA-box binding protein associated factor 1	Btaf1	Mus musculus	207.055	17	17	1.62994e+06	2182946	0.746668
278	1	O70566	O70566	Protein diaphanous homolog 2	Diaph2	Mus musculus	124.873	17	17	5.82181e+06	6.15356e+06	0.946088
279	1	P11103	P11103	Poly [ADP-ribose] polymerase 1	Parp1	Mus musculus	113.102	17	17	1.03686e+07	8.62382e+06	1.20232
280	1	P25206	P25206	DNA replication licensing factor MCM3	Mcm3	Mus musculus	91.547	17	17	8.95117e+06	10585323	0.845621
281	1	P35235	P35235	Tyrosine-protein phosphatase non-receptor type 11	Ptpn11	Mus musculus	68.035	17	17	26813198	13621862	1.96839
282	1	P52332	P52332	Tyrosine-protein kinase JAK1	Jak1	Mus musculus	133.368	17	17	3.3948e+06	2.53713e+06	1.33804
283	1	P63017	P63017	Heat shock cognate 71 kDa protein	Hspa8	Mus musculus	70.872	21	17	1.32427e+08	1.30185e+08	1.01722
284	1	P70168	P70168	Importin subunit beta-1	Kpnb1	Mus musculus	97.186	17	17	4.81841e+07	4.05562e+07	1.18808
285	1	P80315	P80315	T-complex protein 1 subunit delta	Cct4	Mus musculus	58.066	17	17	3.2393e+07	36836910	0.879364
286	1	Q3TXS7	Q3TXS7	26S proteasome non-ATPase regulatory subunit 1	Psmd1	Mus musculus	105.732	17	17	1.32121e+07	11048639	1.19581
287	1	Q69ZR2	Q69ZR2	E3 ubiquitin-protein ligase HECTD1	Hectd1	Mus musculus	290.09	17	17	1919199	2.55892e+06	0.750005
288	1	Q6A065	Q6A065	Centrosomal protein of 170 kDa	Cep170	Mus musculus	175.055	18	17	4.28941e+06	3.32336e+06	1.29069
289	1	Q6GQT9	Q6GQT9	BOS complex subunit NOMO1	Nomo1	Mus musculus	133.422	17	17	1.80531e+06	2.90424e+06	0.621611
290	1	Q6P549	Q6P549	Phosphatidylinositol 3,4,5-trisphosphate 5-phosphatase 2	Inppl1	Mus musculus	138.976	17	17	3.17243e+06	2.50874e+06	1.26455
291	1	Q6PAV2	Q6PAV2	Probable E3 ubiquitin-protein ligase HERC4	Herc4	Mus musculus	118.41	17	17	8.214e+06	8.39006e+06	0.979016
292	1	Q6ZPY7	Q6ZPY7	Lysine-specific demethylase 3B	Kdm3b	Mus musculus	191.463	17	17	2.32492e+06	2231471	1.04188
293	1	Q76MZ3	Q76MZ3	Serine/threonine-protein phosphatase 2A 65 kDa regulatory subunit A alpha isoform	Ppp2r1a	Mus musculus	65.324	21	17	4.15025e+07	37607039	1.10358
294	1	Q80WG7	Q80WG7	E3 ubiquitin-protein ligase Trim36	Trim36	Mus musculus	82.79	17	17	4.09166e+06	3.84074e+06	1.06533
295	1	Q8BFR5	Q8BFR5	Elongation factor Tu, mitochondrial	Tufm	Mus musculus	49.507	17	17	4.14231e+07	5.47508e+07	0.756575
296	1	Q8BJ71	Q8BJ71	Nuclear pore complex protein Nup93	Nup93	Mus musculus	93.281	17	17	12067121	10684324	1.12942
297	1	Q8BUR4	Q8BUR4	Dedicator of cytokinesis protein 1	Dock1	Mus musculus	215.089	17	17	1.8098e+06	1.45401e+06	1.24469
298	1	Q8BWQ6	Q8BWQ6	VPS35 endosomal protein-sorting factor-like	Vps35l	Mus musculus	109.08	17	17	4.35386e+06	5.11234e+06	0.851637
299	1	Q8CBA2	Q8CBA2	Schlafen family member 5	Slfn5	Mus musculus	100.816	17	17	6.03877e+06	5.66712e+06	1.06558
300	1	Q8CGK3	Q8CGK3	Lon protease homolog, mitochondrial	Lonp1	Mus musculus	105.843	17	17	1.37728e+07	12739989	1.08107
301	1	Q91YX0	Q91YX0	Protein THEMIS2	Themis2	Mus musculus	74.377	17	17	1.16374e+07	1.23308e+07	0.943765
302	1	Q99JI4	Q99JI4	26S proteasome non-ATPase regulatory subunit 6	Psmd6	Mus musculus	45.538	17	17	2.99334e+07	29568568	1.01234
303	1	Q99LF4	Q99LF4	RNA-splicing ligase RtcB homolog	Rtcb	Mus musculus	55.249	17	17	2.09975e+07	2.05524e+07	1.02166
304	1	Q99MS7	Q99MS7	EH domain-binding protein 1-like protein 1	Ehbp1l1	Mus musculus	184.837	17	17	4.46741e+06	4.59158e+06	0.972956
305	1	Q9EPL9	Q9EPL9	Peroxisomal acyl-coenzyme A oxidase 3	Acox3	Mus musculus	78.403	17	17	11354669	1.32139e+07	0.859298
306	1	Q9ERK4	Q9ERK4	Exportin-2	Cse1l	Mus musculus	110.457	17	17	1.15509e+07	1.06892e+07	1.08061
307	1	Q9ES00	Q9ES00	Ubiquitin conjugation factor E4 B	Ube4b	Mus musculus	133.319	17	17	3.86635e+06	4.74558e+06	0.814727
308	1	Q9ET01	Q9ET01	Glycogen phosphorylase, liver form	Pygl	Mus musculus	97.465	19	17	6.13751e+06	9.28978e+06	0.660673
309	1	Q9QWY8	Q9QWY8	Arf-GAP with SH3 domain, ANK repeat and PH domain-containing protein 1	Asap1	Mus musculus	127.423	18	17	4.34542e+06	3.67474e+06	1.18251
310	1	Q9QZQ1	Q9QZQ1	Afadin	Afdn	Mus musculus	206.505	17	17	4.14387e+06	3.53304e+06	1.17289
311	1	Q9R0E2	Q9R0E2	Procollagen-lysine,2-oxoglutarate 5-dioxygenase 1	Plod1	Mus musculus	83.597	18	17	1.24306e+07	9110619	1.36441
312	1	Q9R111	Q9R111	Guanine deaminase	Gda	Mus musculus	51.014	17	17	76285121	73632760	1.03602
313	1	F8VPK0	F8VPK0	Superkiller complex protein 3	Skic3	Mus musculus	173.944	16	16	4.6496e+06	3.68194e+06	1.26281
314	1	F8VPN4	F8VPN4	Glycogen debranching enzyme	Agl	Mus musculus	174.289	16	16	1.90213e+06	2.98944e+06	0.636281
315	1	O08529	O08529	Calpain-2 catalytic subunit	Capn2	Mus musculus	79.874	16	16	2.03483e+07	1.79341e+07	1.13461
316	1	O08582	O08582	GTP-binding protein 1	Gtpbp1	Mus musculus	72.303	16	16	1.70949e+07	15312813	1.11638
317	1	O35375	O35375	Neuropilin-2	Nrp2	Mus musculus	104.635	16	16	5.98754e+06	6.49142e+06	0.922378
318	1	O35382	O35382	Exocyst complex component 4	Exoc4	Mus musculus	110.546	16	16	3.40361e+06	3.31499e+06	1.02673
319	1	O88879	O88879	Apoptotic protease-activating factor 1	Apaf1	Mus musculus	141.005	16	16	7608660	7.72663e+06	0.984732
320	1	P08103	P08103	Tyrosine-protein kinase HCK	Hck	Mus musculus	59.127	16	16	1.66487e+07	1.59814e+07	1.04175
321	1	P10107	P10107	Annexin A1	Anxa1	Mus musculus	38.734	16	16	8.28459e+07	8.72734e+07	0.949268
322	1	P12382	P12382	ATP-dependent 6-phosphofructokinase, liver type	Pfkl	Mus musculus	85.357	18	16	1.17997e+08	1.26795e+08	0.930617
323	1	P22682	P22682	E3 ubiquitin-protein ligase CBL	Cbl	Mus musculus	100.565	16	16	8.59918e+06	6.35963e+06	1.35215
324	1	P24547	P24547	Inosine-5'-monophosphate dehydrogenase 2	Impdh2	Mus musculus	55.816	16	16	13993134	1.42425e+07	0.982491
325	1	P26638	P26638	Serine--tRNA ligase, cytoplasmic	Sars1	Mus musculus	58.39	16	16	25101903	25580081	0.981307
326	1	P46471	P46471	26S proteasome regulatory subunit 7	Psmc2	Mus musculus	48.648	16	16	16346751	16233700	1.00696
327	1	P46935	P46935	E3 ubiquitin-protein ligase NEDD4	Nedd4	Mus musculus	102.708	18	16	9.52826e+06	1.11523e+07	0.854374
328	1	P54822	P54822	Adenylosuccinate lyase	Adsl	Mus musculus	54.867	16	16	2.09892e+07	2.13988e+07	0.980858
329	1	P54823	P54823	Probable ATP-dependent RNA helicase DDX6	Ddx6	Mus musculus	54.192	16	16	12808433	12394292	1.03341
330	1	P55194	P55194	SH3 domain-binding protein 1	Sh3bp1	Mus musculus	74.173	16	16	7.4111e+06	5.99413e+06	1.23639
331	1	P59438	P59438	BLOC-2 complex member HPS5	Hps5	Mus musculus	126.338	16	16	4.70365e+06	3.09106e+06	1.52169
332	1	P62196	P62196	26S proteasome regulatory subunit 8	Psmc5	Mus musculus	45.624	16	16	1.48592e+07	1.35346e+07	1.09787
333	1	P80316	P80316	T-complex protein 1 subunit epsilon	Cct5	Mus musculus	59.625	16	16	1.97554e+07	20711685	0.95383
334	1	Q00PI9	Q00PI9	Heterogeneous nuclear ribonucleoprotein U-like protein 2	Hnrnpul2	Mus musculus	84.942	16	16	1.3746e+07	1.12716e+07	1.21953
335	1	Q14CH1	Q14CH1	Molybdenum cofactor sulfurase	Mocos	Mus musculus	95.014	16	16	4177146	4.71118e+06	0.886644
336	1	Q2HXL6	Q2HXL6	ER degradation-enhancing alpha-mannosidase-like protein 3	Edem3	Mus musculus	104.201	16	16	4.11794e+06	4720317	0.872385
337	1	Q2TBA3	Q2TBA3	Mucosa-associated lymphoid tissue lymphoma translocation protein 1 homolog	Malt1	Mus musculus	93.218	16	16	1.3787e+07	1.01079e+07	1.36397
338	1	Q3TDD9	Q3TDD9	Protein phosphatase 1 regulatory subunit 21	Ppp1r21	Mus musculus	88.338	16	16	3.31041e+06	2.31352e+06	1.43089
339	1	Q3TWF6	Q3TWF6	WD repeat-containing protein 70	Wdr70	Mus musculus	73.12	16	16	2.12019e+07	9.32671e+06	2.27325
340	1	Q569Z5	Q569Z5	Probable ATP-dependent RNA helicase DDX46	Ddx46	Mus musculus	117.449	16	16	7.49331e+06	5.61322e+06	1.33494
341	1	Q5SQX6	Q5SQX6	Cytoplasmic FMR1-interacting protein 2	Cyfip2	Mus musculus	145.661	16	16	4.10783e+06	4.60796e+06	0.891465
342	1	Q5SSZ5	Q5SSZ5	Tensin-3	Tns3	Mus musculus	155.593	16	16	9.06857e+06	6941142	1.30649
343	1	Q61768	Q61768	Kinesin-1 heavy chain	Kif5b	Mus musculus	109.553	22	16	7.50315e+06	7.06466e+06	1.06207
344	1	Q62448	Q62448	Eukaryotic translation initiation factor 4 gamma 2	Eif4g2	Mus musculus	102.106	16	16	5.04738e+06	10541232	0.478822
345	1	Q6A4J8	Q6A4J8	Ubiquitin carboxyl-terminal hydrolase 7	Usp7	Mus musculus	128.477	16	16	5509222	4.89962e+06	1.12442
346	1	Q6P5D8	Q6P5D8	Structural maintenance of chromosomes flexible hinge domain-containing protein 1	Smchd1	Mus musculus	225.651	16	16	3.42284e+06	3.17788e+06	1.07708
347	1	Q6PAR5	Q6PAR5	GTPase-activating protein and VPS9 domain-containing protein 1	Gapvd1	Mus musculus	162.405	16	16	5.37252e+06	5.42746e+06	0.989878
348	1	Q6PCM1	Q6PCM1	Lysine-specific demethylase 3A	Kdm3a	Mus musculus	147.848	17	16	1.82163e+06	2.32803e+06	0.782477
349	1	Q6ZQ58	Q6ZQ58	La-related protein 1	Larp1	Mus musculus	121.127	16	16	10519822	8288531	1.2692
350	1	Q6ZWR6	Q6ZWR6	Nesprin-1	Syne1	Mus musculus	1009.95	16	16	1.29292e+06	1.1257e+06	1.14855
351	1	Q7TMQ7	Q7TMQ7	WD repeat-containing protein 91	Wdr91	Mus musculus	83.421	16	16	3.26755e+06	2.99926e+06	1.08945
352	1	Q7TT50	Q7TT50	Serine/threonine-protein kinase MRCK beta	Cdc42bpb	Mus musculus	194.755	17	16	3.09523e+06	2.96691e+06	1.04325
353	1	Q80TM9	Q80TM9	Nischarin	Nisch	Mus musculus	175.013	16	16	4.12551e+06	3.6936e+06	1.11693
354	1	Q80XK6	Q80XK6	Autophagy-related protein 2 homolog B	Atg2b	Mus musculus	231.402	16	16	2.89583e+06	2.23244e+06	1.29716
355	1	Q810B6	Q810B6	Rabankyrin-5	Ankfy1	Mus musculus	128.655	16	16	11643220	1.22615e+07	0.949573
356	1	Q8BH86	Q8BH86	D-glutamate cyclase, mitochondrial	Dglucy	Mus musculus	66.365	16	16	9.17776e+06	9.90983e+06	0.926127
357	1	Q8BIJ6	Q8BIJ6	Isoleucine--tRNA ligase, mitochondrial	Iars2	Mus musculus	112.804	16	16	7.9365e+06	8.78401e+06	0.903516
358	1	Q8BYA0	Q8BYA0	Tubulin-specific chaperone D	Tbcd	Mus musculus	133.322	16	16	7.04458e+06	7.69246e+06	0.915777
359	1	Q8C129	Q8C129	Leucyl-cystinyl aminopeptidase	Lnpep	Mus musculus	117.305	16	16	6738163	6.57509e+06	1.0248
360	1	Q8C1A5	Q8C1A5	Thimet oligopeptidase	Thop1	Mus musculus	78.028	16	16	3.75827e+06	3.60967e+06	1.04117
361	1	Q8C547	Q8C547	HEAT repeat-containing protein 5B	Heatr5b	Mus musculus	224.323	16	16	3.23516e+06	2.25359e+06	1.43556
362	1	Q8CAS9	Q8CAS9	Protein mono-ADP-ribosyltransferase PARP9	Parp9	Mus musculus	96.66	16	16	1.03637e+07	1.06673e+07	0.971543
363	1	Q8CGY8	Q8CGY8	UDP-N-acetylglucosamine--peptide N-acetylglucosaminyltransferase 110 kDa subunit	Ogt	Mus musculus	116.952	16	16	5.38845e+06	4.99562e+06	1.07864
364	1	Q8JZQ9	Q8JZQ9	Eukaryotic translation initiation factor 3 subunit B	Eif3b	Mus musculus	91.372	16	16	14787567	1.41526e+07	1.04487
365	1	Q8K297	Q8K297	Procollagen galactosyltransferase 1	Colgalt1	Mus musculus	71.061	16	16	29110090	28322316	1.02781
366	1	Q8R1B4	Q8R1B4	Eukaryotic translation initiation factor 3 subunit C	Eif3c	Mus musculus	105.533	16	16	18103489	13271855	1.36405
367	1	Q8VD65	Q8VD65	Phosphoinositide 3-kinase regulatory subunit 4	Pik3r4	Mus musculus	152.601	16	16	4671236	4.57095e+06	1.02194
368	1	Q91VD9	Q91VD9	NADH-ubiquinone oxidoreductase 75 kDa subunit, mitochondrial	Ndufs1	Mus musculus	79.777	16	16	7.48032e+06	9.26719e+06	0.807183
369	1	Q91VI7	Q91VI7	Ribonuclease inhibitor	Rnh1	Mus musculus	49.815	16	16	115983378	137202966	0.845342
370	1	Q91Z67	Q91Z67	SLIT-ROBO Rho GTPase-activating protein 2	Srgap2	Mus musculus	120.799	17	16	5.89663e+06	5.75573e+06	1.02448
371	1	Q921F4	Q921F4	Heterogeneous nuclear ribonucleoprotein L-like	Hnrnpll	Mus musculus	64.125	16	16	1.08559e+07	12046075	0.901197
372	1	Q99PU8	Q99PU8	ATP-dependent RNA helicase DHX30	Dhx30	Mus musculus	136.668	16	16	2.37332e+06	2.4875e+06	0.954102
373	1	Q9CXF4	Q9CXF4	TBC1 domain family member 15	Tbc1d15	Mus musculus	76.528	16	16	9.38262e+06	9.66752e+06	0.97053
374	1	Q9CY58	Q9CY58	SERPINE1 mRNA-binding protein 1	Serbp1	Mus musculus	44.715	16	16	2.4511e+07	2.29148e+07	1.06966
375	1	Q9D662	Q9D662	Protein transport protein Sec23B	Sec23b	Mus musculus	86.435	18	16	1.57472e+07	17099443	0.920918
376	1	Q9D906	Q9D906	Ubiquitin-like modifier-activating enzyme ATG7	Atg7	Mus musculus	77.52	16	16	16959980	16637266	1.0194
377	1	Q9EQP2	Q9EQP2	EH domain-containing protein 4	Ehd4	Mus musculus	61.482	18	16	1.12467e+07	1.72791e+07	0.650886
378	1	Q9JIG7	Q9JIG7	Coiled-coil domain-containing protein 22	Ccdc22	Mus musculus	70.843	16	16	7280191	5.91097e+06	1.23164
379	1	Q9JLJ2	Q9JLJ2	4-trimethylaminobutyraldehyde dehydrogenase	Aldh9a1	Mus musculus	53.515	16	16	1.29289e+07	1.36534e+07	0.946936
380	1	Q9QUJ7	Q9QUJ7	Long-chain-fatty-acid--CoA ligase 4	Acsl4	Mus musculus	79.078	17	16	1.52352e+07	15813910	0.963408
381	1	Q9QXK3	Q9QXK3	Coatomer subunit gamma-2	Copg2	Mus musculus	97.682	16	16	1.22584e+07	11763546	1.04207
382	1	Q9QZK2	Q9QZK2	Breast cancer anti-estrogen resistance protein 3 homolog	Bcar3	Mus musculus	92.265	16	16	5945330	157489	37.7507
383	1	Q9R0E1	Q9R0E1	Multifunctional procollagen lysine hydroxylase and glycosyltransferase LH3	Plod3	Mus musculus	84.924	16	16	19787208	1.93859e+07	1.0207
384	1	Q9WV80	Q9WV80	Sorting nexin-1	Snx1	Mus musculus	58.953	18	16	21166453	18759927	1.12828
385	1	Q9Z1G3	Q9Z1G3	V-type proton ATPase subunit C 1	Atp6v1c1	Mus musculus	43.888	17	16	2.43566e+07	22678836	1.07398
386	1	G3X8X0	G3X8X0	RNA helicase	Dhx16	Mus musculus	119.074	15	15	2.84999e+06	2749461	1.03656
387	1	J3QMC5	J3QMC5	Midasin	Mdn1	Mus musculus	629.597	15	15	782843	824368	0.949629
388	1	O08553	O08553	Dihydropyrimidinase-related protein 2	Dpysl2	Mus musculus	62.278	17	15	45650995	4.54188e+07	1.00511
389	1	O88685	O88685	26S proteasome regulatory subunit 6A	Psmc3	Mus musculus	49.549	15	15	1.40267e+07	1.39227e+07	1.00747
390	1	P16460	P16460	Argininosuccinate synthase	Ass1	Mus musculus	46.583	15	15	1309854906	1.31827e+09	0.993617
391	1	P32921	P32921	Tryptophan--tRNA ligase, cytoplasmic	Wars1	Mus musculus	54.36	15	15	25847673	2.49178e+07	1.03732
392	1	P35700	P35700	Peroxiredoxin-1	Prdx1	Mus musculus	22.177	15	15	7.7844e+08	909321334	0.856067
393	1	P35821	P35821	Tyrosine-protein phosphatase non-receptor type 1	Ptpn1	Mus musculus	49.593	15	15	5.3707e+07	56388424	0.952447
394	1	P51660	P51660	Peroxisomal multifunctional enzyme type 2	Hsd17b4	Mus musculus	79.481	15	15	8.04542e+06	9.09851e+06	0.884257
395	1	P54987	P54987	Cis-aconitate decarboxylase	Acod1	Mus musculus	53.759	15	15	27953837	28966971	0.965025
396	1	P56480	P56480	ATP synthase subunit beta, mitochondrial	Atp5f1b	Mus musculus	56.3	15	15	2.03433e+07	2.05065e+07	0.992039
397	1	P57080	P57080	Ubiquitin carboxyl-terminal hydrolase 25	Usp25	Mus musculus	121.423	15	15	1929687	1.25184e+06	1.54148
398	1	P61222	P61222	ATP-binding cassette sub-family E member 1	Abce1	Mus musculus	67.315	15	15	2.3158e+07	19992931	1.15831
399	1	P70335	P70335	Rho-associated protein kinase 1	Rock1	Mus musculus	158.173	18	15	1.66304e+06	2.03406e+06	0.817595
400	1	P97499	P97499	Telomerase protein component 1	Tep1	Mus musculus	291.465	15	15	1.61607e+06	990749	1.63116
401	1	Q00612	Q00612	Glucose-6-phosphate 1-dehydrogenase X	G6pdx	Mus musculus	59.265	21	15	69714446	6.71249e+07	1.03858
402	1	Q02053	Q02053	Ubiquitin-like modifier-activating enzyme 1	Uba1	Mus musculus	117.81	18	15	20189716	20960677	0.963219
403	1	Q0P5W1	Q0P5W1	Vacuolar protein sorting-associated protein 8 homolog	Vps8	Mus musculus	161.147	15	15	1.66755e+06	1.19755e+06	1.39247
404	1	Q3TCH7	Q3TCH7	Cullin-4A	Cul4a	Mus musculus	87.754	20	15	2329291	2.70153e+06	0.862213
405	1	Q3TW96	Q3TW96	UDP-N-acetylhexosamine pyrophosphorylase-like protein 1	Uap1l1	Mus musculus	56.616	16	15	4.04182e+07	37005592	1.09222
406	1	Q3U0V1	Q3U0V1	Far upstream element-binding protein 2	Khsrp	Mus musculus	76.777	15	15	24826576	23924687	1.0377
407	1	Q3U487	Q3U487	E3 ubiquitin-protein ligase HECTD3	Hectd3	Mus musculus	97.348	15	15	4.11499e+06	3.69138e+06	1.11476
408	1	Q3UJB9	Q3UJB9	Enhancer of mRNA-decapping protein 4	Edc4	Mus musculus	152.484	15	15	9.52748e+06	7.49038e+06	1.27196
409	1	Q501J6	Q501J6	Probable ATP-dependent RNA helicase DDX17	Ddx17	Mus musculus	72.401	21	15	20549314	1.65976e+07	1.23809
410	1	Q505F5	Q505F5	Leucine-rich repeat-containing protein 47	Lrrc47	Mus musculus	63.589	15	15	11265513	11450985	0.983803
411	1	Q60790	Q60790	Ras GTPase-activating protein 3	Rasa3	Mus musculus	95.99	15	15	5.51155e+06	5801057	0.950095
412	1	Q61316	Q61316	Heat shock 70 kDa protein 4	Hspa4	Mus musculus	94.134	16	15	1.26625e+07	1.36327e+07	0.928839
413	1	Q61881	Q61881	DNA replication licensing factor MCM7	Mcm7	Mus musculus	81.214	15	15	7.45176e+06	7.07784e+06	1.05283
414	1	Q64324	Q64324	Syntaxin-binding protein 2	Stxbp2	Mus musculus	66.358	15	15	1.41772e+07	1.4697e+07	0.964632
415	1	Q64378	Q64378	Peptidyl-prolyl cis-trans isomerase FKBP5	Fkbp5	Mus musculus	50.966	15	15	1.62706e+07	1.59366e+07	1.02096
416	1	Q6A026	Q6A026	Sister chromatid cohesion protein PDS5 homolog A	Pds5a	Mus musculus	150.329	17	15	5.75348e+06	5.13017e+06	1.1215
417	1	Q6PNC0	Q6PNC0	DmX-like protein 1	Dmxl1	Mus musculus	336.015	15	15	1.4903e+06	775264	1.92232
418	1	Q7TPD0	Q7TPD0	Integrator complex subunit 3	Ints3	Mus musculus	117.94	15	15	3890090	3.43368e+06	1.13292
419	1	Q7TQH0	Q7TQH0	Ataxin-2-like protein	Atxn2l	Mus musculus	110.651	15	15	5.89574e+06	5.34089e+06	1.10389
420	1	Q80UM3	Q80UM3	N-alpha-acetyltransferase 15, NatA auxiliary subunit	Naa15	Mus musculus	100.963	19	15	5.6241e+06	5.66451e+06	0.992866
421	1	Q80WQ2	Q80WQ2	Protein VAC14 homolog	Vac14	Mus musculus	88.049	15	15	5.85333e+06	6.71442e+06	0.871754
422	1	Q80XI3	Q80XI3	Eukaryotic translation initiation factor 4 gamma 3	Eif4g3	Mus musculus	174.893	15	15	2.18209e+06	2.52298e+06	0.864883
423	1	Q8BGB2	Q8BGB2	Tetratricopeptide repeat protein 7A	Ttc7a	Mus musculus	96.155	15	15	3.39422e+06	4.21902e+06	0.804503
424	1	Q8BH61	Q8BH61	Coagulation factor XIII A chain	F13a1	Mus musculus	83.209	15	15	24317653	36008973	0.675322
425	1	Q8BWZ3	Q8BWZ3	N-alpha-acetyltransferase 25, NatB auxiliary subunit	Naa25	Mus musculus	111.711	15	15	4.98262e+06	4.65319e+06	1.0708
426	1	Q8BX90	Q8BX90	Fibronectin type-III domain-containing protein 3A	Fndc3a	Mus musculus	131.96	15	15	3.86178e+06	2.91554e+06	1.32455
427	1	Q8CAQ8	Q8CAQ8	MICOS complex subunit Mic60	Immt	Mus musculus	83.9	15	15	10307548	8.73756e+06	1.17968
428	1	Q8CI51	Q8CI51	PDZ and LIM domain protein 5	Pdlim5	Mus musculus	63.301	15	15	21771899	2.49641e+07	0.872128
429	1	Q8CJG0	Q8CJG0	Protein argonaute-2	Ago2	Mus musculus	97.305	19	15	6.18463e+06	4.83988e+06	1.27785
430	1	Q8K310	Q8K310	Matrin-3	Matr3	Mus musculus	94.631	15	15	1.19975e+07	1.04674e+07	1.14618
431	1	Q8R180	Q8R180	ERO1-like protein alpha	Ero1a	Mus musculus	54.084	17	15	1.51612e+07	1.73243e+07	0.875141
432	1	Q8R1F1	Q8R1F1	Protein Niban 2	Niban2	Mus musculus	84.821	15	15	53045953	46740110	1.13491
433	1	Q8R5L3	Q8R5L3	Vam6/Vps39-like protein	Vps39	Mus musculus	101.696	15	15	3.5019e+06	3.52177e+06	0.994356
434	1	Q8VBT6	Q8VBT6	Apolipoprotein B receptor	Apobr	Mus musculus	102.707	15	15	4.86341e+06	6.35289e+06	0.765543
435	1	Q8VD75	Q8VD75	Huntingtin-interacting protein 1	Hip1	Mus musculus	115.204	16	15	2.80218e+06	2.97405e+06	0.94221
436	1	Q8VEK3	Q8VEK3	Heterogeneous nuclear ribonucleoprotein U	Hnrnpu	Mus musculus	87.919	15	15	4.28126e+07	3.88355e+07	1.10241
437	1	Q8VHE0	Q8VHE0	Translocation protein SEC63 homolog	Sec63	Mus musculus	87.87	15	15	9186573	10209444	0.899811
438	1	Q920I9	Q920I9	WD repeat-containing protein 7	Wdr7	Mus musculus	163.451	15	15	1873819	2.79778e+06	0.669753
439	1	Q922J9	Q922J9	Fatty acyl-CoA reductase 1	Far1	Mus musculus	59.435	15	15	1.10446e+07	1.33367e+07	0.828134
440	1	Q924C1	Q924C1	Exportin-5	Xpo5	Mus musculus	136.973	15	15	2.23989e+06	2230814	1.00407
441	1	Q9CZW4	Q9CZW4	Fatty acid CoA ligase Acsl3	Acsl3	Mus musculus	80.497	15	15	5.34256e+06	5.51605e+06	0.968548
442	1	Q9D5V5	Q9D5V5	Cullin-5	Cul5	Mus musculus	90.975	15	15	4253990	4.90322e+06	0.867592
443	1	Q9D8U8	Q9D8U8	Sorting nexin-5	Snx5	Mus musculus	46.798	15	15	27348936	2.44364e+07	1.11919
444	1	Q9EP69	Q9EP69	Phosphatidylinositol-3-phosphatase SAC1	Sacm1l	Mus musculus	66.945	15	15	1.50609e+07	1.52942e+07	0.984744
445	1	Q9EPK7	Q9EPK7	Exportin-7	Xpo7	Mus musculus	123.811	15	15	5.65721e+06	4.96957e+06	1.13837
446	1	Q9EPU4	Q9EPU4	Cleavage and polyadenylation specificity factor subunit 1	Cpsf1	Mus musculus	160.82	15	15	4250986	4.06536e+06	1.04566
447	1	Q9JJK2	Q9JJK2	LanC-like protein 2	Lancl2	Mus musculus	50.779	15	15	3.6434e+07	2.49433e+07	1.46067
448	1	Q9JKR6	Q9JKR6	Hypoxia up-regulated protein 1	Hyou1	Mus musculus	111.181	15	15	1.76505e+07	1.6781e+07	1.05182
449	1	Q9QZ05	Q9QZ05	eIF-2-alpha kinase GCN2	Eif2ak4	Mus musculus	186.489	15	15	2.15656e+06	1.94792e+06	1.1071
450	1	Q9WVK4	Q9WVK4	EH domain-containing protein 1	Ehd1	Mus musculus	60.602	23	15	14535963	1.56116e+07	0.931099
451	1	A2A5R2	A2A5R2	Brefeldin A-inhibited guanine nucleotide-exchange protein 2	Arfgef2	Mus musculus	202.243	20	14	2.75271e+06	2.29581e+06	1.19901
452	1	A2AJ88	A2AJ88	Patatin-like phospholipase domain-containing protein 7	Pnpla7	Mus musculus	150.498	14	14	2.39051e+06	1.07981e+06	2.21383
453	1	A3KGF7	A3KGF7	1-phosphatidylinositol 4,5-bisphosphate phosphodiesterase beta-2	Plcb2	Mus musculus	134.549	14	14	5.41267e+06	5.23873e+06	1.0332
454	1	A6H8H2	A6H8H2	DENN domain-containing protein 4C	Dennd4c	Mus musculus	211.461	15	14	2.6897e+06	2.19842e+06	1.22347
455	1	D3Z7P3	D3Z7P3	Glutaminase kidney isoform, mitochondrial	Gls	Mus musculus	73.964	14	14	1.09935e+07	8.45417e+06	1.30037
456	1	E9Q912	E9Q912	Rap1 GTPase-GDP dissociation stimulator 1	Rap1gds1	Mus musculus	66.075	14	14	8864379	7.36306e+06	1.2039
457	1	O08759	O08759	Ubiquitin-protein ligase E3A	Ube3a	Mus musculus	99.821	14	14	4.65517e+06	5.27398e+06	0.882667
458	1	O88532	O88532	Zinc finger RNA-binding protein	Zfr	Mus musculus	116.861	14	14	3.39046e+06	2.49606e+06	1.35833
459	1	O89110	O89110	Caspase-8	Casp8	Mus musculus	55.356	14	14	9.169e+06	7.80167e+06	1.17526
460	1	P08775	P08775	DNA-directed RNA polymerase II subunit RPB1	Polr2a	Mus musculus	217.18	14	14	1.66567e+06	1.24815e+06	1.33452
461	1	P39054	P39054	Dynamin-2	Dnm2	Mus musculus	98.146	21	14	1.79967e+07	1.57666e+07	1.14144
462	1	P47856	P47856	Glutamine--fructose-6-phosphate aminotransferase [isomerizing] 1	Gfpt1	Mus musculus	78.538	17	14	5.08572e+06	6.62441e+06	0.767724
463	1	P49717	P49717	DNA replication licensing factor MCM4	Mcm4	Mus musculus	96.737	14	14	5.10919e+06	5.29049e+06	0.965731
464	1	P51432	P51432	1-phosphatidylinositol 4,5-bisphosphate phosphodiesterase beta-3	Plcb3	Mus musculus	139.489	14	14	2341452	2.8388e+06	0.824802
465	1	P54071	P54071	Isocitrate dehydrogenase [NADP], mitochondrial	Idh2	Mus musculus	50.908	14	14	9.56612e+06	8.77786e+06	1.0898
466	1	P54103	P54103	DnaJ homolog subfamily C member 2	Dnajc2	Mus musculus	71.721	14	14	4.33725e+06	3.58265e+06	1.21063
467	1	P54775	P54775	26S proteasome regulatory subunit 6B	Psmc4	Mus musculus	47.409	14	14	9.02019e+06	9438533	0.955677
468	1	P56960	P56960	Exosome complex component 10	Exosc10	Mus musculus	100.942	14	14	3.58749e+06	2.84793e+06	1.25968
469	1	P70290	P70290	55 kDa erythrocyte membrane protein	Mpp1	Mus musculus	52.225	14	14	5.33998e+06	5.49911e+06	0.971063
470	1	P70698	P70698	CTP synthase 1	Ctps1	Mus musculus	66.683	14	14	6.18104e+06	5.3281e+06	1.16008
471	1	P70699	P70699	Lysosomal alpha-glucosidase	Gaa	Mus musculus	106.248	14	14	4.61682e+06	18933967	0.243838
472	1	P97429	P97429	Annexin A4	Anxa4	Mus musculus	35.915	14	14	8.51186e+06	8.90558e+06	0.95579
473	1	Q02257	Q02257	Junction plakoglobin	Jup	Mus musculus	81.803	17	14	8.56462e+06	1.41031e+06	6.07286
474	1	Q05920	Q05920	Pyruvate carboxylase, mitochondrial	Pc	Mus musculus	129.687	14	14	1.17963e+06	2.4041e+06	0.490673
475	1	Q3TLH4	Q3TLH4	Protein PRRC2C	Prrc2c	Mus musculus	310.901	14	14	2.36151e+06	2.19262e+06	1.07703
476	1	Q3TZZ7	Q3TZZ7	Extended synaptotagmin-2	Esyt2	Mus musculus	94.14	14	14	6.55465e+06	6.51682e+06	1.0058
477	1	Q3UHA3	Q3UHA3	Spatacsin	Spg11	Mus musculus	273.938	14	14	1.6341e+06	1.41722e+06	1.15304
478	1	Q3UIA2	Q3UIA2	Rho GTPase-activating protein 17	Arhgap17	Mus musculus	92.204	14	14	1.20506e+07	1.06381e+07	1.13278
479	1	Q3UIR3	Q3UIR3	E3 ubiquitin-protein ligase DTX3L	Dtx3l	Mus musculus	83.042	14	14	7232820	6418928	1.1268
480	1	Q3UMY5	Q3UMY5	Echinoderm microtubule-associated protein-like 4	Eml4	Mus musculus	110.029	14	14	4.51213e+06	3.65164e+06	1.23564
481	1	Q3UVL4	Q3UVL4	Vacuolar protein sorting-associated protein 51 homolog	Vps51	Mus musculus	86.189	14	14	5.66601e+06	5.60627e+06	1.01065
482	1	Q5H8C4	Q5H8C4	Intermembrane lipid transfer protein VPS13A	Vps13a	Mus musculus	359.409	14	14	1.49619e+06	1.36451e+06	1.09651
483	1	Q60591	Q60591	Nuclear factor of activated T-cells, cytoplasmic 2	Nfatc2	Mus musculus	100.021	14	14	5.44772e+06	4.20648e+06	1.29508
484	1	Q60769	Q60769	Tumor necrosis factor alpha-induced protein 3	Tnfaip3	Mus musculus	87.656	14	14	1.39665e+06	1.44639e+06	0.965605
485	1	Q60770	Q60770	Syntaxin-binding protein 3	Stxbp3	Mus musculus	67.942	14	14	15753850	1.60996e+07	0.978527
486	1	Q60855	Q60855	Receptor-interacting serine/threonine-protein kinase 1	Ripk1	Mus musculus	74.855	14	14	17942803	13772853	1.30277
487	1	Q60875	Q60875	Rho guanine nucleotide exchange factor 2	Arhgef2	Mus musculus	111.975	14	14	8134316	7787075	1.04459
488	1	Q61033	Q61033	Lamina-associated polypeptide 2, isoforms alpha/zeta	Tmpo	Mus musculus	75.169	14	14	13593908	1.59757e+07	0.85091
489	1	Q61194	Q61194	Phosphatidylinositol 4-phosphate 3-kinase C2 domain-containing subunit alpha	Pik3c2a	Mus musculus	190.761	14	14	1.19164e+06	1.13516e+06	1.04976
490	1	Q61464	Q61464	Zinc finger protein 638	Znf638	Mus musculus	218.134	14	14	1.8695e+06	1.69596e+06	1.10232
491	1	Q61553	Q61553	Fascin	Fscn1	Mus musculus	54.51	14	14	2.88713e+07	2.40687e+07	1.19954
492	1	Q62418	Q62418	Drebrin-like protein	Dbnl	Mus musculus	48.701	14	14	1.23298e+07	8.63348e+06	1.42813
493	1	Q64287	Q64287	Interferon regulatory factor 4	Irf4	Mus musculus	51.578	14	14	8.14692e+06	6.38922e+06	1.2751
494	1	Q64430	Q64430	Copper-transporting ATPase 1	Atp7a	Mus musculus	161.961	15	14	2229550	2.67358e+06	0.83392
495	1	Q64511	Q64511	DNA topoisomerase 2-beta	Top2b	Mus musculus	181.912	20	14	2.98499e+06	2.3587e+06	1.26552
496	1	Q6DFW4	Q6DFW4	Nucleolar protein 58	Nop58	Mus musculus	60.344	14	14	5.53704e+06	4.90319e+06	1.12927
497	1	Q6KCD5	Q6KCD5	Nipped-B-like protein	Nipbl	Mus musculus	315.456	14	14	2.83194e+06	1.42706e+06	1.98446
498	1	Q6P542	Q6P542	ATP-binding cassette sub-family F member 1	Abcf1	Mus musculus	94.947	14	14	1.59204e+07	1.31151e+07	1.21389
499	1	Q6PGC1	Q6PGC1	ATP-dependent RNA helicase DHX29	Dhx29	Mus musculus	153.979	15	14	3.01649e+06	2.70341e+06	1.11581
500	1	Q6VNB8	Q6VNB8	WD repeat and FYVE domain-containing protein 3	Wdfy3	Mus musculus	392.345	14	14	1261525	670450	1.88161
501	1	Q6ZPJ3	Q6ZPJ3	(E3-independent) E2 ubiquitin-conjugating enzyme UBE2O	Ube2o	Mus musculus	140.836	14	14	2379537	1.17143e+06	2.03132
502	1	Q6ZQH8	Q6ZQH8	Nucleoporin NUP188	Nup188	Mus musculus	196.697	14	14	2.90216e+06	2.64454e+06	1.09742
503	1	Q8BIJ7	Q8BIJ7	RUN and FYVE domain-containing protein 1	Rufy1	Mus musculus	80.374	15	14	8381014	7420998	1.12936
504	1	Q8BWY3	Q8BWY3	Eukaryotic peptide chain release factor subunit 1	Etf1	Mus musculus	49.03	14	14	10222363	9138690	1.11858
505	1	Q8BX80	Q8BX80	Cytosolic endo-beta-N-acetylglucosaminidase	Engase	Mus musculus	82.947	14	14	7428616	6556153	1.13308
506	1	Q8CFI7	Q8CFI7	DNA-directed RNA polymerase II subunit RPB2	Polr2b	Mus musculus	133.911	14	14	2.97522e+06	2.96009e+06	1.00511
507	1	Q8CIV8	Q8CIV8	Tubulin-specific chaperone E	Tbce	Mus musculus	59.085	14	14	6.8118e+06	5.11012e+06	1.333
508	1	Q8JZR0	Q8JZR0	Long-chain-fatty-acid--CoA ligase 5	Acsl5	Mus musculus	76.207	16	14	7913177	8456527	0.935748
509	1	Q8K2Q9	Q8K2Q9	Shootin-1	Shtn1	Mus musculus	71.343	14	14	8.44376e+06	8.92437e+06	0.946146
510	1	Q8K2V1	Q8K2V1	Serine/threonine-protein phosphatase 4 regulatory subunit 1	Ppp4r1	Mus musculus	106.3	14	14	3.5733e+06	3.85188e+06	0.927676
511	1	Q8K4L3	Q8K4L3	Supervillin	Svil	Mus musculus	243.166	14	14	1.06905e+06	1.46968e+06	0.727402
512	1	Q8K4Z5	Q8K4Z5	Splicing factor 3A subunit 1	Sf3a1	Mus musculus	88.546	14	14	1.32635e+07	10860005	1.22132
513	1	Q8QZY1	Q8QZY1	Eukaryotic translation initiation factor 3 subunit L	Eif3l	Mus musculus	66.613	14	14	2.89359e+06	2.62707e+06	1.10145
514	1	Q8VEE4	Q8VEE4	Replication protein A 70 kDa DNA-binding subunit	Rpa1	Mus musculus	69.036	14	14	3.1099e+06	3.55813e+06	0.874026
515	1	Q8VI36	Q8VI36	Paxillin	Pxn	Mus musculus	64.476	14	14	20212023	24441228	0.826964
516	1	Q91VB4	Q91VB4	BLOC-2 complex member HPS3	Hps3	Mus musculus	113.181	14	14	3.4967e+06	3.46337e+06	1.00962
517	1	Q91VU6	Q91VU6	DDB1- and CUL4-associated factor 11	Dcaf11	Mus musculus	61.993	14	14	24579861	19299432	1.27361
518	1	Q91W89	Q91W89	Alpha-mannosidase 2C1	Man2c1	Mus musculus	115.689	14	14	9.61506e+06	7.80016e+06	1.23267
519	1	Q922D4	Q922D4	Serine/threonine-protein phosphatase 6 regulatory subunit 3	Ppp6r3	Mus musculus	94.654	14	14	1.23652e+07	8.23945e+06	1.50073
520	1	Q99K01	Q99K01	Pyridoxal-dependent decarboxylase domain-containing protein 1	Pdxdc1	Mus musculus	87.336	14	14	3.59609e+06	3.35261e+06	1.07262
521	1	Q99LP6	Q99LP6	GrpE protein homolog 1, mitochondrial	Grpel1	Mus musculus	24.309	14	14	2996980610	3821258960	0.784291
522	1	Q99MU3	Q99MU3	Double-stranded RNA-specific adenosine deaminase	Adar	Mus musculus	130.447	14	14	5004404	5.91117e+06	0.846601
523	1	Q99P88	Q99P88	Nuclear pore complex protein Nup155	Nup155	Mus musculus	155.12	14	14	8.0373e+06	7773737	1.0339
524	1	Q9CVB6	Q9CVB6	Actin-related protein 2/3 complex subunit 2	Arpc2	Mus musculus	34.356	14	14	13982307	1.24477e+07	1.12329
525	1	Q9CX34	Q9CX34	Protein SGT1 homolog	Sugt1	Mus musculus	38.159	14	14	1.34655e+07	1.32769e+07	1.01421
526	1	Q9CZU3	Q9CZU3	Exosome RNA helicase MTR4	Mtrex	Mus musculus	117.64	14	14	6.15022e+06	6.2028e+06	0.991523
527	1	Q9D0L8	Q9D0L8	mRNA cap guanine-N7 methyltransferase	Rnmt	Mus musculus	53.293	14	14	7.45254e+06	6.83537e+06	1.09029
528	1	Q9DB05	Q9DB05	Alpha-soluble NSF attachment protein	Napa	Mus musculus	33.19	17	14	39763250	32730645	1.21486
529	1	Q9DBK7	Q9DBK7	Ubiquitin-like modifier-activating enzyme 7	Uba7	Mus musculus	108.679	14	14	3.39358e+06	3.11623e+06	1.089
530	1	Q9ERA6	Q9ERA6	Tuftelin-interacting protein 11	Tfip11	Mus musculus	96.306	14	14	2.00715e+06	2.68349e+06	0.747962
531	1	Q9ESE1	Q9ESE1	Lipopolysaccharide-responsive and beige-like anchor protein	Lrba	Mus musculus	317.069	17	14	1.30285e+06	1.79361e+06	0.726383
532	1	Q9JHW4	Q9JHW4	Selenocysteine-specific elongation factor	Eefsec	Mus musculus	63.538	14	14	4.97932e+06	4.65188e+06	1.07039
533	1	Q9JIF0	Q9JIF0	Protein arginine N-methyltransferase 1	Prmt1	Mus musculus	42.436	17	14	9.10435e+06	9566991	0.951642
534	1	Q9JLF6	Q9JLF6	Protein-glutamine gamma-glutamyltransferase K	Tgm1	Mus musculus	89.827	14	14	7.79386e+06	5.14325e+06	1.51536
535	1	Q9R112	Q9R112	Sulfide:quinone oxidoreductase, mitochondrial	Sqor	Mus musculus	50.282	14	14	17547205	21017502	0.834885
536	1	Q9WVJ2	Q9WVJ2	26S proteasome non-ATPase regulatory subunit 13	Psmd13	Mus musculus	42.807	14	14	16466335	15077597	1.09211
537	1	Q9Z1E4	Q9Z1E4	Glycogen [starch] synthase, muscle	Gys1	Mus musculus	83.928	15	14	5.4994e+06	3886973	1.41483
538	1	A0A286YCV9	A0A286YCV9	Kinesin family member 13B	Kif13b	Mus musculus	204.943	13	13	1.43005e+06	1755419	0.814648
539	1	A2AWA9	A2AWA9	Rab GTPase-activating protein 1	Rabgap1	Mus musculus	120.798	13	13	2.0275e+06	2.25227e+06	0.900201
540	1	B2RXS4	B2RXS4	Plexin-B2	Plxnb2	Mus musculus	206.233	13	13	1.4059e+06	1.98282e+06	0.70904
541	1	B9EJ86	B9EJ86	Oxysterol-binding protein-related protein 8	Osbpl8	Mus musculus	101.268	14	13	14778440	14609234	1.01158
542	1	G3X972	G3X972	Sec24 related gene family, member C (S. cerevisiae)	Sec24c	Mus musculus	118.582	13	13	7.78287e+06	1.01428e+07	0.767333
543	1	O09046	O09046	L-amino-acid oxidase	Il4i1	Mus musculus	70.191	13	13	27557478	25330335	1.08792
544	1	O35239	O35239	Tyrosine-protein phosphatase non-receptor type 9	Ptpn9	Mus musculus	67.971	13	13	4.23548e+06	4.44095e+06	0.953732
545	1	O70318	O70318	Band 4.1-like protein 2	Epb41l2	Mus musculus	109.942	13	13	3.16636e+06	4.61801e+06	0.685656
546	1	O70475	O70475	UDP-glucose 6-dehydrogenase	Ugdh	Mus musculus	54.835	13	13	11454838	1.30059e+07	0.880739
547	1	O88379	O88379	Bromodomain adjacent to zinc finger domain protein 1A	Baz1a	Mus musculus	178.462	13	13	2.48947e+06	1975085	1.26044
548	1	O88447	O88447	Kinesin light chain 1	Klc1	Mus musculus	61.451	17	13	4.15985e+06	5.11179e+06	0.813776
549	1	P07742	P07742	Ribonucleoside-diphosphate reductase large subunit	Rrm1	Mus musculus	90.21	13	13	1.21884e+07	1.23943e+07	0.983394
550	1	P14148	P14148	Large ribosomal subunit protein uL30	Rpl7	Mus musculus	31.422	13	13	73771336	7.04865e+07	1.0466
551	1	P14685	P14685	26S proteasome non-ATPase regulatory subunit 3	Psmd3	Mus musculus	60.72	13	13	3.56484e+07	3.40483e+07	1.04699
552	1	P16330	P16330	2',3'-cyclic-nucleotide 3'-phosphodiesterase	Cnp	Mus musculus	47.122	13	13	6.43034e+06	6346681	1.01318
553	1	P18654	P18654	Ribosomal protein S6 kinase alpha-3	Rps6ka3	Mus musculus	83.695	20	13	19381295	1.61035e+07	1.20355
554	1	P24270	P24270	Catalase	Cat	Mus musculus	59.796	13	13	6461905	6.7258e+06	0.960764
555	1	P25911	P25911	Tyrosine-protein kinase Lyn	Lyn	Mus musculus	58.812	14	13	7.43639e+06	7.02179e+06	1.05904
556	1	P27612	P27612	Phospholipase A-2-activating protein	Plaa	Mus musculus	87.222	13	13	4.21505e+06	3.55811e+06	1.18463
557	1	P28650	P28650	Adenylosuccinate synthetase isozyme 1	Adss1	Mus musculus	50.256	14	13	6.53578e+06	5.41614e+06	1.20672
558	1	P39654	P39654	Polyunsaturated fatty acid lipoxygenase ALOX15	Alox15	Mus musculus	75.445	13	13	6.03744e+06	5.60222e+06	1.07769
559	1	P40142	P40142	Transketolase	Tkt	Mus musculus	67.63	13	13	1.0965e+07	1.44214e+07	0.760331
560	1	P41241	P41241	Tyrosine-protein kinase CSK	Csk	Mus musculus	50.718	13	13	44851660	3.04957e+07	1.47075
561	1	P46061	P46061	Ran GTPase-activating protein 1	Rangap1	Mus musculus	63.53	13	13	8420569	7262489	1.15946
562	1	P47713	P47713	Cytosolic phospholipase A2	Pla2g4a	Mus musculus	85.224	13	13	7420220	8122373	0.913553
563	1	P48410	P48410	ATP-binding cassette sub-family D member 1	Abcd1	Mus musculus	81.859	13	13	6.93411e+06	6077430	1.14096
564	1	P59764	P59764	Dedicator of cytokinesis protein 4	Dock4	Mus musculus	226.554	13	13	879617	704965	1.24775
565	1	P60229	P60229	Eukaryotic translation initiation factor 3 subunit E	Eif3e	Mus musculus	52.223	13	13	9.63845e+06	8.96182e+06	1.0755
566	1	P60843	P60843	Eukaryotic initiation factor 4A-I	Eif4a1	Mus musculus	46.156	19	13	119987613	119644338	1.00287
567	1	P70388	P70388	DNA repair protein RAD50	Rad50	Mus musculus	153.49	13	13	1.48157e+06	1.63765e+06	0.904697
568	1	P97494	P97494	Glutamate--cysteine ligase catalytic subunit	Gclc	Mus musculus	72.572	13	13	1358019	2.49604e+06	0.544069
569	1	Q04750	Q04750	DNA topoisomerase 1	Top1	Mus musculus	90.877	13	13	10758747	8.74026e+06	1.23094
570	1	Q08509	Q08509	Epidermal growth factor receptor kinase substrate 8	Eps8	Mus musculus	91.741	13	13	2.53686e+06	1.74321e+06	1.45528
571	1	Q09014	Q09014	Neutrophil cytosol factor 1	Ncf1	Mus musculus	44.667	13	13	36336960	34486521	1.05366
572	1	Q2TBE6	Q2TBE6	Phosphatidylinositol 4-kinase type 2-alpha	Pi4k2a	Mus musculus	54.256	13	13	8.40786e+06	4604523	1.826
573	1	Q3B7Z2	Q3B7Z2	Oxysterol-binding protein 1	Osbp	Mus musculus	88.799	15	13	5.22387e+06	6038524	0.865091
574	1	Q3TTA7	Q3TTA7	E3 ubiquitin-protein ligase CBL-B	Cblb	Mus musculus	109.094	13	13	6.50873e+06	6.07361e+06	1.07164
575	1	Q4VA53	Q4VA53	Sister chromatid cohesion protein PDS5 homolog B	Pds5b	Mus musculus	164.422	13	13	3.01138e+06	2.8483e+06	1.05725
576	1	Q5ND34	Q5ND34	WD repeat-containing protein 81	Wdr81	Mus musculus	211.947	13	13	2.02353e+06	2.24387e+06	0.901802
577	1	Q5SSL4	Q5SSL4	Active breakpoint cluster region-related protein	Abr	Mus musculus	97.668	13	13	13605521	1.18339e+07	1.1497
578	1	Q5SUR0	Q5SUR0	Phosphoribosylformylglycinamidine synthase	Pfas	Mus musculus	144.63	13	13	3321108	3.37195e+06	0.984921
579	1	Q5XG73	Q5XG73	Acyl-CoA-binding domain-containing protein 5	Acbd5	Mus musculus	56.615	13	13	5.4979e+06	4.50324e+06	1.22088
580	1	Q60634	Q60634	Flotillin-2	Flot2	Mus musculus	47.038	13	13	2.07324e+06	2.80618e+06	0.738812
581	1	Q60949	Q60949	TBC1 domain family member 1	Tbc1d1	Mus musculus	142.028	13	13	2.34394e+06	2.28997e+06	1.02357
582	1	Q61102	Q61102	Iron-sulfur clusters transporter ABCB7, mitochondrial	Abcb7	Mus musculus	82.581	13	13	8.98217e+06	9.03298e+06	0.994374
583	1	Q61598	Q61598	Rab GDP dissociation inhibitor beta	Gdi2	Mus musculus	50.54	17	13	1.0175e+07	11601262	0.877057
584	1	Q61753	Q61753	D-3-phosphoglycerate dehydrogenase	Phgdh	Mus musculus	56.586	13	13	2.65792e+07	2.77563e+07	0.95759
585	1	Q62351	Q62351	Transferrin receptor protein 1	Tfrc	Mus musculus	85.733	13	13	2.22838e+06	3.40392e+06	0.654652
586	1	Q65Z40	Q65Z40	Wings apart-like protein homolog	Wapl	Mus musculus	134.07	13	13	2.57623e+06	1.977e+06	1.3031
587	1	Q6BCL1	Q6BCL1	PML-RARA-regulated adapter molecule 1	Pram1	Mus musculus	75.511	13	13	3.18191e+06	2.66646e+06	1.19331
588	1	Q6NZC7	Q6NZC7	SEC23-interacting protein	Sec23ip	Mus musculus	110.782	13	13	10956578	1.15444e+07	0.949078
589	1	Q80UG5	Q80UG5	Septin-9	Septin9	Mus musculus	65.574	13	13	5.52433e+06	6.42605e+06	0.859677
590	1	Q8BFY9	Q8BFY9	Transportin-1	Tnpo1	Mus musculus	102.36	16	13	1.22419e+07	11542386	1.06061
591	1	Q8BJS4	Q8BJS4	SUN domain-containing protein 2	Sun2	Mus musculus	81.606	13	13	2.77782e+06	2.63463e+06	1.05435
592	1	Q8BPU7	Q8BPU7	Engulfment and cell motility protein 1	Elmo1	Mus musculus	83.937	15	13	18762405	1.84017e+07	1.0196
593	1	Q8BRT1	Q8BRT1	CLIP-associating protein 2	Clasp2	Mus musculus	140.742	14	13	3.62908e+06	2.41406e+06	1.50331
594	1	Q8BTY8	Q8BTY8	Sec1 family domain-containing protein 2	Scfd2	Mus musculus	74.752	13	13	2.60484e+06	2.07223e+06	1.25702
595	1	Q8BYJ6	Q8BYJ6	TBC1 domain family member 4	Tbc1d4	Mus musculus	147.454	13	13	3.09868e+06	2.70276e+06	1.14649
596	1	Q8BYU6	Q8BYU6	Torsin-1A-interacting protein 2	Tor1aip2	Mus musculus	54.496	14	13	3.63146e+06	1.27958e+07	0.283802
597	1	Q8BYW1	Q8BYW1	Rho GTPase-activating protein 25	Arhgap25	Mus musculus	73.383	13	13	5.8505e+06	2.84324e+06	2.05769
598	1	Q8BZQ7	Q8BZQ7	Anaphase-promoting complex subunit 2	Anapc2	Mus musculus	95.308	13	13	1.55377e+06	1.43571e+06	1.08223
599	1	Q8CAA7	Q8CAA7	Glucose 1,6-bisphosphate synthase	Pgm2l1	Mus musculus	70.278	13	13	5.14698e+06	5.79653e+06	0.887941
600	1	Q8CC88	Q8CC88	von Willebrand factor A domain-containing protein 8	Vwa8	Mus musculus	213.425	13	13	927988	1.12663e+06	0.823685
601	1	Q8CCP0	Q8CCP0	Ribosome quality control complex subunit NEMF	Nemf	Mus musculus	121.191	13	13	1.00336e+06	2.88255e+06	0.348079
602	1	Q8CFE4	Q8CFE4	SCY1-like protein 2	Scyl2	Mus musculus	103.318	13	13	1.42738e+06	2681548	0.532298
603	1	Q8CFQ3	Q8CFQ3	RNA helicase aquarius	Aqr	Mus musculus	170.298	13	13	1.36831e+06	2288391	0.597933
604	1	Q8CI71	Q8CI71	Syndetin	Vps50	Mus musculus	111.177	13	13	2.40652e+06	2.64801e+06	0.908803
605	1	Q8K0D5	Q8K0D5	Elongation factor G, mitochondrial	Gfm1	Mus musculus	83.55	13	13	3.70735e+06	3710117	0.999254
606	1	Q8K298	Q8K298	Anillin	Anln	Mus musculus	122.795	13	13	408834	3.74808e+06	0.109078
607	1	Q8K3G9	Q8K3G9	DCC-interacting protein 13-beta	Appl2	Mus musculus	73.855	13	13	2.96731e+06	4.10336e+06	0.723141
608	1	Q8R4B8	Q8R4B8	NACHT, LRR and PYD domains-containing protein 3	Nlrp3	Mus musculus	118.276	13	13	2.38159e+06	2.89e+06	0.824078
609	1	Q8VDF2	Q8VDF2	E3 ubiquitin-protein ligase UHRF1	Uhrf1	Mus musculus	88.305	14	13	1.40745e+06	1.21492e+06	1.15847
610	1	Q91VE0	Q91VE0	Long-chain fatty acid transport protein 4	Slc27a4	Mus musculus	72.319	13	13	6764799	4.82395e+06	1.40234
611	1	Q91W50	Q91W50	Cold shock domain-containing protein E1	Csde1	Mus musculus	88.792	13	13	3.79128e+06	3.90117e+06	0.971832
612	1	Q91Z40	Q91Z40	Guanylate-binding protein 7	Gbp7	Mus musculus	72.72	15	13	13305563	1.17388e+07	1.13347
613	1	Q922H1	Q922H1	Protein arginine N-methyltransferase 3	Prmt3	Mus musculus	59.471	13	13	2.64253e+06	2.0233e+06	1.30605
614	1	Q924T7	Q924T7	E3 ubiquitin-protein ligase RNF31	Rnf31	Mus musculus	119.315	13	13	2.69822e+06	2.72918e+06	0.988654
615	1	Q99L04	Q99L04	Dehydrogenase/reductase SDR family member 1	Dhrs1	Mus musculus	34.004	13	13	22775543	24130024	0.943867
616	1	Q99MK8	Q99MK8	Beta-adrenergic receptor kinase 1	Grk2	Mus musculus	79.639	17	13	1.18921e+07	1.05554e+07	1.12664
617	1	Q9CRC8	Q9CRC8	Leucine-rich repeat-containing protein 40	Lrrc40	Mus musculus	68.077	13	13	5.12836e+06	6884349	0.74493
618	1	Q9CRT8	Q9CRT8	Exportin-T	Xpot	Mus musculus	109.735	13	13	3818617	3.51307e+06	1.08697
619	1	Q9CY64	Q9CY64	Biliverdin reductase A	Blvra	Mus musculus	33.527	13	13	4.70127e+07	5.8247e+07	0.807127
620	1	Q9CZ30	Q9CZ30	Obg-like ATPase 1	Ola1	Mus musculus	44.727	13	13	6662886	5.62117e+06	1.18532
621	1	Q9CZD3	Q9CZD3	Glycine--tRNA ligase	Gars1	Mus musculus	81.881	13	13	16994309	2.03205e+07	0.836314
622	1	Q9D154	Q9D154	Leukocyte elastase inhibitor A	Serpinb1a	Mus musculus	42.577	17	13	4.35224e+07	36312521	1.19855
623	1	Q9D6Z1	Q9D6Z1	Nucleolar protein 56	Nop56	Mus musculus	64.464	13	13	5.59265e+06	4385270	1.27533
624	1	Q9D8T2	Q9D8T2	Gasdermin-D	Gsdmd	Mus musculus	53.239	13	13	2.64461e+07	2.57607e+07	1.02661
625	1	Q9DBR1	Q9DBR1	5'-3' exoribonuclease 2	Xrn2	Mus musculus	108.687	13	13	4.23039e+06	3.08643e+06	1.37064
626	1	Q9DBR3	Q9DBR3	Armadillo repeat-containing protein 8	Armc8	Mus musculus	75.366	13	13	4.17748e+06	5032386	0.83012
627	1	Q9JI11	Q9JI11	Serine/threonine-protein kinase 4	Stk4	Mus musculus	55.542	15	13	8.53591e+06	8.38393e+06	1.01813
628	1	Q9R117	Q9R117	Non-receptor tyrosine-protein kinase TYK2	Tyk2	Mus musculus	133.317	13	13	4.8456e+06	3.3092e+06	1.46428
629	1	Q9WTK5	Q9WTK5	Nuclear factor NF-kappa-B p100 subunit	Nfkb2	Mus musculus	96.833	13	13	8.44286e+06	9900403	0.852779
630	1	Q9WTX6	Q9WTX6	Cullin-1	Cul1	Mus musculus	89.691	13	13	4.54187e+06	3700840	1.22725
631	1	Q9WUN2	Q9WUN2	Serine/threonine-protein kinase TBK1	Tbk1	Mus musculus	83.428	13	13	4.20581e+06	4.51795e+06	0.93091
632	1	Q9WVL2	Q9WVL2	Signal transducer and activator of transcription 2	Stat2	Mus musculus	105.418	13	13	1.05862e+07	8.89163e+06	1.19058
633	1	Q9Z2A0	Q9Z2A0	3-phosphoinositide-dependent protein kinase 1	Pdpk1	Mus musculus	63.758	13	13	6949403	9204713	0.754983
634	1	Q9Z2X8	Q9Z2X8	Kelch-like ECH-associated protein 1	Keap1	Mus musculus	69.553	13	13	4.56861e+06	4.05895e+06	1.12557
635	1	Q9Z315	Q9Z315	U4/U6.U5 tri-snRNP-associated protein 1	Sart1	Mus musculus	90.887	13	13	2.32849e+06	1.75408e+06	1.32747
636	1	A0A286YCX6	A0A286YCX6	Trafficking protein particle complex 8	Trappc8	Mus musculus	160.911	12	12	1.07305e+06	1.91764e+06	0.559571
637	1	B2RRE7	B2RRE7	OTU domain-containing protein 4	Otud4	Mus musculus	123.057	12	12	1.98683e+06	1973783	1.00661
638	1	B2RUP2	B2RUP2	Protein unc-13 homolog D	Unc13d	Mus musculus	123.119	12	12	2.11758e+06	1.87252e+06	1.13087
639	1	B2RY56	B2RY56	RNA-binding protein 25	Rbm25	Mus musculus	99.552	12	12	8373828	4.42357e+06	1.893
640	1	E9Q735	E9Q735	Ubiquitin conjugation factor E4 A	Ube4a	Mus musculus	118.201	12	12	2.83095e+06	3.0437e+06	0.930102
641	1	O08797	O08797	SPI6	Serpinb9	Mus musculus	42.261	14	12	1.10886e+07	1.7604e+07	0.629889
642	1	O35177	O35177	Enhancer of filamentation 1	Nedd9	Mus musculus	93.052	12	12	1.01553e+07	691637	14.6831
643	1	O35250	O35250	Exocyst complex component 7	Exoc7	Mus musculus	79.96	12	12	3.0963e+06	3145458	0.984372
644	1	O35379	O35379	Multidrug resistance-associated protein 1	Abcc1	Mus musculus	171.186	13	12	3914534	4.07995e+06	0.959457
645	1	O54950	O54950	5'-AMP-activated protein kinase subunit gamma-1	Prkag1	Mus musculus	37.519	13	12	7829934	6.22946e+06	1.25692
646	1	O54988	O54988	STE20-like serine/threonine-protein kinase	Slk	Mus musculus	141.458	13	12	4786212	4.6544e+06	1.02832
647	1	O55222	O55222	Integrin-linked protein kinase	Ilk	Mus musculus	51.373	12	12	2.87119e+07	3.03261e+07	0.946771
648	1	O70145	O70145	Neutrophil cytosol factor 2	Ncf2	Mus musculus	59.487	12	12	1.98128e+07	2.19583e+07	0.90229
649	1	O88844	O88844	Isocitrate dehydrogenase [NADP] cytoplasmic	Idh1	Mus musculus	46.673	12	12	8.81057e+06	8.78336e+06	1.0031
650	1	O89112	O89112	Glutathione S-transferase LANCL1	Lancl1	Mus musculus	45.34	12	12	1.23192e+08	122717936	1.00387
651	1	P06151	P06151	L-lactate dehydrogenase A chain	Ldha	Mus musculus	36.499	14	12	14778472	20057894	0.736791
652	1	P10605	P10605	Cathepsin B	Ctsb	Mus musculus	37.279	12	12	1.74797e+08	1.83983e+08	0.950067
653	1	P12970	P12970	Large ribosomal subunit protein eL8	Rpl7a	Mus musculus	29.975	12	12	6.91469e+07	4.99803e+07	1.38348
654	1	P14733	P14733	Lamin-B1	Lmnb1	Mus musculus	66.786	13	12	2.33307e+06	4065975	0.573804
655	1	P15626	P15626	Glutathione S-transferase Mu 2	Gstm2	Mus musculus	25.718	20	12	160998429	140858703	1.14298
656	1	P17710	P17710	Hexokinase-1	Hk1	Mus musculus	108.304	13	12	3.08082e+06	3.18104e+06	0.968492
657	1	P18653	P18653	Ribosomal protein S6 kinase alpha-1	Rps6ka1	Mus musculus	81.594	13	12	5.50076e+06	5.95469e+06	0.923769
658	1	P26450	P26450	Phosphatidylinositol 3-kinase regulatory subunit alpha	Pik3r1	Mus musculus	83.518	14	12	4.35743e+06	3.50139e+06	1.24449
659	1	P28658	P28658	Ataxin-10	Atxn10	Mus musculus	53.709	12	12	5.68794e+06	6.01946e+06	0.944926
660	1	P32233	P32233	Developmentally-regulated GTP-binding protein 1	Drg1	Mus musculus	40.513	12	12	4.65508e+06	4.51434e+06	1.03118
661	1	P35441	P35441	Thrombospondin-1	Thbs1	Mus musculus	129.65	20	12	5.69583e+06	4854676	1.17327
662	1	P36371	P36371	Antigen peptide transporter 2	Tap2	Mus musculus	77.444	12	12	18115204	2.05565e+07	0.88124
663	1	P36423	P36423	Thromboxane-A synthase	Tbxas1	Mus musculus	60.392	12	12	1.2278e+07	1.21129e+07	1.01363
664	1	P47757	P47757	F-actin-capping protein subunit beta	Capzb	Mus musculus	31.345	12	12	1.52949e+08	141925101	1.07767
665	1	P53995	P53995	Anaphase-promoting complex subunit 1	Anapc1	Mus musculus	215.994	12	12	1.73706e+06	1.89486e+06	0.916725
666	1	P59729	P59729	Ras and Rab interactor 3	Rin3	Mus musculus	107.222	12	12	2.99188e+06	3.29093e+06	0.909131
667	1	P61979	P61979	Heterogeneous nuclear ribonucleoprotein K	Hnrnpk	Mus musculus	50.979	12	12	9.30581e+07	84188671	1.10535
668	1	P62259	P62259	14-3-3 protein epsilon	Ywhae	Mus musculus	29.172	13	12	108154927	102743486	1.05267
669	1	P62334	P62334	26S proteasome regulatory subunit 10B	Psmc6	Mus musculus	44.172	12	12	13669133	13657328	1.00086
670	1	P68040	P68040	Small ribosomal subunit protein RACK1	Rack1	Mus musculus	35.075	12	12	208873536	207033845	1.00889
671	1	P70191	P70191	TNF receptor-associated factor 5	Traf5	Mus musculus	64.146	12	12	4526981	5059334	0.894778
672	1	P70303	P70303	CTP synthase 2	Ctps2	Mus musculus	65.516	14	12	1.23015e+07	10320091	1.19199
673	1	P97770	P97770	tRNA (guanine(6)-N2)-methyltransferase THUMP3	Thumpd3	Mus musculus	56.43	12	12	4.88509e+06	4.39654e+06	1.11112
674	1	P98192	P98192	Dihydroxyacetone phosphate acyltransferase	Gnpat	Mus musculus	76.871	12	12	2.89314e+06	2.86212e+06	1.01084
675	1	Q3TEA8	Q3TEA8	Heterochromatin protein 1-binding protein 3	Hp1bp3	Mus musculus	60.868	12	12	7.36253e+06	6882706	1.06971
676	1	Q3U1Y4	Q3U1Y4	DENN domain-containing protein 4B	Dennd4b	Mus musculus	164.742	12	12	3965440	4.81811e+06	0.823028
677	1	Q3UJB0	Q3UJB0	Splicing factor 3B subunit 2	Sf3b2	Mus musculus	98.199	12	12	4.26128e+06	3.74907e+06	1.13662
678	1	Q3UMB5	Q3UMB5	Guanine nucleotide exchange protein SMCR8	Smcr8	Mus musculus	104.959	12	12	2.48782e+06	2.11432e+06	1.17666
679	1	Q5BLK4	Q5BLK4	Terminal uridylyltransferase 7	Tut7	Mus musculus	169.106	13	12	1.85201e+06	1.93153e+06	0.958831
680	1	Q5PRF0	Q5PRF0	HEAT repeat-containing protein 5A	Heatr5a	Mus musculus	219.896	12	12	963003	1.00327e+06	0.959865
681	1	Q5S006	Q5S006	Leucine-rich repeat serine/threonine-protein kinase 2	Lrrk2	Mus musculus	284.737	12	12	1.56783e+06	1.12589e+06	1.39252
682	1	Q61093	Q61093	Cytochrome b-245 heavy chain	Cybb	Mus musculus	65.305	12	12	2.26371e+07	2.38797e+07	0.947961
683	1	Q61136	Q61136	Serine/threonine-protein kinase PRP4 homolog	Prpf4b	Mus musculus	116.978	12	12	4360711	3.07818e+06	1.41665
684	1	Q61656	Q61656	Probable ATP-dependent RNA helicase DDX5	Ddx5	Mus musculus	69.292	12	12	24863341	24222711	1.02645
685	1	Q64518	Q64518	Sarcoplasmic/endoplasmic reticulum calcium ATPase 3	Atp2a3	Mus musculus	109.531	14	12	9727267	10954688	0.887955
686	1	Q69ZJ7	Q69ZJ7	Guanine nucleotide exchange factor subunit RIC1	Ric1	Mus musculus	158.832	12	12	1.27378e+06	1.1911e+06	1.06942
687	1	Q6A009	Q6A009	E3 ubiquitin-protein ligase listerin	Ltn1	Mus musculus	198.922	12	12	2.70949e+06	1.91839e+06	1.41238
688	1	Q6P2B1	Q6P2B1	Transportin-3	Tnpo3	Mus musculus	104.171	12	12	5.27508e+06	4.63614e+06	1.13782
689	1	Q6PB44	Q6PB44	Tyrosine-protein phosphatase non-receptor type 23	Ptpn23	Mus musculus	185.22	12	12	1632956	1.89094e+06	0.863567
690	1	Q6PD26	Q6PD26	GPI transamidase component PIG-S	Pigs	Mus musculus	61.71	12	12	7946856	8.04275e+06	0.988077
691	1	Q6PGG2	Q6PGG2	GEM-interacting protein	Gmip	Mus musculus	107.545	12	12	5.29433e+06	4.58275e+06	1.15527
692	1	Q6ZWX6	Q6ZWX6	Eukaryotic translation initiation factor 2 subunit 1	Eif2s1	Mus musculus	36.11	12	12	1.17504e+07	10966088	1.07153
693	1	Q7TMK9	Q7TMK9	Heterogeneous nuclear ribonucleoprotein Q	Syncrip	Mus musculus	69.635	14	12	19568252	1.97177e+07	0.992422
694	1	Q7TQK1	Q7TQK1	Integrator complex subunit 7	Ints7	Mus musculus	106.863	12	12	1651959	1.40428e+06	1.17637
695	1	Q80X82	Q80X82	Symplekin	Sympk	Mus musculus	142.624	12	12	1.96394e+06	2.23189e+06	0.879943
696	1	Q80YV3	Q80YV3	Transformation/transcription domain-associated protein	Trrap	Mus musculus	291.563	12	12	798485	1.15903e+06	0.688927
697	1	Q8BG05	Q8BG05	Heterogeneous nuclear ribonucleoprotein A3	Hnrnpa3	Mus musculus	39.652	12	12	1.07618e+08	9.68896e+07	1.11073
698	1	Q8BG32	Q8BG32	26S proteasome non-ATPase regulatory subunit 11	Psmd11	Mus musculus	47.438	12	12	11255457	1.102e+07	1.02136
699	1	Q8BGT1	Q8BGT1	Leucine-rich repeat transmembrane protein FLRT3	Flrt3	Mus musculus	72.879	12	12	2.42446e+06	1.91618e+06	1.26525
700	1	Q8BIW1	Q8BIW1	Exopolyphosphatase PRUNE1	Prune1	Mus musculus	50.24	12	12	6.36105e+06	6.0323e+06	1.0545
701	1	Q8BK67	Q8BK67	Protein RCC2	Rcc2	Mus musculus	55.983	12	12	7.09249e+07	36505742	1.94284
702	1	Q8BNV1	Q8BNV1	tRNA (uracil-5-)-methyltransferase homolog A	Trmt2a	Mus musculus	67.49	12	12	2.92121e+06	3.6809e+06	0.793614
703	1	Q8BRF7	Q8BRF7	Sec1 family domain-containing protein 1	Scfd1	Mus musculus	72.323	12	12	5493148	5419620	1.01357
704	1	Q8BVE3	Q8BVE3	V-type proton ATPase subunit H	Atp6v1h	Mus musculus	55.856	12	12	2.23533e+06	2.20198e+06	1.01514
705	1	Q8BZW8	Q8BZW8	NHL repeat-containing protein 2	Nhlrc2	Mus musculus	78.43	12	12	4.67987e+06	4683375	0.999251
706	1	Q8C0D5	Q8C0D5	Elongation factor-like GTPase 1	Efl1	Mus musculus	125.78	12	12	4.72247e+06	5.75275e+06	0.820907
707	1	Q8C6G8	Q8C6G8	WD repeat-containing protein 26	Wdr26	Mus musculus	70.545	12	12	4.36745e+06	4.70779e+06	0.927708
708	1	Q8C7X2	Q8C7X2	ER membrane protein complex subunit 1	Emc1	Mus musculus	111.606	12	12	3781454	3373593	1.1209
709	1	Q8CCJ3	Q8CCJ3	E3 UFM1-protein ligase 1	Ufl1	Mus musculus	89.523	12	12	4.39181e+06	4.86367e+06	0.902981
710	1	Q8CDG3	Q8CDG3	Deubiquitinating protein VCPIP1	Vcpip1	Mus musculus	134.504	12	12	1.71298e+06	1.88846e+06	0.907077
711	1	Q8CI94	Q8CI94	Glycogen phosphorylase, brain form	Pygb	Mus musculus	96.731	12	12	3.87918e+06	3.88352e+06	0.998881
712	1	Q8K1R7	Q8K1R7	Serine/threonine-protein kinase Nek9	Nek9	Mus musculus	107.146	12	12	5.65716e+06	5.27168e+06	1.07312
713	1	Q8K3H0	Q8K3H0	DCC-interacting protein 13-alpha	Appl1	Mus musculus	79.329	12	12	3.4794e+06	2243530	1.55086
714	1	Q8R1A4	Q8R1A4	Dedicator of cytokinesis protein 7	Dock7	Mus musculus	241.444	12	12	1.49631e+06	1525138	0.981098
715	1	Q8R5F7	Q8R5F7	Interferon-induced helicase C domain-containing protein 1	Ifih1	Mus musculus	115.971	12	12	4.6859e+06	4.51386e+06	1.03811
716	1	Q8VCM8	Q8VCM8	BOS complex subunit NCLN	Ncln	Mus musculus	62.909	12	12	6.39861e+06	5691639	1.12421
717	1	Q91WU5	Q91WU5	Arsenite methyltransferase	As3mt	Mus musculus	41.793	12	12	2.22164e+06	2.03676e+06	1.09077
718	1	Q91XD6	Q91XD6	Vacuolar protein-sorting-associated protein 36	Vps36	Mus musculus	43.735	12	12	8.13127e+06	6.95396e+06	1.1693
719	1	Q91YE3	Q91YE3	Egl nine homolog 1	Egln1	Mus musculus	43.109	13	12	3765392	3.21995e+06	1.16939
720	1	Q91ZW3	Q91ZW3	SWI/SNF-related matrix-associated actin-dependent regulator of chromatin subfamily A member 5	Smarca5	Mus musculus	121.631	19	12	5.84298e+06	5.50368e+06	1.06165
721	1	Q920B9	Q920B9	FACT complex subunit SPT16	Supt16h	Mus musculus	119.826	12	12	3.32615e+06	2.34945e+06	1.41572
722	1	Q921G8	Q921G8	Gamma-tubulin complex component 2	Tubgcp2	Mus musculus	103.224	12	12	1.04573e+06	1.02687e+06	1.01837
723	1	Q99KY4	Q99KY4	Cyclin-G-associated kinase	Gak	Mus musculus	143.642	12	12	6.14915e+06	5.46835e+06	1.1245
724	1	Q99LE6	Q99LE6	ATP-binding cassette sub-family F member 2	Abcf2	Mus musculus	71.782	12	12	5.74879e+06	6.1955e+06	0.927897
725	1	Q99ME2	Q99ME2	tRNA (34-2'-O)-methyltransferase regulator WDR6	Wdr6	Mus musculus	121.899	12	12	2.3059e+06	2227514	1.03519
726	1	Q99NB1	Q99NB1	Acetyl-coenzyme A synthetase 2-like, mitochondrial	Acss1	Mus musculus	74.621	12	12	3.98382e+06	3764587	1.05824
727	1	Q9CQM9	Q9CQM9	Glutaredoxin-3	Glrx3	Mus musculus	37.778	12	12	85615927	5.87597e+07	1.45705
728	1	Q9CSH3	Q9CSH3	Exosome complex exonuclease RRP44	Dis3	Mus musculus	108.84	12	12	3.9744e+06	4205916	0.944955
729	1	Q9CWK8	Q9CWK8	Sorting nexin-2	Snx2	Mus musculus	58.471	12	12	6939795	8455459	0.820747
730	1	Q9CYG7	Q9CYG7	Mitochondrial import receptor subunit TOM34	Tomm34	Mus musculus	34.279	12	12	6.13891e+06	6.08034e+06	1.00963
731	1	Q9D2R0	Q9D2R0	Acetoacetyl-CoA synthetase	Aacs	Mus musculus	75.201	12	12	6.38553e+06	6859008	0.930969
732	1	Q9D8E6	Q9D8E6	Large ribosomal subunit protein uL4	Rpl4	Mus musculus	47.151	12	12	114486240	80979880	1.41376
733	1	Q9D8N0	Q9D8N0	Elongation factor 1-gamma	Eef1g	Mus musculus	50.061	12	12	139823062	1.08274e+08	1.29138
734	1	Q9D8W5	Q9D8W5	26S proteasome non-ATPase regulatory subunit 12	Psmd12	Mus musculus	52.895	12	12	17367007	15987566	1.08628
735	1	Q9DCL9	Q9DCL9	Bifunctional phosphoribosylaminoimidazole carboxylase/phosphoribosylaminoimidazole succinocarboxamide synthetase	Paics	Mus musculus	47.007	12	12	7.52256e+06	9671268	0.777825
736	1	Q9ER72	Q9ER72	Cysteine--tRNA ligase, cytoplasmic	Cars1	Mus musculus	94.862	12	12	1.71653e+06	2598195	0.660663
737	1	Q9JJL8	Q9JJL8	Serine--tRNA ligase, mitochondrial	Sars2	Mus musculus	58.316	12	12	3532217	4.63829e+06	0.761534
738	1	Q9JLB0	Q9JLB0	Protein PALS2	Pals2	Mus musculus	62.632	13	12	6.11352e+06	5.77049e+06	1.05945
739	1	Q9JLQ2	Q9JLQ2	ARF GTPase-activating protein GIT2	Git2	Mus musculus	78.767	14	12	1.0073e+07	7.78713e+06	1.29355
740	1	Q9QUK4	Q9QUK4	Baculoviral IAP repeat-containing protein 1b	Naip2	Mus musculus	164.084	19	12	3252603	3479457	0.934802
741	1	Q9QX47	Q9QX47	Protein SON	Son	Mus musculus	265.656	12	12	5693041	4.14745e+06	1.37266
742	1	Q9QXK7	Q9QXK7	Cleavage and polyadenylation specificity factor subunit 3	Cpsf3	Mus musculus	77.505	12	12	2.89156e+06	2627097	1.10067
743	1	Q9R0C8	Q9R0C8	Guanine nucleotide exchange factor VAV3	Vav3	Mus musculus	97.97	12	12	2.17285e+06	1.84523e+06	1.17755
744	1	Q9WTR1	Q9WTR1	Transient receptor potential cation channel subfamily V member 2	Trpv2	Mus musculus	85.967	12	12	7012171	6.36485e+06	1.1017
745	1	Q9WUA2	Q9WUA2	Phenylalanine--tRNA ligase beta subunit	Farsb	Mus musculus	65.698	12	12	21805137	19888389	1.09638
746	1	Q9Z1K6	Q9Z1K6	E3 ubiquitin-protein ligase ARIH2	Arih2	Mus musculus	57.697	12	12	1.65133e+06	2.3211e+06	0.711442
747	1	A0A2I3BR81	A0A2I3BR81	5'-nucleotidase domain containing 2	Nt5dc2	Mus musculus	63.859	11	11	4057771	5835930	0.695308
748	1	A2A4P0	A2A4P0	ATP-dependent RNA helicase DHX8	Dhx8	Mus musculus	142.571	11	11	1.434e+06	1.25726e+06	1.14058
749	1	A2AGH6	A2AGH6	Mediator of RNA polymerase II transcription subunit 12	Med12	Mus musculus	244.564	11	11	1.31664e+06	498663	2.64034
750	1	B1AVH7	B1AVH7	TBC1 domain family member 2A	Tbc1d2	Mus musculus	104.259	11	11	2.87501e+06	2003797	1.43478
751	1	F6ZDS4	F6ZDS4	Nucleoprotein TPR	Tpr	Mus musculus	273.994	11	11	1.9673e+06	2.5345e+06	0.776208
752	1	F8VQC1	F8VQC1	Signal recognition particle subunit SRP72	Srp72	Mus musculus	74.657	11	11	3.62979e+06	3.47796e+06	1.04366
753	1	O35638	O35638	Cohesin subunit SA-2	Stag2	Mus musculus	141.284	12	11	1.95222e+06	1.77338e+06	1.10084
754	1	O55023	O55023	Inositol monophosphatase 1	Impa1	Mus musculus	30.438	11	11	3.58887e+07	2.8955e+07	1.23946
755	1	O55236	O55236	mRNA-capping enzyme	Rngtt	Mus musculus	68.684	11	11	4.4358e+06	4.24933e+06	1.04388
756	1	O70194	O70194	Eukaryotic translation initiation factor 3 subunit D	Eif3d	Mus musculus	63.99	11	11	13105011	12663954	1.03483
757	1	O88428	O88428	Bifunctional 3'-phosphoadenosine 5'-phosphosulfate synthase 2	Papss2	Mus musculus	70.35	12	11	5.99086e+06	5.54341e+06	1.08072
758	1	O88544	O88544	COP9 signalosome complex subunit 4	Cops4	Mus musculus	46.286	11	11	6.23955e+06	5.00328e+06	1.24709
759	1	P09405	P09405	Nucleolin	Ncl	Mus musculus	76.722	11	11	26019005	24402500	1.06624
760	1	P11247	P11247	Myeloperoxidase	Mpo	Mus musculus	81.181	13	11	3.92622e+06	3.27843e+06	1.19759
761	1	P11881	P11881	Inositol 1,4,5-trisphosphate receptor type 1	Itpr1	Mus musculus	313.173	14	11	1149933	860854	1.3358
762	1	P18760	P18760	Cofilin-1	Cfl1	Mus musculus	18.559	12	11	2.39884e+08	2.91958e+08	0.821638
763	1	P24063	P24063	Integrin alpha-L	Itgal	Mus musculus	128.314	11	11	1330576	2772590	0.479904
764	1	P25444	P25444	Small ribosomal subunit protein uS5	Rps2	Mus musculus	31.231	11	11	5.5358e+07	6.78284e+07	0.816148
765	1	P27601	P27601	Guanine nucleotide-binding protein subunit alpha-13	Gna13	Mus musculus	44.056	12	11	4.95796e+06	6014976	0.824269
766	1	P31266	P31266	Recombining binding protein suppressor of hairless	Rbpj	Mus musculus	58.537	11	11	1.22698e+07	10541291	1.16397
767	1	P31750	P31750	RAC-alpha serine/threonine-protein kinase	Akt1	Mus musculus	55.709	13	11	4.81113e+06	4.04091e+06	1.19061
768	1	P40201	P40201	Chromodomain-helicase-DNA-binding protein 1	Chd1	Mus musculus	196.388	13	11	1.88588e+06	108928	17.3131
769	1	P46467	P46467	Vacuolar protein sorting-associated protein 4B	Vps4b	Mus musculus	49.422	12	11	9.82326e+06	11210506	0.876255
770	1	P47809	P47809	Dual specificity mitogen-activated protein kinase kinase 4	Map2k4	Mus musculus	44.115	11	11	7.59734e+06	9.12942e+06	0.832182
771	1	P49710	P49710	Hematopoietic lineage cell-specific protein	Hcls1	Mus musculus	54.241	11	11	1.32085e+07	11257.1	1173.35
772	1	P54729	P54729	NEDD8 ultimate buster 1	Nub1	Mus musculus	70.308	11	11	7.58017e+06	7.08806e+06	1.06943
773	1	P56477	P56477	Interferon regulatory factor 5	Irf5	Mus musculus	56.004	11	11	16223665	1.40285e+07	1.15648
774	1	P70218	P70218	Mitogen-activated protein kinase kinase kinase kinase 1	Map4k1	Mus musculus	91.535	11	11	2.35179e+06	1.91114e+06	1.23057
775	1	P70460	P70460	Vasodilator-stimulated phosphoprotein	Vasp	Mus musculus	39.667	11	11	16389596	13611614	1.20409
776	1	P97333	P97333	Neuropilin-1	Nrp1	Mus musculus	103.002	11	11	2.85091e+06	3.15729e+06	0.902961
777	1	P97371	P97371	Proteasome activator complex subunit 1	Psme1	Mus musculus	28.671	11	11	8.34183e+07	78951716	1.05657
778	1	P97390	P97390	Vacuolar protein sorting-associated protein 45	Vps45	Mus musculus	65.054	11	11	1.57505e+06	2.27092e+06	0.693571
779	1	P97492	P97492	Regulator of G-protein signaling 14	Rgs14	Mus musculus	59.845	11	11	7761253	5779717	1.34284
780	1	P97820	P97820	Mitogen-activated protein kinase kinase kinase kinase 4	Map4k4	Mus musculus	140.605	16	11	3.52192e+06	2354878	1.49559
781	1	P99029	P99029	Peroxiredoxin-5, mitochondrial	Prdx5	Mus musculus	21.898	11	11	2639129820	2590015111	1.01896
782	1	Q01405	Q01405	Protein transport protein Sec23A	Sec23a	Mus musculus	86.161	11	11	4047199	5832459	0.69391
783	1	Q06649	Q06649	SH3 domain-binding protein 2	Sh3bp2	Mus musculus	62.209	11	11	89808144326	5.8646e+10	1.53136
784	1	Q08642	Q08642	Protein-arginine deiminase type-2	Padi2	Mus musculus	76.249	11	11	4473552	5026075	0.890069
785	1	Q3TIR3	Q3TIR3	Synembryn-A	Ric8a	Mus musculus	59.846	12	11	3965915	2.70663e+06	1.46526
786	1	Q3TL44	Q3TL44	NLR family member X1	Nlrx1	Mus musculus	107.832	11	11	4905710	6879089	0.713134
787	1	Q3TPX4	Q3TPX4	Exocyst complex component 5	Exoc5	Mus musculus	81.736	11	11	3.62628e+06	2577169	1.40708
788	1	Q3UKC1	Q3UKC1	Tax1-binding protein 1 homolog	Tax1bp1	Mus musculus	93.629	11	11	5.28041e+06	8.45921e+06	0.62422
789	1	Q3UM29	Q3UM29	Conserved oligomeric Golgi complex subunit 7	Cog7	Mus musculus	86.074	11	11	2373813	2.46339e+06	0.963636
790	1	Q3UYC0	Q3UYC0	Protein phosphatase 1H	Ppm1h	Mus musculus	56.379	12	11	3220643	3.08988e+06	1.04232
791	1	Q3UZ39	Q3UZ39	Leucine-rich repeat flightless-interacting protein 1	Lrrfip1	Mus musculus	79.25	12	11	5.9621e+06	5.16232e+06	1.15493
792	1	Q3V1L4	Q3V1L4	Cytosolic purine 5'-nucleotidase	Nt5c2	Mus musculus	64.81	11	11	12237913	9951851	1.22971
793	1	Q4FZC9	Q4FZC9	Nesprin-3	Syne3	Mus musculus	112.036	11	11	1.55049e+06	1.61168e+06	0.962032
794	1	Q569Z6	Q569Z6	Thyroid hormone receptor-associated protein 3	Thrap3	Mus musculus	108.181	12	11	10260871	6846735	1.49865
795	1	Q571I9	Q571I9	Aldehyde dehydrogenase family 16 member A1	Aldh16a1	Mus musculus	84.756	11	11	10850055	9.69699e+06	1.11891
796	1	Q5KU39	Q5KU39	Vacuolar protein sorting-associated protein 41 homolog	Vps41	Mus musculus	98.602	11	11	3.87011e+06	2.73391e+06	1.4156
797	1	Q5SVR0	Q5SVR0	TBC1 domain family member 9B	Tbc1d9b	Mus musculus	141.78	12	11	2.10602e+06	1.48761e+06	1.41571
798	1	Q60610	Q60610	Rho guanine nucleotide exchange factor TIAM1	Tiam1	Mus musculus	177.535	11	11	2.08769e+06	1.99256e+06	1.04775
799	1	Q61635	Q61635	GTP-binding protein	Ifi47	Mus musculus	46.785	11	11	6.69438e+06	7.51838e+06	0.890402
800	1	Q62178	Q62178	Semaphorin-4A	Sema4a	Mus musculus	83.423	11	11	7.60853e+06	6.94182e+06	1.09604
801	1	Q640N3	Q640N3	Rho GTPase-activating protein 30	Arhgap30	Mus musculus	120.114	11	11	5120247	4536207	1.12875
802	1	Q69ZL1	Q69ZL1	FYVE, RhoGEF and PH domain-containing protein 6	Fgd6	Mus musculus	155.175	11	11	3.20736e+06	318684	10.0644
803	1	Q6KAR6	Q6KAR6	Exocyst complex component 3	Exoc3	Mus musculus	86.455	11	11	1.84792e+06	2.31761e+06	0.797336
804	1	Q7SIG6	Q7SIG6	Arf-GAP with SH3 domain, ANK repeat and PH domain-containing protein 2	Asap2	Mus musculus	106.805	11	11	3.40985e+06	3.17126e+06	1.07523
805	1	Q7TQK5	Q7TQK5	Coiled-coil domain-containing protein 93	Ccdc93	Mus musculus	72.604	11	11	2.1961e+06	2.38871e+06	0.919368
806	1	Q7TSG2	Q7TSG2	RNA polymerase II subunit A C-terminal domain phosphatase	Ctdp1	Mus musculus	104.555	11	11	2.3143e+06	1.70904e+06	1.35415
807	1	Q7TSI3	Q7TSI3	Serine/threonine-protein phosphatase 6 regulatory subunit 1	Ppp6r1	Mus musculus	94.529	11	11	3.67806e+06	3.52149e+06	1.04446
808	1	Q80TP3	Q80TP3	E3 ubiquitin-protein ligase UBR5	Ubr5	Mus musculus	308.356	11	11	880670	537848	1.6374
809	1	Q80U38	Q80U38	Protein KHNYN	Khnyn	Mus musculus	74.566	11	11	2.62743e+06	2544902	1.03243
810	1	Q80U87	Q80U87	Ubiquitin carboxyl-terminal hydrolase 8	Usp8	Mus musculus	122.611	11	11	4.88109e+06	4.21642e+06	1.15764
811	1	Q80UJ7	Q80UJ7	Rab3 GTPase-activating protein catalytic subunit	Rab3gap1	Mus musculus	110.199	11	11	2.92573e+06	1.73784e+06	1.68354
812	1	Q80YV4	Q80YV4	4'-phosphopantetheine phosphatase	Pank4	Mus musculus	91.524	11	11	2.81801e+06	2.96327e+06	0.950979
813	1	Q8BGG7	Q8BGG7	Ubiquitin-associated and SH3 domain-containing protein B	Ubash3b	Mus musculus	71.445	11	11	5018596	5775987	0.868872
814	1	Q8BH04	Q8BH04	Phosphoenolpyruvate carboxykinase [GTP], mitochondrial	Pck2	Mus musculus	70.528	12	11	5.61463e+06	6.74778e+06	0.832071
815	1	Q8BH74	Q8BH74	Nuclear pore complex protein Nup107	Nup107	Mus musculus	106.72	11	11	4142224	3.34222e+06	1.23936
816	1	Q8BLN5	Q8BLN5	Lanosterol synthase	Lss	Mus musculus	83.142	11	11	4.50969e+06	4.69152e+06	0.961242
817	1	Q8BMA6	Q8BMA6	Signal recognition particle subunit SRP68	Srp68	Mus musculus	70.576	11	11	3847919	4081806	0.9427
818	1	Q8BMQ2	Q8BMQ2	General transcription factor 3C polypeptide 4	Gtf3c4	Mus musculus	91.612	11	11	1.45619e+06	1.93538e+06	0.752403
819	1	Q8BSQ9	Q8BSQ9	Protein polybromo-1	Pbrm1	Mus musculus	187.192	11	11	2.04289e+06	1632045	1.25174
820	1	Q8BTZ4	Q8BTZ4	Anaphase-promoting complex subunit 5	Anapc5	Mus musculus	83.1	11	11	2.01511e+06	1.59374e+06	1.26439
821	1	Q8C052	Q8C052	Microtubule-associated protein 1S	Map1s	Mus musculus	102.94	11	11	13262472	12071896	1.09862
822	1	Q8C0C7	Q8C0C7	Phenylalanine--tRNA ligase alpha subunit	Farsa	Mus musculus	57.6	11	11	7330060	8852838	0.82799
823	1	Q8C2K1	Q8C2K1	Differentially expressed in FDCP 6	Def6	Mus musculus	73.453	11	11	2.87117e+06	2.2105e+06	1.29888
824	1	Q8C5P5	Q8C5P5	5'-nucleotidase domain-containing protein 1	Nt5dc1	Mus musculus	53.096	11	11	4.39616e+06	4.72959e+06	0.929502
825	1	Q8CD15	Q8CD15	Ribosomal oxygenase 2	Riox2	Mus musculus	53.517	11	11	3478506	3.35156e+06	1.03788
826	1	Q8CDM8	Q8CDM8	FHF complex subunit HOOK interacting protein 2A	Fhip2a	Mus musculus	86.018	11	11	1.78948e+06	6.45811e+06	0.27709
827	1	Q8CI32	Q8CI32	BAG family molecular chaperone regulator 5	Bag5	Mus musculus	50.942	11	11	3.28789e+06	2.61915e+06	1.25532
828	1	Q8CJF7	Q8CJF7	Protein ELYS	Ahctf1	Mus musculus	247.65	11	11	2.25975e+06	2.58828e+06	0.873068
829	1	Q8K1X1	Q8K1X1	WD repeat-containing protein 11	Wdr11	Mus musculus	135.937	11	11	1.59725e+06	1913477	0.834735
830	1	Q8K268	Q8K268	ATP-binding cassette sub-family F member 3	Abcf3	Mus musculus	79.864	11	11	3600209	3.20738e+06	1.12248
831	1	Q8K284	Q8K284	General transcription factor 3C polypeptide 1	Gtf3c1	Mus musculus	237.479	11	11	2.47028e+06	2.31358e+06	1.06773
832	1	Q8K337	Q8K337	Type II inositol 1,4,5-trisphosphate 5-phosphatase	Inpp5b	Mus musculus	112.762	11	11	3.83162e+06	2.78416e+06	1.37622
833	1	Q8K4Q0	Q8K4Q0	Regulatory-associated protein of mTOR	Rptor	Mus musculus	149.473	11	11	1.9387e+06	1.98481e+06	0.976766
834	1	Q8R0Y6	Q8R0Y6	Cytosolic 10-formyltetrahydrofolate dehydrogenase	Aldh1l1	Mus musculus	98.707	11	11	3.63001e+06	3.79037e+06	0.957694
835	1	Q8R2Q4	Q8R2Q4	Ribosome-releasing factor 2, mitochondrial	Gfm2	Mus musculus	86.108	11	11	4.12618e+06	3.77166e+06	1.094
836	1	Q8R3C0	Q8R3C0	Mini-chromosome maintenance complex-binding protein	Mcmbp	Mus musculus	72.892	11	11	5576141	5.65669e+06	0.98576
837	1	Q8R3D1	Q8R3D1	TBC1 domain family member 13	Tbc1d13	Mus musculus	46.454	11	11	11255801	11893311	0.946398
838	1	Q8R3N6	Q8R3N6	THO complex subunit 1	Thoc1	Mus musculus	75.439	11	11	2808353	1770001	1.58664
839	1	Q91W36	Q91W36	Ubiquitin carboxyl-terminal hydrolase 3	Usp3	Mus musculus	58.866	11	11	1.28664e+06	1.53684e+06	0.837203
840	1	Q91WG4	Q91WG4	Elongator complex protein 2	Elp2	Mus musculus	93.094	11	11	1.78094e+06	963340	1.84872
841	1	Q91WK2	Q91WK2	Eukaryotic translation initiation factor 3 subunit H	Eif3h	Mus musculus	39.831	11	11	7.65579e+06	8323173	0.919816
842	1	Q91XI1	Q91XI1	tRNA-dihydrouridine(47) synthase [NAD(P)(+)]-like	Dus3l	Mus musculus	71.08	11	11	2884757	3.42677e+06	0.841829
843	1	Q91YM4	Q91YM4	FAST kinase domain-containing protein 4	Tbrg4	Mus musculus	71.514	11	11	3.48333e+06	3.59793e+06	0.968149
844	1	Q921L5	Q921L5	Conserved oligomeric Golgi complex subunit 2	Cog2	Mus musculus	82.04	11	11	3.16029e+06	3.4077e+06	0.927395
845	1	Q921X9	Q921X9	Protein disulfide-isomerase A5	Pdia5	Mus musculus	59.267	11	11	3.16192e+06	4.05331e+06	0.780082
846	1	Q99L45	Q99L45	Eukaryotic translation initiation factor 2 subunit 2	Eif2s2	Mus musculus	38.093	11	11	1.279e+07	1.14706e+07	1.11503
847	1	Q9CQ65	Q9CQ65	S-methyl-5'-thioadenosine phosphorylase	Mtap	Mus musculus	31.062	11	11	10010055	10098774	0.991215
848	1	Q9CR16	Q9CR16	Peptidyl-prolyl cis-trans isomerase D	Ppid	Mus musculus	40.743	11	11	22983363	20436066	1.12465
849	1	Q9CYR6	Q9CYR6	Phosphoacetylglucosamine mutase	Pgm3	Mus musculus	59.452	11	11	3.99924e+06	4.06837e+06	0.983007
850	1	Q9D620	Q9D620	Rab11 family-interacting protein 1	Rab11fip1	Mus musculus	70.684	11	11	3.11776e+06	1.45884e+06	2.13715
851	1	Q9D9V3	Q9D9V3	Ethylmalonyl-CoA decarboxylase	Echdc1	Mus musculus	35.47	11	11	6.84792e+06	6.24316e+06	1.09687
852	1	Q9DBE8	Q9DBE8	Alpha-1,3/1,6-mannosyltransferase ALG2	Alg2	Mus musculus	47.404	11	11	5.05063e+06	4.79594e+06	1.05311
853	1	Q9DBG3	Q9DBG3	AP-2 complex subunit beta	Ap2b1	Mus musculus	104.581	23	11	8555207	9575461	0.893451
854	1	Q9DBG5	Q9DBG5	Perilipin-3	Plin3	Mus musculus	47.26	11	11	2.03735e+07	18182208	1.12052
855	1	Q9EQG3	Q9EQG3	Sciellin	Scel	Mus musculus	72.972	11	11	1.27349e+06	2.66861e+06	0.477213
856	1	Q9EQQ9	Q9EQQ9	Protein O-GlcNAcase	Oga	Mus musculus	103.166	11	11	1.72871e+06	2.02866e+06	0.852145
857	1	Q9JIX8	Q9JIX8	Apoptotic chromatin condensation inducer in the nucleus	Acin1	Mus musculus	150.72	11	11	8.39821e+06	6.5227e+06	1.28754
858	1	Q9JK81	Q9JK81	MYG1 exonuclease	Myg1	Mus musculus	42.723	11	11	1.74186e+06	3.14503e+06	0.553845
859	1	Q9QXB9	Q9QXB9	Developmentally-regulated GTP-binding protein 2	Drg2	Mus musculus	40.718	11	11	20155235	20121386	1.00168
860	1	Q9QXH4	Q9QXH4	Integrin alpha-X	Itgax	Mus musculus	129.153	16	11	2.91653e+06	2.99518e+06	0.97374
861	1	Q9QZK7	Q9QZK7	Docking protein 3	Dok3	Mus musculus	48.028	11	11	5.68539e+07	8.7411e+06	6.50421
862	1	Q9QZL0	Q9QZL0	Receptor-interacting serine/threonine-protein kinase 3	Ripk3	Mus musculus	53.322	11	11	15378703	13064513	1.17714
863	1	Q9R0N0	Q9R0N0	Galactokinase	Galk1	Mus musculus	42.297	11	11	15914822	20360895	0.781637
864	1	Q9WTM5	Q9WTM5	RuvB-like 2	Ruvbl2	Mus musculus	51.111	11	11	7.47504e+06	6.53851e+06	1.14323
865	1	Q9WU42	Q9WU42	Nuclear receptor corepressor 2	Ncor2	Mus musculus	269.813	12	11	1.30542e+06	910061	1.43444
866	1	Q9Z0W3	Q9Z0W3	Nuclear pore complex protein Nup160	Nup160	Mus musculus	158.234	11	11	1.24554e+06	1.63575e+06	0.761447
867	1	Q9Z1G4	Q9Z1G4	V-type proton ATPase 116 kDa subunit a 1	Atp6v0a1	Mus musculus	96.469	11	11	4.69656e+06	4.17202e+06	1.12573
868	1	Q9Z2I9	Q9Z2I9	Succinate--CoA ligase [ADP-forming] subunit beta, mitochondrial	Sucla2	Mus musculus	50.115	11	11	7785323	5077631	1.53326
869	1	A0A5F8MPI9	A0A5F8MPI9	Rap guanine nucleotide exchange factor (GEF) 1	Rapgef1	Mus musculus	122.272	10	10	2.32768e+06	1214451	1.91665
870	1	A2A432	A2A432	Cullin-4B	Cul4b	Mus musculus	110.699	10	10	1.96569e+06	3014242	0.652133
871	1	A2AJ15	A2AJ15	Endoplasmic reticulum mannosyl-oligosaccharide 1,2-alpha-mannosidase	Man1b1	Mus musculus	75.152	10	10	1.72744e+06	1.63439e+06	1.05693
872	1	A2AJ72	A2AJ72	Far upstream element (FUSE) binding protein 3	Fubp3	Mus musculus	61.447	10	10	5081755	4.07426e+06	1.24728
873	1	E9Q9B7	E9Q9B7	Kinase D-interacting substrate 220	Kidins220	Mus musculus	199.187	10	10	788232	895760	0.879958
874	1	O09159	O09159	Lysosomal alpha-mannosidase	Man2b1	Mus musculus	114.648	10	10	2.98492e+06	2829951	1.05476
875	1	O35218	O35218	Cleavage and polyadenylation specificity factor subunit 2	Cpsf2	Mus musculus	88.383	10	10	2.53375e+06	2.03904e+06	1.24262
876	1	O88569	O88569	Heterogeneous nuclear ribonucleoproteins A2/B1	Hnrnpa2b1	Mus musculus	37.401	10	10	8.41273e+06	7.88189e+06	1.06735
877	1	P0DOV2	P0DOV2	Interferon-activable protein 204	Ifi204	Mus musculus	69.438	18	10	8.36287e+06	8.08596e+06	1.03425
878	1	P10649	P10649	Glutathione S-transferase Mu 1	Gstm1	Mus musculus	25.97	13	10	5.58355e+08	4.52288e+08	1.23451
879	1	P14234	P14234	Tyrosine-protein kinase Fgr	Fgr	Mus musculus	58.867	11	10	1.5271e+07	1.40334e+07	1.08818
880	1	P16879	P16879	Tyrosine-protein kinase Fes/Fps	Fes	Mus musculus	93.779	10	10	2.72297e+06	2.7788e+06	0.979908
881	1	P17751	P17751	Triosephosphate isomerase	Tpi1	Mus musculus	26.713	10	10	9.08071e+07	6.69878e+07	1.35558
882	1	P21958	P21958	Antigen peptide transporter 1	Tap1	Mus musculus	78.864	10	10	8.34669e+06	9.22394e+06	0.904894
883	1	P29416	P29416	Beta-hexosaminidase subunit alpha	Hexa	Mus musculus	60.615	10	10	4.35453e+06	4.45311e+06	0.977862
884	1	P29452	P29452	Caspase-1	Casp1	Mus musculus	45.639	10	10	22794193	26334060	0.865578
885	1	P33609	P33609	DNA polymerase alpha catalytic subunit	Pola1	Mus musculus	167.342	10	10	1.35823e+06	1.65842e+06	0.818988
886	1	P34960	P34960	Macrophage metalloelastase	Mmp12	Mus musculus	54.972	10	10	15609124	17170015	0.909092
887	1	P35564	P35564	Calnexin	Canx	Mus musculus	67.278	10	10	3.66569e+06	4980201	0.736053
888	1	P35951	P35951	Low-density lipoprotein receptor	Ldlr	Mus musculus	94.949	10	10	1.14659e+06	1.86485e+06	0.614844
889	1	P37913	P37913	DNA ligase 1	Lig1	Mus musculus	102.29	10	10	1635173	1.64189e+06	0.995911
890	1	P46664	P46664	Adenylosuccinate synthetase isozyme 2	Adss2	Mus musculus	50.02	10	10	9419314	10314848	0.91318
891	1	P46978	P46978	Dolichyl-diphosphooligosaccharide--protein glycosyltransferase subunit STT3A	Stt3a	Mus musculus	80.599	10	10	1.61556e+07	1.54698e+07	1.04433
892	1	P47941	P47941	Crk-like protein	Crkl	Mus musculus	33.83	10	10	12540510	1.09083e+07	1.14963
893	1	P47962	P47962	Large ribosomal subunit protein uL18	Rpl5	Mus musculus	34.4	10	10	12254250	1.18418e+07	1.03483
894	1	P48722	P48722	Heat shock 70 kDa protein 4L	Hspa4l	Mus musculus	94.382	10	10	2.94066e+06	2.60981e+06	1.12677
895	1	P48758	P48758	Carbonyl reductase [NADPH] 1	Cbr1	Mus musculus	30.642	13	10	669593184	387490527	1.72802
896	1	P48774	P48774	Glutathione S-transferase Mu 5	Gstm5	Mus musculus	26.633	10	10	59875800	47236430	1.26758
897	1	P53395	P53395	Lipoamide acyltransferase component of branched-chain alpha-keto acid dehydrogenase complex, mitochondrial	Dbt	Mus musculus	53.245	10	10	3.49431e+06	3.81348e+06	0.916306
898	1	P54276	P54276	DNA mismatch repair protein Msh6	Msh6	Mus musculus	151.086	10	10	1.2848e+06	1.06899e+06	1.20189
899	1	P60670	P60670	Nuclear protein localization protein 4 homolog	Nploc4	Mus musculus	68.019	10	10	2748892	2736575	1.0045
900	1	P62702	P62702	Small ribosomal subunit protein eS4	Rps4x	Mus musculus	29.596	10	10	3.02916e+07	2.84922e+07	1.06316
901	1	P62814	P62814	V-type proton ATPase subunit B, brain isoform	Atp6v1b2	Mus musculus	56.549	15	10	4.92889e+06	4.95632e+06	0.994466
902	1	P62908	P62908	Small ribosomal subunit protein uS3	Rps3	Mus musculus	26.67	10	10	7.461e+07	74070560	1.00728
903	1	P70268	P70268	Serine/threonine-protein kinase N1	Pkn1	Mus musculus	104.412	10	10	6.20682e+06	6.59036e+06	0.941804
904	1	P97363	P97363	Serine palmitoyltransferase 2	Sptlc2	Mus musculus	62.983	10	10	5807794	7795924	0.744978
905	1	P97412	P97412	Lysosomal-trafficking regulator	Lyst	Mus musculus	425.294	10	10	428962	562892	0.762068
906	1	P97452	P97452	Ribosome biogenesis protein BOP1	Bop1	Mus musculus	82.546	10	10	1.65199e+06	901384	1.83272
907	1	Q01320	Q01320	DNA topoisomerase 2-alpha	Top2a	Mus musculus	172.793	10	10	1.08827e+06	653819	1.66448
908	1	Q07113	Q07113	Cation-independent mannose-6-phosphate receptor	Igf2r	Mus musculus	273.819	12	10	1.02542e+06	1.05905e+06	0.968241
909	1	Q0VGY8	Q0VGY8	Protein TANC1	Tanc1	Mus musculus	200.809	10	10	362350	548030	0.661186
910	1	Q3TLI0	Q3TLI0	Trafficking protein particle complex subunit 10	Trappc10	Mus musculus	141.496	10	10	1.22896e+06	958640	1.28198
911	1	Q3UDK1	Q3UDK1	TRAF-type zinc finger domain-containing protein 1	Trafd1	Mus musculus	64.283	10	10	4.79011e+06	6319878	0.757944
912	1	Q5DU37	Q5DU37	Zinc finger FYVE domain-containing protein 26	Zfyve26	Mus musculus	282.966	10	10	586207	2.06326e+06	0.284116
913	1	Q5EG47	Q5EG47	5'-AMP-activated protein kinase catalytic subunit alpha-1	Prkaa1	Mus musculus	63.931	10	10	3.51538e+06	3.26657e+06	1.07617
914	1	Q5SW19	Q5SW19	Clustered mitochondria protein homolog	Cluh	Mus musculus	148.07	10	10	878393	1.5131e+06	0.580527
915	1	Q60575	Q60575	Kinesin-like protein KIF1B	Kif1b	Mus musculus	204.085	17	10	2008736	1.85764e+06	1.08134
916	1	Q60931	Q60931	Voltage-dependent anion-selective channel protein 3	Vdac3	Mus musculus	30.754	10	10	41917446	44682795	0.938112
917	1	Q60932	Q60932	Voltage-dependent anion-selective channel protein 1	Vdac1	Mus musculus	32.352	10	10	15906471	19401543	0.819856
918	1	Q61191	Q61191	Host cell factor 1	Hcfc1	Mus musculus	210.441	10	10	2.19752e+06	1.58752e+06	1.38425
919	1	Q62318	Q62318	Transcription intermediary factor 1-beta	Trim28	Mus musculus	88.848	10	10	34362184	37102956	0.926131
920	1	Q62383	Q62383	Transcription elongation factor SPT6	Supt6h	Mus musculus	199.088	10	10	964041	1.03367e+06	0.932643
921	1	Q69ZS7	Q69ZS7	HBS1-like protein	Hbs1l	Mus musculus	75.1	10	10	1.11827e+06	2.04652e+06	0.546427
922	1	Q6A0D4	Q6A0D4	Raftlin	Rftn1	Mus musculus	61.538	10	10	5.20328e+06	5023147	1.03586
923	1	Q6NZF1	Q6NZF1	Zinc finger CCCH domain-containing protein 11A	Zc3h11a	Mus musculus	86.492	10	10	1.84061e+06	2.0879e+06	0.881562
924	1	Q6NZQ2	Q6NZQ2	Probable ATP-dependent RNA helicase DDX31	Ddx31	Mus musculus	76.914	10	10	1.69652e+06	1.75188e+06	0.968397
925	1	Q6P1H6	Q6P1H6	Ankyrin repeat and LEM domain-containing protein 2	Ankle2	Mus musculus	106.199	10	10	2.10604e+06	2.03832e+06	1.03322
926	1	Q6PGL7	Q6PGL7	WASH complex subunit 2	Washc2	Mus musculus	145.312	10	10	5980850	4994303	1.19753
927	1	Q6ZPE2	Q6ZPE2	Myotubularin-related protein 5	Sbf1	Mus musculus	208.695	11	10	1.67625e+06	1.27153e+06	1.31829
928	1	Q6ZQ82	Q6ZQ82	Rho GTPase-activating protein 26	Arhgap26	Mus musculus	92.073	10	10	3.00831e+06	3284988	0.915774
929	1	Q6ZQK5	Q6ZQK5	Arf-GAP with coiled-coil, ANK repeat and PH domain-containing protein 2	Acap2	Mus musculus	87.211	12	10	2.62083e+06	3.23447e+06	0.810283
930	1	Q7TS91	Q7TS91	6-phosphofructo-2-kinase/fructose-2,6-biphosphatase 3	Pfkfb3	Mus musculus	60.418	11	10	4111552	5.36311e+06	0.766635
931	1	Q80TQ5	Q80TQ5	Pleckstrin homology domain-containing family M member 2	Plekhm2	Mus musculus	112.734	10	10	1.16876e+06	1.12981e+06	1.03447
932	1	Q80TV8	Q80TV8	CLIP-associating protein 1	Clasp1	Mus musculus	169.231	10	10	1995511	2.02416e+06	0.985849
933	1	Q80WJ7	Q80WJ7	Protein LYRIC	Mtdh	Mus musculus	63.849	10	10	5081415	4.36445e+06	1.16427
934	1	Q80XN0	Q80XN0	D-beta-hydroxybutyrate dehydrogenase, mitochondrial	Bdh1	Mus musculus	38.3	10	10	10708137	10757368	0.995424
935	1	Q80Y98	Q80Y98	Phospholipase DDHD2	Ddhd2	Mus musculus	79.578	10	10	1.8444e+06	2.1554e+06	0.85571
936	1	Q80YR4	Q80YR4	E3 ubiquitin-protein ligase ZNF598	Znf598	Mus musculus	99.195	10	10	3.48729e+06	3526674	0.988833
937	1	Q8BHF7	Q8BHF7	CDP-diacylglycerol--glycerol-3-phosphate 3-phosphatidyltransferase, mitochondrial	Pgs1	Mus musculus	62.49	10	10	6813447	6857485	0.993578
938	1	Q8BJY1	Q8BJY1	26S proteasome non-ATPase regulatory subunit 5	Psmd5	Mus musculus	55.971	10	10	1.34774e+07	1.20902e+07	1.11473
939	1	Q8BLR5	Q8BLR5	PH and SEC7 domain-containing protein 4	Psd4	Mus musculus	112.734	10	10	3664846	2.69805e+06	1.35833
940	1	Q8BMC4	Q8BMC4	Nucleolar protein 9	Nop9	Mus musculus	70.047	10	10	1.19065e+06	1.4815e+06	0.803684
941	1	Q8BMP6	Q8BMP6	Golgi resident protein GCP60	Acbd3	Mus musculus	60.182	10	10	3.95379e+06	3.32437e+06	1.18933
942	1	Q8BQ30	Q8BQ30	Phostensin	Ppp1r18	Mus musculus	65.631	10	10	5.55965e+06	5.87237e+06	0.946747
943	1	Q8BQZ4	Q8BQZ4	Ral GTPase-activating protein subunit beta	Ralgapb	Mus musculus	165.202	10	10	1.31544e+06	1.19157e+06	1.10396
944	1	Q8BVG4	Q8BVG4	Dipeptidyl peptidase 9	Dpp9	Mus musculus	98	10	10	1.9536e+06	2054888	0.950709
945	1	Q8BVW3	Q8BVW3	Tripartite motif-containing protein 14	Trim14	Mus musculus	49.64	10	10	2.00309e+06	2.51994e+06	0.794897
946	1	Q8BW70	Q8BW70	Ubiquitin carboxyl-terminal hydrolase 38	Usp38	Mus musculus	116.102	10	10	1.19187e+06	1.4197e+06	0.839527
947	1	Q8C0I1	Q8C0I1	Alkyldihydroxyacetonephosphate synthase, peroxisomal	Agps	Mus musculus	71.686	10	10	4.88843e+06	4214758	1.15984
948	1	Q8C4Y3	Q8C4Y3	Negative elongation factor B	Nelfb	Mus musculus	65.637	10	10	2.20529e+06	1.62775e+06	1.35481
949	1	Q8CCB4	Q8CCB4	Vacuolar protein sorting-associated protein 53 homolog	Vps53	Mus musculus	94.425	10	10	1.45943e+06	1.75076e+06	0.833597
950	1	Q8CG76	Q8CG76	Aflatoxin B1 aldehyde reductase member 2	Akr7a2	Mus musculus	40.61	10	10	3.47883e+07	32182367	1.08097
951	1	Q8CGF7	Q8CGF7	Transcription elongation regulator 1	Tcerg1	Mus musculus	123.792	11	10	2.94529e+06	2.73093e+06	1.07849
952	1	Q8CH18	Q8CH18	Cell division cycle and apoptosis regulator protein 1	Ccar1	Mus musculus	132.061	10	10	3219927	3.3318e+06	0.966424
953	1	Q8K0C9	Q8K0C9	GDP-mannose 4,6 dehydratase	Gmds	Mus musculus	41.985	10	10	1845044	2.63876e+06	0.699208
954	1	Q8K2D3	Q8K2D3	Enhancer of mRNA-decapping protein 3	Edc3	Mus musculus	55.957	10	10	5.64371e+06	7.51497e+06	0.750995
955	1	Q8K363	Q8K363	ATP-dependent RNA helicase DDX18	Ddx18	Mus musculus	74.181	10	10	3.26025e+06	2.72771e+06	1.19523
956	1	Q8K4I3	Q8K4I3	Rho guanine nucleotide exchange factor 6	Arhgef6	Mus musculus	87.055	10	10	4961639	3.76486e+06	1.31788
957	1	Q8R0G9	Q8R0G9	Nuclear pore complex protein Nup133	Nup133	Mus musculus	128.62	10	10	1.56718e+06	1.95835e+06	0.800258
958	1	Q8R1U1	Q8R1U1	Conserved oligomeric Golgi complex subunit 4	Cog4	Mus musculus	88.661	10	10	1.63163e+06	2.34628e+06	0.695412
959	1	Q8R4X3	Q8R4X3	RNA-binding protein 12	Rbm12	Mus musculus	102.798	10	10	2171227	2.10399e+06	1.03196
960	1	Q8R502	Q8R502	Volume-regulated anion channel subunit LRRC8C	Lrrc8c	Mus musculus	92.373	11	10	2959220	2844436	1.04035
961	1	Q8VBT9	Q8VBT9	Tether containing UBX domain for GLUT4	Aspscr1	Mus musculus	59.796	10	10	3.1801e+06	3.04251e+06	1.04522
962	1	Q8VC19	Q8VC19	5-aminolevulinate synthase, non-specific, mitochondrial	Alas1	Mus musculus	71.016	10	10	6.17336e+06	4813304	1.28256
963	1	Q8VC30	Q8VC30	Triokinase/FMN cyclase	Tkfc	Mus musculus	59.692	10	10	3312469	3.02081e+06	1.09655
964	1	Q8VHQ9	Q8VHQ9	Acyl-coenzyme A thioesterase 11	Acot11	Mus musculus	67.354	10	10	5519363	5.70642e+06	0.96722
965	1	Q8VI75	Q8VI75	Importin-4	Ipo4	Mus musculus	119.277	10	10	1.63728e+06	2.91318e+06	0.562025
966	1	Q8VIJ6	Q8VIJ6	Splicing factor, proline- and glutamine-rich	Sfpq	Mus musculus	75.444	10	10	6.95235e+06	7676403	0.905678
967	1	Q91VA6	Q91VA6	Polymerase delta-interacting protein 2	Poldip2	Mus musculus	41.87	10	10	4.17919e+06	4.85178e+06	0.861372
968	1	Q91VJ4	Q91VJ4	Serine/threonine-protein kinase 38	Stk38	Mus musculus	54.175	11	10	6.13998e+06	4.76103e+06	1.28963
969	1	Q91WE6	Q91WE6	Threonylcarbamoyladenosine tRNA methylthiotransferase	Cdkal1	Mus musculus	65.289	10	10	2.80415e+06	2.44965e+06	1.14471
970	1	Q91XS1	Q91XS1	Myotubularin-related protein 4	Mtmr4	Mus musculus	132.887	10	10	754182	930908	0.810157
971	1	Q91YH5	Q91YH5	Atlastin-3	Atl3	Mus musculus	60.573	10	10	6195373	8981031	0.689829
972	1	Q91YR5	Q91YR5	eEF1A lysine and N-terminal methyltransferase	Mettl13	Mus musculus	78.757	10	10	1.49535e+06	1.33109e+06	1.12341
973	1	Q93092	Q93092	Transaldolase	Taldo1	Mus musculus	37.388	10	10	2.40706e+07	2.52432e+07	0.953545
974	1	Q99JX4	Q99JX4	Eukaryotic translation initiation factor 3 subunit M	Eif3m	Mus musculus	42.517	10	10	9.05089e+06	7.80415e+06	1.15975
975	1	Q99JY0	Q99JY0	Trifunctional enzyme subunit beta, mitochondrial	Hadhb	Mus musculus	51.387	10	10	6632391	7.34338e+06	0.903179
976	1	Q99JY4	Q99JY4	TraB domain-containing protein	Trabd	Mus musculus	42.189	10	10	4372947	4.89785e+06	0.892831
977	1	Q99K51	Q99K51	Plastin-3	Pls3	Mus musculus	70.743	12	10	6.31158e+06	5.64608e+06	1.11787
978	1	Q99KW3	Q99KW3	TRIO and F-actin-binding protein	Triobp	Mus musculus	223.372	10	10	1.55028e+06	1703231	0.910198
979	1	Q99LR1	Q99LR1	Lysophosphatidylserine lipase ABHD12	Abhd12	Mus musculus	45.268	10	10	12711428	11433077	1.11181
980	1	Q99M15	Q99M15	Proline-serine-threonine phosphatase-interacting protein 2	Pstpip2	Mus musculus	38.95	10	10	2.36737e+07	1.74074e+07	1.35998
981	1	Q99M31	Q99M31	Heat shock 70 kDa protein 14	Hspa14	Mus musculus	54.652	10	10	5.2219e+06	4.13755e+06	1.26208
982	1	Q99ME9	Q99ME9	GTP-binding protein 4	Gtpbp4	Mus musculus	74.116	10	10	1857103	1450497	1.28032
983	1	Q99N69	Q99N69	Leupaxin	Lpxn	Mus musculus	43.48	10	10	12099020	1.40999e+07	0.858092
984	1	Q99P31	Q99P31	Hsp70-binding protein 1	Hspbp1	Mus musculus	39.168	10	10	4.01273e+06	4.94152e+06	0.812044
985	1	Q9CPY7	Q9CPY7	Cytosol aminopeptidase	Lap3	Mus musculus	56.143	10	10	920444	1.77521e+06	0.518498
986	1	Q9CQA3	Q9CQA3	Succinate dehydrogenase [ubiquinone] iron-sulfur subunit, mitochondrial	Sdhb	Mus musculus	31.816	10	10	5.31632e+07	52322177	1.01607
987	1	Q9CQQ7	Q9CQQ7	ATP synthase F(0) complex subunit B1, mitochondrial	Atp5pb	Mus musculus	28.949	10	10	14414878	1.18262e+07	1.21889
988	1	Q9CWG8	Q9CWG8	Protein arginine methyltransferase NDUFAF7, mitochondrial	Ndufaf7	Mus musculus	48.384	10	10	5276184	4687623	1.12556
989	1	Q9CWZ7	Q9CWZ7	Gamma-soluble NSF attachment protein	Napg	Mus musculus	34.731	10	10	8.38183e+06	7224549	1.16019
990	1	Q9CZS1	Q9CZS1	Aldehyde dehydrogenase X, mitochondrial	Aldh1b1	Mus musculus	57.555	10	10	1.03389e+07	8511235	1.21473
991	1	Q9D024	Q9D024	PAT complex subunit CCDC47	Ccdc47	Mus musculus	55.846	10	10	3.13241e+06	3591191	0.872247
992	1	Q9D1Q6	Q9D1Q6	Endoplasmic reticulum resident protein 44	Erp44	Mus musculus	46.854	10	10	9.71127e+06	6.89214e+06	1.40903
993	1	Q9D4H1	Q9D4H1	Exocyst complex component 2	Exoc2	Mus musculus	103.96	10	10	3.06062e+06	2.4212e+06	1.2641
994	1	Q9D5V6	Q9D5V6	Synapse-associated protein 1	Syap1	Mus musculus	41.35	10	10	2.93912e+06	1.74941e+06	1.68006
995	1	Q9D7V9	Q9D7V9	N-acylethanolamine-hydrolyzing acid amidase	Naaa	Mus musculus	40.074	10	10	12606829	1.40162e+07	0.899449
996	1	Q9DAW6	Q9DAW6	U4/U6 small nuclear ribonucleoprotein Prp4	Prpf4	Mus musculus	58.372	10	10	3.11078e+06	2.85126e+06	1.09102
997	1	Q9DB77	Q9DB77	Cytochrome b-c1 complex subunit 2, mitochondrial	Uqcrc2	Mus musculus	48.235	10	10	43095499	37610314	1.14584
998	1	Q9DBC3	Q9DBC3	Cap-specific mRNA (nucleoside-2'-O-)-methyltransferase 1	Cmtr1	Mus musculus	95.678	10	10	2.12015e+06	1.74065e+06	1.21802
999	1	Q9DBS1	Q9DBS1	Transmembrane protein 43	Tmem43	Mus musculus	44.784	10	10	5.54275e+06	5.72701e+06	0.967827
1000	1	Q9DBT5	Q9DBT5	AMP deaminase 2	Ampd2	Mus musculus	94.699	10	10	1.74462e+06	1.7337e+06	1.0063
1001	1	Q9DC61	Q9DC61	Mitochondrial-processing peptidase subunit alpha	Pmpca	Mus musculus	58.279	10	10	3.47736e+06	4.04503e+06	0.859661
1002	1	Q9DCD0	Q9DCD0	6-phosphogluconate dehydrogenase, decarboxylating	Pgd	Mus musculus	53.246	10	10	25031260	27686640	0.904092
1003	1	Q9DCD2	Q9DCD2	Pre-mRNA-splicing factor SYF1	Xab2	Mus musculus	99.991	10	10	1.29647e+06	1170944	1.1072
1004	1	Q9DCJ9	Q9DCJ9	N-acetylneuraminate lyase	Npl	Mus musculus	35.129	10	10	5.24355e+06	4.68284e+06	1.11974
1005	1	Q9DCX2	Q9DCX2	ATP synthase subunit d, mitochondrial	Atp5pd	Mus musculus	18.749	10	10	37539937	28658754	1.30989
1006	1	Q9EPL8	Q9EPL8	Importin-7	Ipo7	Mus musculus	119.487	11	10	5.49454e+06	5.41164e+06	1.01532
1007	1	Q9ES28	Q9ES28	Rho guanine nucleotide exchange factor 7	Arhgef7	Mus musculus	97.057	13	10	4.97867e+06	4.22081e+06	1.17956
1008	1	Q9ET30	Q9ET30	Transmembrane 9 superfamily member 3	Tm9sf3	Mus musculus	67.547	10	10	9273851	1.11077e+07	0.8349
1009	1	Q9JLQ0	Q9JLQ0	CD2-associated protein	Cd2ap	Mus musculus	70.449	10	10	3.58482e+06	3338916	1.07365
1010	1	Q9JMA1	Q9JMA1	Ubiquitin carboxyl-terminal hydrolase 14	Usp14	Mus musculus	56.002	10	10	16755893	16374196	1.02331
1011	1	Q9QWR8	Q9QWR8	Alpha-N-acetylgalactosaminidase	Naga	Mus musculus	47.236	10	10	7319003	8.18705e+06	0.893973
1012	1	Q9QZD9	Q9QZD9	Eukaryotic translation initiation factor 3 subunit I	Eif3i	Mus musculus	36.461	10	10	5.82404e+06	5.85525e+06	0.994669
1013	1	Q9R0L6	Q9R0L6	Pericentriolar material 1 protein	Pcm1	Mus musculus	228.848	10	10	907244	6.40683e+06	0.141606
1014	1	Q9R0P5	Q9R0P5	Destrin	Dstn	Mus musculus	18.523	10	10	3.79444e+07	5.79521e+07	0.654755
1015	1	Q9R1J0	Q9R1J0	Sterol-4-alpha-carboxylate 3-dehydrogenase, decarboxylating	Nsdhl	Mus musculus	40.687	10	10	8.14685e+06	9.18577e+06	0.886899
1016	1	Q9R1S8	Q9R1S8	Calpain-7	Capn7	Mus musculus	92.566	10	10	2.51284e+06	2.55056e+06	0.98521
1017	1	Q9WU56	Q9WU56	Pseudouridylate synthase 1 homolog	Pus1	Mus musculus	47.502	10	10	1.90921e+06	1.68233e+06	1.13486
1018	1	Q9WV32	Q9WV32	Actin-related protein 2/3 complex subunit 1B	Arpc1b	Mus musculus	41.065	10	10	10162797	6205927	1.6376
1019	1	Q9Z0I7	Q9Z0I7	Schlafen family member 1	Slfn1	Mus musculus	37.998	10	10	5.06858e+06	5567910	0.91032
1020	1	Q9Z103	Q9Z103	Activity-dependent neuroprotector homeobox protein	Adnp	Mus musculus	124.309	10	10	1.82192e+06	1.7389e+06	1.04774
1021	1	Q9Z160	Q9Z160	Conserved oligomeric Golgi complex subunit 1	Cog1	Mus musculus	109.051	10	10	857631	1.27194e+06	0.674272
1022	1	A2AJL3	A2AJL3	FGGY carbohydrate kinase domain-containing protein	Fggy	Mus musculus	60.338	9	9	3.6461e+06	2.92408e+06	1.24692
1023	1	A2AQ19	A2AQ19	RNA polymerase-associated protein RTF1 homolog	Rtf1	Mus musculus	80.8	9	9	2.13379e+06	1.02881e+06	2.07403
1024	1	A2BH40	A2BH40	AT-rich interactive domain-containing protein 1A	Arid1a	Mus musculus	242.092	9	9	1.71521e+06	1.01689e+06	1.68672
1025	1	A2RSJ4	A2RSJ4	Bridge-like lipid transfer protein family member 3B	Bltp3b	Mus musculus	161.941	9	9	1686671	1.56482e+06	1.07787
1026	1	A6H6A9	A6H6A9	Rab GTPase-activating protein 1-like	Rabgap1l	Mus musculus	92.406	9	9	2.7327e+06	2.16826e+06	1.26032
1027	1	B2RXC1	B2RXC1	Trafficking protein particle complex subunit 11	Trappc11	Mus musculus	128.397	9	9	1845147	1757979	1.04958
1028	1	E9PYG6	E9PYG6	RAS p21 protein activator 1	Rasa1	Mus musculus	115.43	9	9	3074233	2.02787e+06	1.51599
1029	1	E9Q166	E9Q166	ATPase family, AAA domain containing 2B	Atad2b	Mus musculus	164.726	9	9	1.54313e+06	958646	1.60969
1030	1	E9Q3G8	E9Q3G8	Nucleoporin 153	Nup153	Mus musculus	152.01	9	9	2.56768e+06	1.63764e+06	1.56791
1031	1	E9QAT4	E9QAT4	Protein transport protein Sec16A	Sec16a	Mus musculus	254.206	9	9	1.33576e+06	1.00208e+06	1.33298
1032	1	G3X8U3	G3X8U3	Queuosine 5'-phosphate N-glycosylase/hydrolase	QNG1	Mus musculus	38.616	9	9	17570957	1.89166e+07	0.928866
1033	1	G3X9K3	G3X9K3	Brefeldin A-inhibited guanine nucleotide-exchange protein 1	Arfgef1	Mus musculus	208.503	9	9	1.77416e+06	756816	2.34425
1034	1	G5E8V9	G5E8V9	Arfaptin-1	Arfip1	Mus musculus	41.519	9	9	2727495	2507252	1.08784
1035	1	O08648	O08648	Mitogen-activated protein kinase kinase kinase 4	Map3k4	Mus musculus	179.836	9	9	757148	641208	1.18081
1036	1	O08709	O08709	Peroxiredoxin-6	Prdx6	Mus musculus	24.871	11	9	6.97274e+07	72965880	0.955616
1037	1	O08738	O08738	Caspase-6	Casp6	Mus musculus	31.594	9	9	19256938	23669825	0.813565
1038	1	O35129	O35129	Prohibitin-2	Phb2	Mus musculus	33.294	9	9	17489115	19323570	0.905066
1039	1	O35309	O35309	N-myc-interactor	Nmi	Mus musculus	35.236	9	9	2.17193e+06	1.57158e+06	1.382
1040	1	O35601	O35601	FYN-binding protein 1	Fyb1	Mus musculus	90.06	9	9	2.8107e+06	853647	3.29258
1041	1	O35643	O35643	AP-1 complex subunit beta-1	Ap1b1	Mus musculus	103.934	9	9	2.58897e+06	2.19033e+06	1.182
1042	1	O35654	O35654	DNA polymerase delta subunit 2	Pold2	Mus musculus	51.355	9	9	4528161	4540433	0.997297
1043	1	O35691	O35691	Pinin	Pnn	Mus musculus	82.436	9	9	10260734	4305875	2.38296
1044	1	O54824	O54824	Pro-interleukin-16	Il16	Mus musculus	141.436	9	9	4.86586e+06	4763561	1.02147
1045	1	O55131	O55131	Septin-7	Septin7	Mus musculus	50.551	9	9	2644437	3997851	0.661465
1046	1	O70161	O70161	Phosphatidylinositol 4-phosphate 5-kinase type-1 gamma	Pip5k1c	Mus musculus	72.409	9	9	4727119	3215879	1.46993
1047	1	O70311	O70311	Glycylpeptide N-tetradecanoyltransferase 2	Nmt2	Mus musculus	60.485	10	9	5.1559e+06	5738533	0.898469
1048	1	O88622	O88622	Poly(ADP-ribose) glycohydrolase	Parg	Mus musculus	109.325	9	9	2257866	1.78973e+06	1.26157
1049	1	O88673	O88673	Diacylglycerol kinase alpha	Dgka	Mus musculus	82.764	9	9	2.65036e+06	3.10659e+06	0.853141
1050	1	O88811	O88811	Signal transducing adapter molecule 2	Stam2	Mus musculus	57.453	10	9	2342996	2.5571e+06	0.916269
1051	1	O89053	O89053	Coronin-1A	Coro1a	Mus musculus	50.993	9	9	14102490	1.46678e+07	0.961457
1052	1	P16675	P16675	Lysosomal protective protein	Ctsa	Mus musculus	53.845	9	9	1.29213e+07	1.74901e+07	0.738775
1053	1	P18052	P18052	Receptor-type tyrosine-protein phosphatase alpha	Ptpra	Mus musculus	93.698	9	9	2.98727e+06	1.67497e+06	1.78347
1054	1	P26041	P26041	Moesin	Msn	Mus musculus	67.769	13	9	3.9569e+06	5220621	0.757937
1055	1	P26231	P26231	Catenin alpha-1	Ctnna1	Mus musculus	100.109	14	9	7086922	5696348	1.24412
1056	1	P26516	P26516	26S proteasome non-ATPase regulatory subunit 7	Psmd7	Mus musculus	36.54	9	9	12155302	1.2261e+07	0.991376
1057	1	P31230	P31230	Aminoacyl tRNA synthase complex-interacting multifunctional protein 1	Aimp1	Mus musculus	33.998	9	9	15995307	15054527	1.06249
1058	1	P31938	P31938	Dual specificity mitogen-activated protein kinase kinase 1	Map2k1	Mus musculus	43.471	11	9	10352773	9.82312e+06	1.05392
1059	1	P33215	P33215	Protein NEDD1	Nedd1	Mus musculus	71.293	9	9	4089093	3853021	1.06127
1060	1	P36916	P36916	Guanine nucleotide-binding protein-like 1	Gnl1	Mus musculus	68.772	9	9	2.49979e+06	1.44258e+06	1.73287
1061	1	P39428	P39428	TNF receptor-associated factor 1	Traf1	Mus musculus	45.466	9	9	6.69157e+06	6.64313e+06	1.00729
1062	1	P46737	P46737	Lys-63-specific deubiquitinase BRCC36	Brcc3	Mus musculus	33.339	9	9	5265619	2489160	2.11542
1063	1	P47226	P47226	Testin	Tes	Mus musculus	47.983	9	9	1.78195e+07	18671764	0.954354
1064	1	P47754	P47754	F-actin-capping protein subunit alpha-2	Capza2	Mus musculus	32.966	11	9	9.65066e+07	90813483	1.06269
1065	1	P47811	P47811	Mitogen-activated protein kinase 14	Mapk14	Mus musculus	41.289	9	9	14198391	11947880	1.18836
1066	1	P51125	P51125	Calpastatin	Cast	Mus musculus	84.922	9	9	7793888	6727467	1.15852
1067	1	P51150	P51150	Ras-related protein Rab-7a	Rab7a	Mus musculus	23.488	9	9	7002516	8397910	0.83384
1068	1	P51829	P51829	Adenylate cyclase type 7	Adcy7	Mus musculus	122.708	9	9	1.11336e+06	1.16923e+06	0.952218
1069	1	P52633	P52633	Signal transducer and transcription activator 6	Stat6	Mus musculus	93.498	9	9	10264489	9418202	1.08986
1070	1	P54310	P54310	Hormone-sensitive lipase	Lipe	Mus musculus	83.349	9	9	3.59641e+06	3.48789e+06	1.03111
1071	1	P58137	P58137	Acyl-coenzyme A thioesterase 8	Acot8	Mus musculus	35.827	9	9	1.55137e+06	1.74031e+06	0.891434
1072	1	P58742	P58742	Aladin	Aaas	Mus musculus	59.431	9	9	6.00235e+06	6088966	0.985774
1073	1	P58854	P58854	Gamma-tubulin complex component 3	Tubgcp3	Mus musculus	103.469	9	9	1.48259e+06	1693154	0.875638
1074	1	P60122	P60122	RuvB-like 1	Ruvbl1	Mus musculus	50.212	9	9	4.74662e+06	5.43053e+06	0.874063
1075	1	P61161	P61161	Actin-related protein 2	Actr2	Mus musculus	44.762	9	9	8.05822e+06	7847137	1.0269
1076	1	P61202	P61202	COP9 signalosome complex subunit 2	Cops2	Mus musculus	51.597	9	9	5912907	4.20513e+06	1.40612
1077	1	P62915	P62915	Transcription initiation factor IIB	Gtf2b	Mus musculus	34.816	9	9	4.3304e+06	5.89559e+06	0.734514
1078	1	P63085	P63085	Mitogen-activated protein kinase 1	Mapk1	Mus musculus	41.276	13	9	27159573	26588739	1.02147
1079	1	P63158	P63158	High mobility group protein B1	Hmgb1	Mus musculus	24.895	9	9	1.3738e+07	16125080	0.851965
1080	1	P67778	P67778	Prohibitin 1	Phb1	Mus musculus	29.817	9	9	25792018	2.85929e+07	0.902044
1081	1	P68254	P68254	14-3-3 protein theta	Ywhaq	Mus musculus	27.775	9	9	58461926	50117103	1.16651
1082	1	P70196	P70196	TNF receptor-associated factor 6	Traf6	Mus musculus	60.069	9	9	3.79043e+06	2.99081e+06	1.26736
1083	1	P70336	P70336	Rho-associated protein kinase 2	Rock2	Mus musculus	160.591	9	9	846208	944351	0.896074
1084	1	P70429	P70429	Ena/VASP-like protein	Evl	Mus musculus	44.339	9	9	3936700	3.7253e+06	1.05675
1085	1	P97315	P97315	Cysteine and glycine-rich protein 1	Csrp1	Mus musculus	20.582	9	9	12750416	14491380	0.879862
1086	1	P97351	P97351	Small ribosomal subunit protein eS1	Rps3a	Mus musculus	29.887	9	9	27214517	28225361	0.964187
1087	1	P97369	P97369	Neutrophil cytosol factor 4	Ncf4	Mus musculus	38.708	9	9	1.42537e+07	1.48496e+07	0.959869
1088	1	P97384	P97384	Annexin A11	Anxa11	Mus musculus	54.081	9	9	1.17532e+07	15292424	0.768561
1089	1	P97465	P97465	Docking protein 1	Dok1	Mus musculus	52.45	9	9	9.01335e+06	5800629	1.55386
1090	1	Q04207	Q04207	Transcription factor p65	Rela	Mus musculus	60.214	9	9	2.85366e+06	2.50813e+06	1.13776
1091	1	Q05512	Q05512	Serine/threonine-protein kinase MARK2	Mark2	Mus musculus	86.307	11	9	3.2505e+06	2427622	1.33896
1092	1	Q08093	Q08093	Calponin-2	Cnn2	Mus musculus	33.157	10	9	1.26571e+07	12029357	1.05219
1093	1	Q2YDW2	Q2YDW2	Protein misato homolog 1	Msto1	Mus musculus	61.231	9	9	3181386	3.34727e+06	0.950443
1094	1	Q3TAA7	Q3TAA7	Serine/threonine-protein kinase 11-interacting protein	Stk11ip	Mus musculus	118.007	9	9	1.50176e+06	1045219	1.43679
1095	1	Q3TKT4	Q3TKT4	Transcription activator BRG1	Smarca4	Mus musculus	181.428	15	9	2.66617e+06	1784175	1.49435
1096	1	Q3TVI8	Q3TVI8	Pre-B-cell leukemia transcription factor-interacting protein 1	Pbxip1	Mus musculus	81.164	9	9	2.94797e+06	1.21641e+06	2.42351
1097	1	Q3U186	Q3U186	Probable arginine--tRNA ligase, mitochondrial	Rars2	Mus musculus	65.336	9	9	1.28856e+06	1.63037e+06	0.790347
1098	1	Q3U1T9	Q3U1T9	DENN domain-containing protein 1B	Dennd1b	Mus musculus	85.526	9	9	2.36359e+06	2409535	0.980933
1099	1	Q3UJD6	Q3UJD6	Ubiquitin carboxyl-terminal hydrolase 19	Usp19	Mus musculus	150.551	9	9	2.08182e+06	2.1922e+06	0.949648
1100	1	Q3ULW8	Q3ULW8	Protein mono-ADP-ribosyltransferase PARP3	Parp3	Mus musculus	59.951	9	9	4.25275e+06	4.04559e+06	1.0512
1101	1	Q3V3Q7	Q3V3Q7	Phosphofurin acidic cluster sorting protein 2	Pacs2	Mus musculus	94.933	9	9	2.53016e+06	2.13551e+06	1.1848
1102	1	Q5BL07	Q5BL07	Peroxisomal ATPase PEX1	Pex1	Mus musculus	141.428	9	9	489746	706340	0.693358
1103	1	Q5NC05	Q5NC05	Transcription termination factor 2	Ttf2	Mus musculus	125.529	9	9	898600	584623	1.53706
1104	1	Q5SV85	Q5SV85	Synergin gamma	Synrg	Mus musculus	139.619	9	9	1.46248e+06	1.25209e+06	1.16803
1105	1	Q5XG71	Q5XG71	Small subunit processome component 20 homolog	Utp20	Mus musculus	317.749	9	9	625318	350701	1.78305
1106	1	Q60676	Q60676	Serine/threonine-protein phosphatase 5	Ppp5c	Mus musculus	56.881	9	9	3.75422e+06	3.92906e+06	0.9555
1107	1	Q60854	Q60854	Serpin B6	Serpinb6	Mus musculus	42.599	10	9	11973049	10744166	1.11438
1108	1	Q61216	Q61216	Double-strand break repair protein MRE11	Mre11	Mus musculus	80.224	9	9	1.58058e+06	1.60653e+06	0.983845
1109	1	Q61550	Q61550	Double-strand-break repair protein rad21 homolog	Rad21	Mus musculus	72.086	9	9	3.0193e+06	3215658	0.938937
1110	1	Q62523	Q62523	Zyxin	Zyx	Mus musculus	60.547	9	9	1.53008e+07	7.71228e+06	1.98395
1111	1	Q64213	Q64213	Splicing factor 1	Sf1	Mus musculus	70.403	9	9	9365200	9340027	1.0027
1112	1	Q6A0A2	Q6A0A2	La-related protein 4B	Larp4b	Mus musculus	81.629	9	9	3.24458e+06	1.83615e+06	1.76705
1113	1	Q6DFV7	Q6DFV7	Nuclear receptor coactivator 7	Ncoa7	Mus musculus	106.361	9	9	589488	1.14339e+06	0.51556
1114	1	Q6DTY7	Q6DTY7	6-phosphofructo-2-kinase/fructose-2,6-bisphosphatase 4	Pfkfb4	Mus musculus	54.066	13	9	3.17316e+06	3.1377e+06	1.0113
1115	1	Q6NV83	Q6NV83	U2 snRNP-associated SURP motif-containing protein	U2surp	Mus musculus	118.259	9	9	7.2036e+06	6.21304e+06	1.15943
1116	1	Q6P1G0	Q6P1G0	HEAT repeat-containing protein 6	Heatr6	Mus musculus	128.923	9	9	1.45016e+06	1.19797e+06	1.21052
1117	1	Q6P5D3	Q6P5D3	Putative ATP-dependent RNA helicase DHX57	Dhx57	Mus musculus	155.765	9	9	589208	1249912	0.4714
1118	1	Q6PDG5	Q6PDG5	SWI/SNF complex subunit SMARCC2	Smarcc2	Mus musculus	132.606	13	9	2.36137e+06	2.92924e+06	0.806139
1119	1	Q6PIC6	Q6PIC6	Sodium/potassium-transporting ATPase subunit alpha-3	Atp1a3	Mus musculus	111.693	16	9	2.00467e+06	2394854	0.837075
1120	1	Q6PIP5	Q6PIP5	NudC domain-containing protein 1	Nudcd1	Mus musculus	66.704	9	9	2.0433e+06	1.62604e+06	1.25661
1121	1	Q78IK4	Q78IK4	MICOS complex subunit Mic27	Apool	Mus musculus	29.261	9	9	4026398	5.04093e+06	0.798741
1122	1	Q7TMW6	Q7TMW6	Cytosolic iron-sulfur assembly component 3	Ciao3	Mus musculus	53.109	9	9	1.302e+06	1.61435e+06	0.806515
1123	1	Q7TT37	Q7TT37	Elongator complex protein 1	Elp1	Mus musculus	149.585	9	9	1.51188e+06	1662500	0.909402
1124	1	Q80TY0	Q80TY0	Formin-binding protein 1	Fnbp1	Mus musculus	71.348	9	9	8.33546e+06	5662201	1.47212
1125	1	Q80U95	Q80U95	Ubiquitin-protein ligase E3C	Ube3c	Mus musculus	123.976	9	9	2.58527e+06	2.87583e+06	0.898965
1126	1	Q80VP0	Q80VP0	Tectonin beta-propeller repeat-containing protein 1	Tecpr1	Mus musculus	130.267	9	9	2265639	1963746	1.15373
1127	1	Q811M1	Q811M1	Rho GTPase-activating protein 15	Arhgap15	Mus musculus	55.341	10	9	1.4721e+06	5.21471e+06	0.282297
1128	1	Q8BFP9	Q8BFP9	[Pyruvate dehydrogenase (acetyl-transferring)] kinase isozyme 1, mitochondrial	Pdk1	Mus musculus	48.996	9	9	11597402	1.25532e+07	0.923859
1129	1	Q8BFW7	Q8BFW7	Lipoma-preferred partner homolog	Lpp	Mus musculus	65.892	9	9	9154818	6.07566e+06	1.5068
1130	1	Q8BG67	Q8BG67	Protein EFR3 homolog A	Efr3a	Mus musculus	92.612	10	9	1.31847e+06	1003619	1.31371
1131	1	Q8BGZ4	Q8BGZ4	Cell division cycle protein 23 homolog	Cdc23	Mus musculus	68.561	9	9	1.85933e+06	1.74599e+06	1.06491
1132	1	Q8BHN3	Q8BHN3	Neutral alpha-glucosidase AB	Ganab	Mus musculus	106.912	9	9	600255	1.21292e+06	0.494886
1133	1	Q8BK64	Q8BK64	Activator of 90 kDa heat shock protein ATPase homolog 1	Ahsa1	Mus musculus	38.117	9	9	1.05032e+07	1.07921e+07	0.97323
1134	1	Q8BMG7	Q8BMG7	Rab3 GTPase-activating protein non-catalytic subunit	Rab3gap2	Mus musculus	152.535	9	9	1.49184e+06	1.24883e+06	1.19459
1135	1	Q8BMK4	Q8BMK4	Cytoskeleton-associated protein 4	Ckap4	Mus musculus	63.693	9	9	2.78697e+06	1.89563e+06	1.47021
1136	1	Q8BPN8	Q8BPN8	DmX-like protein 2	Dmxl2	Mus musculus	338.212	9	9	759548	612824	1.23942
1137	1	Q8BRN9	Q8BRN9	Coiled-coil and C2 domain-containing protein 1B	Cc2d1b	Mus musculus	93.091	9	9	2429618	1552350	1.56512
1138	1	Q8BTI9	Q8BTI9	Phosphatidylinositol 4,5-bisphosphate 3-kinase catalytic subunit beta isoform	Pik3cb	Mus musculus	121.712	9	9	1.6129e+06	1.3285e+06	1.21408
1139	1	Q8BTM9	Q8BTM9	RAS guanyl-releasing protein 4	Rasgrp4	Mus musculus	74.907	9	9	1928304	2.28348e+06	0.844459
1140	1	Q8BY35	Q8BY35	FYVE, RhoGEF and PH domain-containing protein 2	Fgd2	Mus musculus	74.634	9	9	1.35993e+06	779614	1.74437
1141	1	Q8BYC6	Q8BYC6	Serine/threonine-protein kinase TAO3	Taok3	Mus musculus	105.338	11	9	2717347	2.46949e+06	1.10037
1142	1	Q8BZ03	Q8BZ03	Serine/threonine-protein kinase D2	Prkd2	Mus musculus	96.542	11	9	2416073	1748902	1.38148
1143	1	Q8C0S1	Q8C0S1	DIS3-like exonuclease 1	Dis3l	Mus musculus	120.285	9	9	846330	744682	1.1365
1144	1	Q8C2K5	Q8C2K5	RAS protein activator like-3	Rasal3	Mus musculus	114.783	9	9	1.31499e+06	1.095e+06	1.20091
1145	1	Q8C3Y4	Q8C3Y4	Kinetochore-associated protein 1	Kntc1	Mus musculus	250.362	9	9	1.05411e+06	1.20671e+06	0.873533
1146	1	Q8C4J7	Q8C4J7	Transducin beta-like protein 3	Tbl3	Mus musculus	88.265	9	9	825549	667762	1.23629
1147	1	Q8C754	Q8C754	Vacuolar protein sorting-associated protein 52 homolog	Vps52	Mus musculus	82.044	9	9	2.09883e+06	2.0773e+06	1.01037
1148	1	Q8CB77	Q8CB77	Elongin-A	Eloa	Mus musculus	87.162	9	9	2.45683e+06	614055	4.00099
1149	1	Q8CG47	Q8CG47	Structural maintenance of chromosomes protein 4	Smc4	Mus musculus	146.896	9	9	2.141e+06	2.39964e+06	0.892215
1150	1	Q8CGF6	Q8CGF6	WD repeat-containing protein 47	Wdr47	Mus musculus	102.312	9	9	991794	1.06577e+06	0.930588
1151	1	Q8CI04	Q8CI04	Conserved oligomeric Golgi complex subunit 3	Cog3	Mus musculus	93.282	9	9	1.70936e+06	1076350	1.58811
1152	1	Q8CIH9	Q8CIH9	Amidophosphoribosyltransferase	Ppat	Mus musculus	57.404	9	9	999821	1.64146e+06	0.609105
1153	1	Q8JZM7	Q8JZM7	Parafibromin	Cdc73	Mus musculus	60.577	9	9	709778	1.16691e+06	0.608252
1154	1	Q8JZV7	Q8JZV7	N-acetylglucosamine-6-phosphate deacetylase	Amdhd2	Mus musculus	43.499	9	9	1.84531e+07	1.64303e+07	1.12312
1155	1	Q8K394	Q8K394	Inactive phospholipase C-like protein 2	Plcl2	Mus musculus	125.774	9	9	1.6616e+06	1.83879e+06	0.90364
1156	1	Q8K411	Q8K411	Presequence protease, mitochondrial	Pitrm1	Mus musculus	117.373	9	9	711928	1.62543e+06	0.437993
1157	1	Q8K4B2	Q8K4B2	Interleukin-1 receptor-associated kinase 3	Irak3	Mus musculus	68.456	9	9	3.04772e+06	2392347	1.27395
1158	1	Q8R0L1	Q8R0L1	Signal-transducing adaptor protein 2	Stap2	Mus musculus	45.802	9	9	4422204	81306.6	54.3892
1159	1	Q8R2T8	Q8R2T8	General transcription factor 3C polypeptide 5	Gtf3c5	Mus musculus	60.501	9	9	1.49398e+06	1.62111e+06	0.921575
1160	1	Q8R307	Q8R307	Vacuolar protein sorting-associated protein 18 homolog	Vps18	Mus musculus	110.221	9	9	2193822	2.27923e+06	0.962528
1161	1	Q8R4R6	Q8R4R6	Nucleoporin NUP35	Nup35	Mus musculus	34.784	9	9	10666180	3.31661e+07	0.321599
1162	1	Q8R5K4	Q8R5K4	Nucleolar protein 6	Nol6	Mus musculus	129.228	9	9	825266	649745	1.27014
1163	1	Q8VE37	Q8VE37	Regulator of chromosome condensation	Rcc1	Mus musculus	44.931	9	9	6069941	5198345	1.16767
1164	1	Q8VEH6	Q8VEH6	Zinc-regulated GTPase metalloprotein activator 1	Zng1	Mus musculus	43.77	9	9	2.15412e+06	2.3411e+06	0.920131
1165	1	Q91V12	Q91V12	Cytosolic acyl coenzyme A thioester hydrolase	Acot7	Mus musculus	42.537	9	9	22477614	21586331	1.04129
1166	1	Q91VR2	Q91VR2	ATP synthase subunit gamma, mitochondrial	Atp5f1c	Mus musculus	32.884	9	9	8.29391e+07	95345076	0.869883
1167	1	Q91W90	Q91W90	Thioredoxin domain-containing protein 5	Txndc5	Mus musculus	46.416	9	9	3.30532e+06	4.3257e+06	0.764111
1168	1	Q91WD5	Q91WD5	NADH dehydrogenase [ubiquinone] iron-sulfur protein 2, mitochondrial	Ndufs2	Mus musculus	52.626	9	9	4.46177e+06	3.96647e+06	1.12487
1169	1	Q91WG8	Q91WG8	Bifunctional UDP-N-acetylglucosamine 2-epimerase/N-acetylmannosamine kinase	Gne	Mus musculus	79.198	9	9	1.72193e+06	1.97121e+06	0.873541
1170	1	Q91WJ8	Q91WJ8	Far upstream element-binding protein 1	Fubp1	Mus musculus	68.54	9	9	3738053	2.95137e+06	1.26655
1171	1	Q91YE6	Q91YE6	Importin-9	Ipo9	Mus musculus	116.054	9	9	3.4188e+06	2.74195e+06	1.24685
1172	1	Q91YL3	Q91YL3	Uridine-cytidine kinase-like 1	Uckl1	Mus musculus	60.844	9	9	3715535	3.49285e+06	1.06375
1173	1	Q91YR9	Q91YR9	Prostaglandin reductase 1	Ptgr1	Mus musculus	35.56	9	9	4609923	4.96741e+06	0.928034
1174	1	Q920Q4	Q920Q4	Vacuolar protein sorting-associated protein 16 homolog	Vps16	Mus musculus	94.927	9	9	5427417	4.93817e+06	1.09907
1175	1	Q922L6	Q922L6	Negative elongation factor D	Nelfcd	Mus musculus	66.279	9	9	1.81126e+06	1.14713e+06	1.57894
1176	1	Q922R8	Q922R8	Protein disulfide-isomerase A6	Pdia6	Mus musculus	48.1	9	9	2.92643e+07	3.77318e+07	0.775589
1177	1	Q922U1	Q922U1	U4/U6 small nuclear ribonucleoprotein Prp3	Prpf3	Mus musculus	77.455	9	9	886050	983883	0.900565
1178	1	Q99J72	Q99J72	DNA dC->dU-editing enzyme APOBEC-3	Apobec3	Mus musculus	52.213	9	9	3734358	2.97092e+06	1.25697
1179	1	Q99J87	Q99J87	ATP-dependent RNA helicase DHX58	Dhx58	Mus musculus	76.709	9	9	3.3129e+06	3.9561e+06	0.837416
1180	1	Q99JB2	Q99JB2	Stomatin-like protein 2, mitochondrial	Stoml2	Mus musculus	38.383	9	9	1.63289e+06	1.54683e+06	1.05564
1181	1	Q99JX7	Q99JX7	Nuclear RNA export factor 1	Nxf1	Mus musculus	70.3	9	9	1619017	3.22976e+06	0.501281
1182	1	Q99JY9	Q99JY9	Actin-related protein 3	Actr3	Mus musculus	47.357	11	9	13182916	10964761	1.2023
1183	1	Q99K85	Q99K85	Phosphoserine aminotransferase	Psat1	Mus musculus	40.471	9	9	5355251	3974396	1.34744
1184	1	Q99KN9	Q99KN9	Clathrin interactor 1	Clint1	Mus musculus	68.516	9	9	2612786	2.06049e+06	1.26804
1185	1	Q99KP6	Q99KP6	Pre-mRNA-processing factor 19	Prpf19	Mus musculus	55.238	9	9	2.25938e+06	3.56993e+06	0.63289
1186	1	Q99KV1	Q99KV1	DnaJ homolog subfamily B member 11	Dnajb11	Mus musculus	40.554	9	9	5092516	5.32813e+06	0.95578
1187	1	Q99LB6	Q99LB6	Methionine adenosyltransferase 2 subunit beta	Mat2b	Mus musculus	37.393	9	9	1.13985e+07	8880722	1.28351
1188	1	Q99LG0	Q99LG0	Ubiquitin carboxyl-terminal hydrolase 16	Usp16	Mus musculus	93.435	9	9	1.65575e+06	1.74751e+06	0.947493
1189	1	Q99MR6	Q99MR6	Serrate RNA effector molecule homolog	Srrt	Mus musculus	100.455	9	9	1.29696e+07	10111793	1.28262
1190	1	Q99PG2	Q99PG2	Opioid growth factor receptor	Ogfr	Mus musculus	70.682	9	9	4.65342e+06	3.59444e+06	1.29462
1191	1	Q9CR50	Q9CR50	RING finger and CHY zinc finger domain-containing protein 1	Rchy1	Mus musculus	30.015	9	9	1.72261e+06	827754	2.08107
1192	1	Q9CT10	Q9CT10	Ran-binding protein 3	Ranbp3	Mus musculus	52.576	9	9	5.12559e+06	4.76354e+06	1.07601
1193	1	Q9CWX9	Q9CWX9	Probable ATP-dependent RNA helicase DDX47	Ddx47	Mus musculus	50.638	9	9	2348723	2.46169e+06	0.954111
1194	1	Q9CXT8	Q9CXT8	Mitochondrial-processing peptidase subunit beta	Pmpcb	Mus musculus	54.615	9	9	7519811	6020191	1.2491
1195	1	Q9CYQ7	Q9CYQ7	Nuclear prelamin A recognition factor	Narf	Mus musculus	51.815	10	9	2.52093e+06	2743164	0.918987
1196	1	Q9D0F6	Q9D0F6	Replication factor C subunit 5	Rfc5	Mus musculus	38.096	9	9	1831370	2.35099e+06	0.778979
1197	1	Q9D0M1	Q9D0M1	Phosphoribosyl pyrophosphate synthase-associated protein 1	Prpsap1	Mus musculus	39.434	10	9	4.92652e+06	5.30611e+06	0.928462
1198	1	Q9D3U0	Q9D3U0	tRNA pseudouridine synthase Pus10	Pus10	Mus musculus	59.711	9	9	2.86504e+06	2.46096e+06	1.1642
1199	1	Q9D7B6	Q9D7B6	Isobutyryl-CoA dehydrogenase, mitochondrial	Acad8	Mus musculus	45.018	9	9	3554281	2971959	1.19594
1200	1	Q9D819	Q9D819	Inorganic pyrophosphatase	Ppa1	Mus musculus	32.667	9	9	1.7395e+07	1.8194e+07	0.956084
1201	1	Q9DBM2	Q9DBM2	Peroxisomal bifunctional enzyme	Ehhadh	Mus musculus	78.301	9	9	1.21738e+06	2.10439e+06	0.578498
1202	1	Q9DBN5	Q9DBN5	Lon protease homolog 2, peroxisomal	Lonp2	Mus musculus	94.528	9	9	2.10705e+06	1.98336e+06	1.06236
1203	1	Q9DBP5	Q9DBP5	UMP-CMP kinase	Cmpk1	Mus musculus	22.165	9	9	21991291	34140801	0.644135
1204	1	Q9DBY8	Q9DBY8	Nuclear valosin-containing protein-like	Nvl	Mus musculus	94.477	9	9	2.39655e+06	2.01014e+06	1.19223
1205	1	Q9EP89	Q9EP89	Serine beta-lactamase-like protein LACTB, mitochondrial	Lactb	Mus musculus	60.707	9	9	4.21446e+06	2868804	1.46907
1206	1	Q9ERS5	Q9ERS5	Pleckstrin homology domain-containing family A member 2	Plekha2	Mus musculus	47.38	9	9	6426102	6918959	0.928767
1207	1	Q9ES74	Q9ES74	Serine/threonine-protein kinase Nek7	Nek7	Mus musculus	34.536	10	9	9604329	1.04772e+07	0.916688
1208	1	Q9ESZ8	Q9ESZ8	General transcription factor II-I	Gtf2i	Mus musculus	112.266	10	9	1.38671e+06	1.42487e+06	0.973215
1209	1	Q9ET54	Q9ET54	Palladin	Palld	Mus musculus	152.133	10	9	1.93946e+06	1713049	1.13217
1210	1	Q9JIA7	Q9JIA7	Sphingosine kinase 2	Sphk2	Mus musculus	65.619	9	9	2.80336e+06	2845817	0.985081
1211	1	Q9QUN7	Q9QUN7	Toll-like receptor 2	Tlr2	Mus musculus	89.45	9	9	2.75761e+06	2.26729e+06	1.21626
1212	1	Q9QYI3	Q9QYI3	DnaJ homolog subfamily C member 7	Dnajc7	Mus musculus	56.476	9	9	4041248	2.75629e+06	1.46619
1213	1	Q9QZD4	Q9QZD4	DNA repair endonuclease XPF	Ercc4	Mus musculus	103.691	9	9	1.07398e+06	639251	1.68007
1214	1	Q9R1C7	Q9R1C7	Pre-mRNA-processing factor 40 homolog A	Prpf40a	Mus musculus	108.482	10	9	2.99342e+06	2077735	1.44071
1215	1	Q9R233	Q9R233	Tapasin	Tapbp	Mus musculus	49.736	9	9	18011040	16078930	1.12016
1216	1	Q9WTK7	Q9WTK7	Serine/threonine-protein kinase STK11	Stk11	Mus musculus	49.267	9	9	6.37332e+06	5.93786e+06	1.07334
1217	1	Q9Z1K5	Q9Z1K5	E3 ubiquitin-protein ligase ARIH1	Arih1	Mus musculus	64.018	9	9	2.87076e+06	2.25727e+06	1.27178
1218	1	Q9Z1Q5	Q9Z1Q5	Chloride intracellular channel protein 1	Clic1	Mus musculus	27.013	9	9	16264325	17166665	0.947436
1219	1	Q9Z1R2	Q9Z1R2	Large proline-rich protein BAG6	Bag6	Mus musculus	121.038	9	9	2945299	3.1687e+06	0.929497
1220	1	Q9Z1T6	Q9Z1T6	1-phosphatidylinositol 3-phosphate 5-kinase	Pikfyve	Mus musculus	236.88	9	9	837148	675927	1.23852
1221	1	Q9Z2B9	Q9Z2B9	Ribosomal protein S6 kinase alpha-4	Rps6ka4	Mus musculus	85.651	9	9	1.81345e+06	1.72646e+06	1.05039
1222	1	Q9Z2D0	Q9Z2D0	Myotubularin-related protein 9	Mtmr9	Mus musculus	62.909	9	9	6983693	12688290	0.550405
1223	1	Q9Z2D3	Q9Z2D3	Gasdermin-E	Gsdme	Mus musculus	56.631	9	9	4.73267e+06	4463911	1.06021
1224	1	A0A5F8MPP0	A0A5F8MPP0	Pleckstrin homology domain containing, family G (with RhoGef domain) member 1	Plekhg1	Mus musculus	164.122	8	8	858810	219857	3.90622
1225	1	A2AIV2	A2AIV2	Protein virilizer homolog	Virma	Mus musculus	201.442	8	8	863438	670207	1.28832
1226	1	A2RSX7	A2RSX7	tRNA wybutosine-synthesizing protein 5	Tyw5	Mus musculus	36.632	8	8	2.26396e+06	2379359	0.951502
1227	1	A6H630	A6H630	Damage-control phosphatase ARMT1	Armt1	Mus musculus	50.55	8	8	1.10255e+06	1.10242e+06	1.00011
1228	1	B1AUY3	B1AUY3	Rho GTPase activating protein 4	Arhgap4	Mus musculus	107.601	8	8	1.53615e+06	1.26798e+06	1.2115
1229	1	B1AVZ0	B1AVZ0	Uracil phosphoribosyltransferase homolog	Uprt	Mus musculus	34.277	8	8	1.14298e+06	2.01182e+06	0.568131
1230	1	B2RXQ2	B2RXQ2	Ppfia1 protein	Ppfia1	Mus musculus	142.678	9	8	1.56413e+06	1.1244e+06	1.39108
1231	1	B9EJR8	B9EJR8	Dynein axonemal assembly factor 5	Dnaaf5	Mus musculus	93.852	8	8	812804	626657	1.29705
1232	1	D3Z0M9	D3Z0M9	RNA helicase	Ddx23	Mus musculus	95.494	8	8	918704	880888	1.04293
1233	1	E9PWG6	E9PWG6	Non-SMC condensin I complex, subunit G	Ncapg	Mus musculus	112.87	8	8	1.92474e+06	2.35115e+06	0.818639
1234	1	E9PYH6	E9PYH6	Histone-lysine N-methyltransferase SETD1A	Setd1a	Mus musculus	186.061	8	8	1272142	1.1152e+06	1.14073
1235	1	E9Q1P8	E9Q1P8	Interferon regulatory factor 2-binding protein 2	Irf2bp2	Mus musculus	59.292	8	8	3703924	3.30095e+06	1.12208
1236	1	E9Q3L4	E9Q3L4	Interferon activated gene 207	Ifi207	Mus musculus	104.491	8	8	4695694	4389960	1.06964
1237	1	O08547	O08547	Vesicle-trafficking protein SEC22b	Sec22b	Mus musculus	24.74	8	8	1.50337e+07	1.25294e+07	1.19987
1238	1	O08912	O08912	Polypeptide N-acetylgalactosaminyltransferase 1	Galnt1	Mus musculus	64.255	10	8	668459	1.02803e+06	0.650235
1239	1	O08915	O08915	AH receptor-interacting protein	Aip	Mus musculus	37.604	8	8	2.9997e+06	3.05337e+06	0.982423
1240	1	O08917	O08917	Flotillin-1	Flot1	Mus musculus	47.516	8	8	1027315	1.76959e+06	0.580539
1241	1	O09172	O09172	Glutamate--cysteine ligase regulatory subunit	Gclm	Mus musculus	30.533	8	8	18802692	1.60115e+07	1.17432
1242	1	O35551	O35551	Rab GTPase-binding effector protein 1	Rabep1	Mus musculus	99.524	8	8	1.36425e+06	967087	1.41068
1243	1	O35841	O35841	Apoptosis inhibitor 5	Api5	Mus musculus	56.784	8	8	8225254	8.58423e+06	0.958182
1244	1	O35864	O35864	COP9 signalosome complex subunit 5	Cops5	Mus musculus	37.549	8	8	5906907	3816814	1.5476
1245	1	O54833	O54833	Casein kinase II subunit alpha'	Csnk2a2	Mus musculus	41.215	8	8	2.26438e+06	2.06925e+06	1.0943
1246	1	O55201	O55201	Transcription elongation factor SPT5	Supt5h	Mus musculus	120.666	8	8	1.55754e+06	2081999	0.748097
1247	1	O70252	O70252	Heme oxygenase 2	Hmox2	Mus musculus	35.737	8	8	23100831	21492891	1.07481
1248	1	O70325	O70325	Phospholipid hydroperoxide glutathione peroxidase GPX4	Gpx4	Mus musculus	22.2	8	8	18068422	2.10851e+07	0.856928
1249	1	O70481	O70481	E3 ubiquitin-protein ligase UBR1	Ubr1	Mus musculus	200.243	8	8	489796	479096	1.02233
1250	1	O70551	O70551	SRSF protein kinase 1	Srpk1	Mus musculus	73.09	9	8	1352554	557996	2.42395
1251	1	O88342	O88342	WD repeat-containing protein 1	Wdr1	Mus musculus	66.407	8	8	839356	1.2121e+06	0.692483
1252	1	O88508	O88508	DNA (cytosine-5)-methyltransferase 3A	Dnmt3a	Mus musculus	101.673	9	8	1.01525e+06	747229	1.35869
1253	1	O88522	O88522	NF-kappa-B essential modulator	Ikbkg	Mus musculus	47.972	8	8	3889493	2950623	1.31819
1254	1	O88587	O88587	Catechol O-methyltransferase	Comt	Mus musculus	29.488	8	8	2.84275e+06	3.53774e+06	0.803549
1255	1	O88736	O88736	3-keto-steroid reductase/17-beta-hydroxysteroid dehydrogenase 7	Hsd17b7	Mus musculus	37.317	8	8	5647332	5.19613e+06	1.08683
1256	1	O88842	O88842	FYVE, RhoGEF and PH domain-containing protein 3	Fgd3	Mus musculus	80.625	8	8	2.61544e+06	2493086	1.04908
1257	1	O88947	O88947	Coagulation factor X	F10	Mus musculus	54.02	9	8	461274	2.63459e+06	0.175084
1258	1	O89051	O89051	Integral membrane protein 2B	Itm2b	Mus musculus	30.258	8	8	3055869	2.90703e+06	1.0512
1259	1	P11352	P11352	Glutathione peroxidase 1	Gpx1	Mus musculus	22.3	8	8	6.51166e+06	9577693	0.679878
1260	1	P11440	P11440	Cyclin-dependent kinase 1	Cdk1	Mus musculus	34.106	8	8	3.42423e+06	3.22875e+06	1.06054
1261	1	P14869	P14869	Large ribosomal subunit protein uL10	Rplp0	Mus musculus	34.215	8	8	5.53801e+07	6.39776e+07	0.865617
1262	1	P15307	P15307	Proto-oncogene c-Rel	Rel	Mus musculus	64.959	8	8	13248073	13988726	0.947054
1263	1	P17742	P17742	Peptidyl-prolyl cis-trans isomerase A	Ppia	Mus musculus	17.97	8	8	1.75023e+07	27102255	0.645788
1264	1	P18155	P18155	Bifunctional methylenetetrahydrofolate dehydrogenase/cyclohydrolase, mitochondrial	Mthfd2	Mus musculus	37.862	8	8	6.70516e+06	8.63329e+06	0.776663
1265	1	P20060	P20060	Beta-hexosaminidase subunit beta	Hexb	Mus musculus	61.116	8	8	989997	1.70116e+06	0.581955
1266	1	P22437	P22437	Prostaglandin G/H synthase 1	Ptgs1	Mus musculus	69.043	8	8	3.00214e+06	2991424	1.00358
1267	1	P22892	P22892	AP-1 complex subunit gamma-1	Ap1g1	Mus musculus	91.352	8	8	2.14437e+06	1.47825e+06	1.45062
1268	1	P28293	P28293	Cathepsin G	Ctsg	Mus musculus	29.097	8	8	6562047	6607190	0.993168
1269	1	P28740	P28740	Kinesin-like protein KIF2A	Kif2a	Mus musculus	79.757	9	8	4931749	9.79603e+06	0.503443
1270	1	P31324	P31324	cAMP-dependent protein kinase type II-beta regulatory subunit	Prkar2b	Mus musculus	46.167	9	8	3.50645e+06	2.62709e+06	1.33473
1271	1	P35282	P35282	Ras-related protein Rab-21	Rab21	Mus musculus	24.105	8	8	12938876	1.87921e+07	0.688529
1272	1	P35293	P35293	Ras-related protein Rab-18	Rab18	Mus musculus	23.035	8	8	1.72578e+07	2.08894e+07	0.826151
1273	1	P35585	P35585	AP-1 complex subunit mu-1	Ap1m1	Mus musculus	48.541	9	8	4653932	4.19212e+06	1.11016
1274	1	P40124	P40124	Adenylyl cyclase-associated protein 1	Cap1	Mus musculus	51.565	14	8	7988060	3967672	2.01329
1275	1	P41216	P41216	Long-chain-fatty-acid--CoA ligase 1	Acsl1	Mus musculus	77.953	8	8	1.11828e+06	1052837	1.06215
1276	1	P42228	P42228	Signal transducer and activator of transcription 4	Stat4	Mus musculus	85.944	8	8	3265238	4005292	0.815231
1277	1	P43247	P43247	DNA mismatch repair protein Msh2	Msh2	Mus musculus	104.153	8	8	1.22369e+06	1092583	1.12
1278	1	P46062	P46062	Signal-induced proliferation-associated protein 1	Sipa1	Mus musculus	112.066	8	8	1.58764e+06	1.57947e+06	1.00517
1279	1	P47857	P47857	ATP-dependent 6-phosphofructokinase, muscle type	Pfkm	Mus musculus	85.269	8	8	3.90616e+06	3222933	1.21199
1280	1	P49138	P49138	MAP kinase-activated protein kinase 2	Mapkapk2	Mus musculus	44.05	8	8	8.31973e+06	9.97998e+06	0.833641
1281	1	P52624	P52624	Uridine phosphorylase 1	Upp1	Mus musculus	34.086	9	8	7462799	5593025	1.3343
1282	1	P53026	P53026	Large ribosomal subunit protein uL1	Rpl10a	Mus musculus	24.914	8	8	14358006	6277862	2.28709
1283	1	P55096	P55096	ATP-binding cassette sub-family D member 3	Abcd3	Mus musculus	75.476	8	8	1.34737e+06	1.27392e+06	1.05766
1284	1	P59672	P59672	Ankyrin repeat and SAM domain-containing protein 1A	Anks1a	Mus musculus	125.245	8	8	1.27698e+06	692855	1.84306
1285	1	P59808	P59808	SAM and SH3 domain-containing protein 1	Sash1	Mus musculus	135.594	9	8	670996	970944	0.691076
1286	1	P59997	P59997	Lysine-specific demethylase 2A	Kdm2a	Mus musculus	132.68	9	8	1.81266e+06	1692908	1.07074
1287	1	P62046	P62046	Leucine-rich repeat and calponin homology domain-containing protein 1	Lrch1	Mus musculus	79.076	8	8	2.02477e+06	1.92842e+06	1.04996
1288	1	P62264	P62264	Small ribosomal subunit protein uS11	Rps14	Mus musculus	16.271	8	8	28696520	33587549	0.85438
1289	1	P68510	P68510	14-3-3 protein eta	Ywhah	Mus musculus	28.209	9	8	5.52701e+07	4.5926e+07	1.20346
1290	1	P69566	P69566	Ran-binding protein 9	Ranbp9	Mus musculus	71.014	8	8	4.76418e+06	6.76938e+06	0.703784
1291	1	P70302	P70302	Stromal interaction molecule 1	Stim1	Mus musculus	77.571	8	8	704113	1.21816e+06	0.578014
1292	1	P70372	P70372	ELAV-like protein 1	Elavl1	Mus musculus	36.166	8	8	1.42347e+07	1.64344e+07	0.866152
1293	1	P70677	P70677	Caspase-3	Casp3	Mus musculus	31.474	8	8	5.28158e+06	5745270	0.919292
1294	1	P80317	P80317	T-complex protein 1 subunit zeta	Cct6a	Mus musculus	58.003	8	8	15312696	2.90226e+07	0.527613
1295	1	P84091	P84091	AP-2 complex subunit mu	Ap2m1	Mus musculus	49.657	8	8	6219645	5047952	1.23211
1296	1	P97742	P97742	Carnitine O-palmitoyltransferase 1, liver isoform	Cpt1a	Mus musculus	88.252	10	8	3453227	3.33878e+06	1.03428
1297	1	P97868	P97868	E3 ubiquitin-protein ligase RBBP6	Rbbp6	Mus musculus	199.592	8	8	1.61207e+06	1.09363e+06	1.47405
1298	1	P98078	P98078	Disabled homolog 2	Dab2	Mus musculus	82.312	8	8	9684659	9860675	0.98215
1299	1	P98195	P98195	Probable phospholipid-transporting ATPase IIB	Atp9b	Mus musculus	129.018	9	8	1635603	1600351	1.02203
1300	1	Q00993	Q00993	Tyrosine-protein kinase receptor UFO	Axl	Mus musculus	98.193	9	8	1.65357e+06	1.86293e+06	0.887617
1301	1	Q03963	Q03963	Interferon-induced, double-stranded RNA-activated protein kinase	Eif2ak2	Mus musculus	58.282	8	8	3.71289e+06	3.80148e+06	0.976696
1302	1	Q04690	Q04690	Neurofibromin	Nf1	Mus musculus	319.601	8	8	914733	882766	1.03621
1303	1	Q05921	Q05921	2-5A-dependent ribonuclease	Rnasel	Mus musculus	83.277	8	8	2053933	1.49633e+06	1.37265
1304	1	Q07076	Q07076	Annexin A7	Anxa7	Mus musculus	49.926	8	8	1.3169e+07	1.18089e+07	1.11518
1305	1	Q0GUM3	Q0GUM3	Interferon-gamma-inducible GTPase 10	Gm12250	Mus musculus	47.268	8	8	2.60174e+06	2472454	1.05229
1306	1	Q0VBL3	Q0VBL3	RNA-binding protein 15	Rbm15	Mus musculus	105.724	8	8	947992	580900	1.63194
1307	1	Q1HDU4	Q1HDU4	ArhGAP9	Arhgap9	Mus musculus	72.561	8	8	5623063	5659434	0.993573
1308	1	Q2NL51	Q2NL51	Glycogen synthase kinase-3 alpha	Gsk3a	Mus musculus	51.661	10	8	2176694	2.25732e+06	0.964283
1309	1	Q3TDN2	Q3TDN2	FAS-associated factor 2	Faf2	Mus musculus	52.473	8	8	3.04644e+06	4.40447e+06	0.691669
1310	1	Q3THS6	Q3THS6	S-adenosylmethionine synthase isoform type-2	Mat2a	Mus musculus	43.69	11	8	13356471	1.17131e+07	1.14031
1311	1	Q3TYX3	Q3TYX3	Histone-lysine N-trimethyltransferase SMYD5	Smyd5	Mus musculus	47.094	8	8	1.57954e+06	1.64348e+06	0.961095
1312	1	Q3U0M1	Q3U0M1	Trafficking protein particle complex subunit 9	Trappc9	Mus musculus	128.231	8	8	886824	1.22639e+06	0.723115
1313	1	Q3U1F9	Q3U1F9	Phosphoprotein associated with glycosphingolipid-enriched microdomains 1	Pag1	Mus musculus	46.552	8	8	2.7271e+06	1046288	2.60645
1314	1	Q3U821	Q3U821	WD repeat-containing protein 75	Wdr75	Mus musculus	94.04	8	8	874855	146007	5.99185
1315	1	Q3UA06	Q3UA06	Pachytene checkpoint protein 2 homolog	Trip13	Mus musculus	48.376	8	8	3718963	3163358	1.17564
1316	1	Q3UEB3	Q3UEB3	Poly(U)-binding-splicing factor PUF60	Puf60	Mus musculus	60.249	8	8	3.82942e+06	4.25881e+06	0.899178
1317	1	Q3UH93	Q3UH93	Plexin-D1	Plxnd1	Mus musculus	211.612	8	8	980735	819421	1.19686
1318	1	Q3UHQ6	Q3UHQ6	Protein dopey-2	Dop1b	Mus musculus	257.486	8	8	503078	921796	0.545758
1319	1	Q3ULJ0	Q3ULJ0	Glycerol-3-phosphate dehydrogenase 1-like protein	Gpd1l	Mus musculus	38.224	9	8	9749726	9692750	1.00588
1320	1	Q3UMC0	Q3UMC0	ATPase family gene 2 protein homolog A	Afg2a	Mus musculus	97.256	8	8	1.74727e+06	1.42419e+06	1.22685
1321	1	Q3UMW7	Q3UMW7	MAP kinase-activated protein kinase 3	Mapkapk3	Mus musculus	43.295	10	8	4.69744e+06	4425335	1.06149
1322	1	Q3UND0	Q3UND0	Src kinase-associated phosphoprotein 2	Skap2	Mus musculus	40.713	8	8	6340386	4.80434e+06	1.31972
1323	1	Q3UP24	Q3UP24	NLR family CARD domain-containing protein 4	Nlrc4	Mus musculus	116.749	8	8	1.06418e+06	870340	1.22272
1324	1	Q3UQ44	Q3UQ44	Ras GTPase-activating-like protein IQGAP2	Iqgap2	Mus musculus	180.531	8	8	1.93426e+06	1.84893e+06	1.04615
1325	1	Q3UVG3	Q3UVG3	Protein FAM91A1	Fam91a1	Mus musculus	93.464	8	8	669857	822574	0.814343
1326	1	Q3UYV9	Q3UYV9	Nuclear cap-binding protein subunit 1	Ncbp1	Mus musculus	91.927	8	8	2.93974e+06	1.88464e+06	1.55984
1327	1	Q58A65	Q58A65	C-Jun-amino-terminal kinase-interacting protein 4	Spag9	Mus musculus	146.22	9	8	1.34083e+06	616635	2.17443
1328	1	Q5DTM8	Q5DTM8	E3 ubiquitin-protein ligase BRE1A	Rnf20	Mus musculus	113.525	9	8	1.10341e+06	941144	1.17242
1329	1	Q5SSW2	Q5SSW2	Proteasome activator complex subunit 4	Psme4	Mus musculus	211.2	8	8	789925	724819	1.08982
1330	1	Q5SW28	Q5SW28	Phosphoinositide 3-kinase regulatory subunit 5	Pik3r5	Mus musculus	96.954	8	8	2704796	2732962	0.989694
1331	1	Q60520	Q60520	Paired amphipathic helix protein Sin3a	Sin3a	Mus musculus	145.092	8	8	863770	618208	1.39722
1332	1	Q60631	Q60631	Growth factor receptor-bound protein 2	Grb2	Mus musculus	25.237	8	8	9357417	6978669	1.34086
1333	1	Q60803	Q60803	TNF receptor-associated factor 3	Traf3	Mus musculus	64.293	8	8	1.97685e+06	1.06271e+06	1.8602
1334	1	Q60974	Q60974	Nuclear receptor corepressor 1	Ncor1	Mus musculus	270.644	8	8	911597	935201	0.97476
1335	1	Q61024	Q61024	Asparagine synthetase [glutamine-hydrolyzing]	Asns	Mus musculus	64.286	8	8	2.4827e+06	1.81416e+06	1.36852
1336	1	Q61037	Q61037	Tuberin	Tsc2	Mus musculus	202.075	8	8	1144729	1.1204e+06	1.02172
1337	1	Q61074	Q61074	Protein phosphatase 1G	Ppm1g	Mus musculus	58.728	8	8	5.1018e+06	5.00655e+06	1.01903
1338	1	Q61187	Q61187	Tumor susceptibility gene 101 protein	Tsg101	Mus musculus	44.125	8	8	4.719e+06	3.96978e+06	1.18873
1339	1	Q61792	Q61792	LIM and SH3 domain protein 1	Lasp1	Mus musculus	29.993	8	8	7838513	6.81304e+06	1.15052
1340	1	Q63829	Q63829	COMM domain-containing protein 3	Commd3	Mus musculus	22.036	8	8	8047358	6.65646e+06	1.20896
1341	1	Q64311	Q64311	Protein N-terminal asparagine amidohydrolase	Ntan1	Mus musculus	34.596	8	8	2722889	2.28085e+06	1.1938
1342	1	Q64444	Q64444	Carbonic anhydrase 4	Ca4	Mus musculus	34.351	8	8	2944505	6465947	0.455387
1343	1	Q64727	Q64727	Vinculin	Vcl	Mus musculus	116.719	8	8	627165	865532	0.7246
1344	1	Q69Z99	Q69Z99	Zinc finger protein 512	Znf512	Mus musculus	63.908	8	8	892742	884978	1.00877
1345	1	Q6NVF4	Q6NVF4	DNA helicase B	Helb	Mus musculus	121.471	8	8	2561415	2.52439e+06	1.01467
1346	1	Q6P1F6	Q6P1F6	Serine/threonine-protein phosphatase 2A 55 kDa regulatory subunit B alpha isoform	Ppp2r2a	Mus musculus	51.692	15	8	1.19022e+07	1.14972e+07	1.03523
1347	1	Q6P3D0	Q6P3D0	U8 snoRNA-decapping enzyme	Nudt16	Mus musculus	21.825	9	8	5.33707e+06	5485022	0.973027
1348	1	Q6P4T0	Q6P4T0	Autophagy-related protein 2 homolog A	Atg2a	Mus musculus	210.944	8	8	1.66483e+06	1.24048e+06	1.34208
1349	1	Q6PD03	Q6PD03	Serine/threonine-protein phosphatase 2A 56 kDa regulatory subunit alpha isoform	Ppp2r5a	Mus musculus	56.348	9	8	4.28277e+06	4.21727e+06	1.01553
1350	1	Q6PFQ7	Q6PFQ7	Ras GTPase-activating protein 4	Rasa4	Mus musculus	90.062	8	8	2.5748e+06	2.68635e+06	0.958476
1351	1	Q6PGF7	Q6PGF7	Exocyst complex component 8	Exoc8	Mus musculus	81.036	8	8	1842174	1.65852e+06	1.11073
1352	1	Q6R0H7	Q6R0H7	Guanine nucleotide-binding protein G(s) subunit alpha isoforms XLas	Gnas	Mus musculus	121.509	11	8	20461732	21811474	0.938118
1353	1	Q6R5N8	Q6R5N8	Toll-like receptor 13	Tlr13	Mus musculus	114.445	8	8	1.70949e+06	1909293	0.895351
1354	1	Q6VN19	Q6VN19	Ran-binding protein 10	Ranbp10	Mus musculus	67.188	9	8	2.03526e+06	1.26391e+06	1.6103
1355	1	Q6Y7W8	Q6Y7W8	GRB10-interacting GYF protein 2	Gigyf2	Mus musculus	149.195	8	8	1.86234e+06	1448495	1.28571
1356	1	Q6ZPR5	Q6ZPR5	Sphingomyelin phosphodiesterase 4	Smpd4	Mus musculus	93.276	8	8	1.37261e+06	1640777	0.836563
1357	1	Q6ZPR6	Q6ZPR6	Inhibitor of Bruton tyrosine kinase	Ibtk	Mus musculus	149.57	8	8	886833	919493	0.96448
1358	1	Q6ZQ88	Q6ZQ88	Lysine-specific histone demethylase 1A	Kdm1a	Mus musculus	92.849	8	8	2.23401e+06	1.38298e+06	1.61536
1359	1	Q78JE5	Q78JE5	F-box only protein 22	Fbxo22	Mus musculus	44.202	8	8	4110536	4521287	0.909152
1360	1	Q7M6Y3	Q7M6Y3	Phosphatidylinositol-binding clathrin assembly protein	Picalm	Mus musculus	71.542	9	8	9.92255e+06	8.83351e+06	1.12329
1361	1	Q7TNV0	Q7TNV0	Protein DEK	Dek	Mus musculus	43.158	8	8	3.06382e+07	25688663	1.19267
1362	1	Q7TSC1	Q7TSC1	Protein PRRC2A	Prrc2a	Mus musculus	229.205	8	8	1880441	1.72451e+06	1.09042
1363	1	Q80SY5	Q80SY5	Pre-mRNA-splicing factor 38B	Prpf38b	Mus musculus	63.753	8	8	8213285	8021232	1.02394
1364	1	Q80UP5	Q80UP5	Ankyrin repeat domain-containing protein 13A	Ankrd13a	Mus musculus	67.178	8	8	5432780	3693371	1.47095
1365	1	Q80X41	Q80X41	Serine/threonine-protein kinase VRK1	Vrk1	Mus musculus	49.744	8	8	6.87304e+06	11582120	0.593418
1366	1	Q80X98	Q80X98	RNA helicase	Dhx38	Mus musculus	140.626	8	8	914449	669350	1.36617
1367	1	Q80Y17	Q80Y17	Lethal(2) giant larvae protein homolog 1	Llgl1	Mus musculus	112.619	8	8	3.83769e+06	1.02158e+06	3.75662
1368	1	Q80Y81	Q80Y81	Zinc phosphodiesterase ELAC protein 2	Elac2	Mus musculus	92.721	8	8	1.18765e+06	1346468	0.88205
1369	1	Q80ZX0	Q80ZX0	Sec24 related gene family, member B (S. cerevisiae)	Sec24b	Mus musculus	135.552	8	8	1.16693e+06	1.38003e+06	0.845579
1370	1	Q811U4	Q811U4	Mitofusin-1	Mfn1	Mus musculus	83.727	8	8	1.09995e+06	1.57892e+06	0.696646
1371	1	Q8BFV2	Q8BFV2	PCI domain-containing protein 2	Pcid2	Mus musculus	46.133	8	8	1.54234e+06	1.73238e+06	0.890299
1372	1	Q8BGH2	Q8BGH2	Sorting and assembly machinery component 50 homolog	Samm50	Mus musculus	51.865	8	8	4984280	4999272	0.997001
1373	1	Q8BHK9	Q8BHK9	DNA excision repair protein ERCC-6-like	Ercc6l	Mus musculus	138.858	8	8	1432452	969458	1.47758
1374	1	Q8BI84	Q8BI84	Transport and Golgi organization protein 1 homolog	Mia3	Mus musculus	213.677	8	8	342834	359227	0.954366
1375	1	Q8BK63	Q8BK63	Casein kinase I isoform alpha	Csnk1a1	Mus musculus	38.915	8	8	2.46612e+06	2.42423e+06	1.01728
1376	1	Q8BLF1	Q8BLF1	Neutral cholesterol ester hydrolase 1	Nceh1	Mus musculus	45.74	8	8	5796544	5855040	0.990009
1377	1	Q8BLY7	Q8BLY7	BLOC-2 complex member HPS6	Hps6	Mus musculus	87.344	8	8	1294343	1.46924e+06	0.880962
1378	1	Q8BM55	Q8BM55	Transmembrane protein 214	Tmem214	Mus musculus	76.431	8	8	2.93718e+06	2961420	0.991814
1379	1	Q8BMD8	Q8BMD8	Mitochondrial adenyl nucleotide antiporter SLC25A24	Slc25a24	Mus musculus	52.904	8	8	1.03839e+07	10388467	0.999561
1380	1	Q8BN21	Q8BN21	Serine/threonine-protein kinase VRK2	Vrk2	Mus musculus	58.118	8	8	2496750	2356058	1.05971
1381	1	Q8BP48	Q8BP48	Methionine aminopeptidase 1	Metap1	Mus musculus	43.222	8	8	1.53445e+07	15056975	1.01909
1382	1	Q8BTZ7	Q8BTZ7	Mannose-1-phosphate guanyltransferase beta	Gmppb	Mus musculus	39.917	8	8	6868857	5945420	1.15532
1383	1	Q8BU33	Q8BU33	2-hydroxyacyl-CoA lyase 2	Ilvbl	Mus musculus	68.157	8	8	1087627	1.23726e+06	0.879064
1384	1	Q8BUV3	Q8BUV3	Gephyrin	Gphn	Mus musculus	83.282	8	8	2.88356e+06	2.60872e+06	1.10536
1385	1	Q8BVF9	Q8BVF9	Archaemetzincin-1	Amz1	Mus musculus	55.283	8	8	986747	1.04436e+06	0.944833
1386	1	Q8BW72	Q8BW72	Lysine-specific demethylase 4A	Kdm4a	Mus musculus	120.334	8	8	3278720	2.22934e+06	1.47071
1387	1	Q8BWG8	Q8BWG8	Beta-arrestin-1	Arrb1	Mus musculus	46.972	9	8	2694009	1994771	1.35054
1388	1	Q8BX17	Q8BX17	Gem-associated protein 5	Gemin5	Mus musculus	166.596	8	8	1.59492e+06	733071	2.17567
1389	1	Q8BXZ1	Q8BXZ1	Protein disulfide-isomerase TMX3	Tmx3	Mus musculus	51.846	8	8	6.08485e+06	5.93825e+06	1.02469
1390	1	Q8BYI6	Q8BYI6	Lysophosphatidylcholine acyltransferase 2	Lpcat2	Mus musculus	60.255	8	8	3.14375e+06	3.0918e+06	1.0168
1391	1	Q8C0L8	Q8C0L8	Conserved oligomeric Golgi complex subunit 5	Cog5	Mus musculus	91.393	8	8	1.38547e+06	512739	2.7021
1392	1	Q8C0P5	Q8C0P5	Coronin-2A	Coro2a	Mus musculus	59.574	8	8	12959028	14904941	0.869445
1393	1	Q8C854	Q8C854	Myelin expression factor 2	Myef2	Mus musculus	63.295	8	8	4328301	3.75901e+06	1.15145
1394	1	Q8CB87	Q8CB87	Ras-related protein Rab-44	Rab44	Mus musculus	106.328	8	8	1.03151e+06	1.1342e+06	0.909467
1395	1	Q8CB96	Q8CB96	Ras association domain-containing protein 4	Rassf4	Mus musculus	36.934	8	8	4.23344e+06	4.03604e+06	1.04891
1396	1	Q8CD92	Q8CD92	Tetratricopeptide repeat protein 27	Ttc27	Mus musculus	96.432	8	8	1.18909e+06	1.76879e+06	0.67226
1397	1	Q8CDA1	Q8CDA1	Phosphatidylinositide phosphatase SAC2	Inpp5f	Mus musculus	127.61	8	8	1.2143e+06	909139	1.33566
1398	1	Q8CE50	Q8CE50	Sorting nexin-30	Snx30	Mus musculus	49.522	8	8	2.49631e+06	1.90686e+06	1.30912
1399	1	Q8CF89	Q8CF89	TGF-beta-activated kinase 1 and MAP3K7-binding protein 1	Tab1	Mus musculus	54.617	8	8	4793056	4662437	1.02802
1400	1	Q8CII2	Q8CII2	Translation initiation factor eIF2 assembly protein	Cdc123	Mus musculus	38.816	8	8	2.37663e+06	1.79966e+06	1.3206
1401	1	Q8CIN4	Q8CIN4	Serine/threonine-protein kinase PAK 2	Pak2	Mus musculus	57.93	8	8	3663274	5531510	0.662256
1402	1	Q8K0C1	Q8K0C1	Importin-13	Ipo13	Mus musculus	108.23	8	8	827732	804430	1.02897
1403	1	Q8K1I7	Q8K1I7	WAS/WASL-interacting protein family member 1	Wipf1	Mus musculus	50.079	8	8	4712825	5149195	0.915255
1404	1	Q8K3G5	Q8K3G5	Serine/threonine-protein kinase VRK3	Vrk3	Mus musculus	50.83	8	8	3771061	3571995	1.05573
1405	1	Q8K400	Q8K400	Syntaxin-binding protein 5	Stxbp5	Mus musculus	127.652	8	8	1.2272e+06	1.24458e+06	0.986033
1406	1	Q8R081	Q8R081	Heterogeneous nuclear ribonucleoprotein L	Hnrnpl	Mus musculus	63.964	8	8	13131572	9.80029e+06	1.33992
1407	1	Q8R0F3	Q8R0F3	Formylglycine-generating enzyme	Sumf1	Mus musculus	40.663	8	8	8349200	10840159	0.77021
1408	1	Q8R0X7	Q8R0X7	Sphingosine-1-phosphate lyase 1	Sgpl1	Mus musculus	63.679	8	8	9000820	10237220	0.879225
1409	1	Q8R2E9	Q8R2E9	ERO1-like protein beta	Ero1b	Mus musculus	53.519	8	8	3148519	12254783	0.256922
1410	1	Q8R349	Q8R349	Cell division cycle protein 16 homolog	Cdc16	Mus musculus	71.461	8	8	1244986	1.58828e+06	0.783859
1411	1	Q8R3S6	Q8R3S6	Exocyst complex component 1	Exoc1	Mus musculus	101.892	8	8	2.19729e+06	2.69273e+06	0.816011
1412	1	Q8R418	Q8R418	Endoribonuclease Dicer	Dicer1	Mus musculus	216.824	8	8	571713	535788	1.06705
1413	1	Q8R480	Q8R480	Nuclear pore complex protein Nup85	Nup85	Mus musculus	74.776	8	8	2798678	2.53927e+06	1.10216
1414	1	Q8R550	Q8R550	SH3 domain-containing kinase-binding protein 1	Sh3kbp1	Mus musculus	78.169	8	8	3.214e+06	3169010	1.0142
1415	1	Q8R5A3	Q8R5A3	Amyloid beta A4 precursor protein-binding family B member 1-interacting protein	Apbb1ip	Mus musculus	74.32	9	8	7671485	8146469	0.941694
1416	1	Q8R5A6	Q8R5A6	TBC1 domain family member 22A	Tbc1d22a	Mus musculus	59.363	8	8	1.13348e+06	1.74738e+06	0.648677
1417	1	Q8VC03	Q8VC03	Echinoderm microtubule-associated protein-like 3	Eml3	Mus musculus	95.697	8	8	2.45084e+06	1614226	1.51828
1418	1	Q8VCB1	Q8VCB1	Nucleoporin NDC1	Ndc1	Mus musculus	75.408	8	8	1259725	1.00721e+06	1.25071
1419	1	Q8VDC0	Q8VDC0	Probable leucine--tRNA ligase, mitochondrial	Lars2	Mus musculus	101.482	8	8	2.2638e+06	2338150	0.968203
1420	1	Q8VDG3	Q8VDG3	Poly(A)-specific ribonuclease PARN	Parn	Mus musculus	71.559	8	8	2257386	1.6757e+06	1.34713
1421	1	Q91V41	Q91V41	Ras-related protein Rab-14	Rab14	Mus musculus	23.898	9	8	63342026	60155862	1.05297
1422	1	Q91V76	Q91V76	Ester hydrolase C11orf54 homolog	-	Mus musculus	34.996	8	8	2.44181e+06	3.61862e+06	0.674789
1423	1	Q91VJ1	Q91VJ1	Interferon-inducible protein AIM2	Aim2	Mus musculus	40.155	8	8	2.8665e+06	3001794	0.954928
1424	1	Q91VM9	Q91VM9	Inorganic pyrophosphatase 2, mitochondrial	Ppa2	Mus musculus	38.117	8	8	2.52792e+06	2.90606e+06	0.869879
1425	1	Q91W86	Q91W86	Vacuolar protein sorting-associated protein 11 homolog	Vps11	Mus musculus	107.72	8	8	1.41733e+06	822921	1.72231
1426	1	Q91YI4	Q91YI4	Beta-arrestin-2	Arrb2	Mus musculus	46.314	8	8	3195846	3.79874e+06	0.841292
1427	1	Q91YJ2	Q91YJ2	Sorting nexin-4	Snx4	Mus musculus	51.779	8	8	1004847	1.20878e+06	0.831287
1428	1	Q91YP3	Q91YP3	Deoxyribose-phosphate aldolase	Dera	Mus musculus	34.975	8	8	5749835	5.31244e+06	1.08233
1429	1	Q91YR1	Q91YR1	Twinfilin-1	Twf1	Mus musculus	40.081	9	8	2.34815e+06	2011113	1.16759
1430	1	Q91ZJ5	Q91ZJ5	UTP--glucose-1-phosphate uridylyltransferase	Ugp2	Mus musculus	56.981	8	8	832987	1.29338e+06	0.64404
1431	1	Q920E5	Q920E5	Farnesyl pyrophosphate synthase	Fdps	Mus musculus	40.582	8	8	8.38938e+06	8844082	0.948586
1432	1	Q921M4	Q921M4	Golgin subfamily A member 2	Golga2	Mus musculus	113.28	8	8	1.20344e+06	1.37728e+06	0.873779
1433	1	Q921M7	Q921M7	CYFIP-related Rac1 interactor B	Cyrib	Mus musculus	36.778	9	8	1.94225e+07	18694517	1.03894
1434	1	Q922B9	Q922B9	Protein ITPRID2	Itprid2	Mus musculus	136.949	8	8	1.03089e+06	994198	1.0369
1435	1	Q922J3	Q922J3	CAP-Gly domain-containing linker protein 1	Clip1	Mus musculus	155.818	9	8	643976	871208	0.739177
1436	1	Q922P9	Q922P9	Cytokine-like nuclear factor N-PAC	Glyr1	Mus musculus	59.714	8	8	4.46611e+06	4714392	0.947335
1437	1	Q99J62	Q99J62	Replication factor C subunit 4	Rfc4	Mus musculus	39.866	8	8	2272117	2350949	0.966468
1438	1	Q99J77	Q99J77	Sialic acid synthase	Nans	Mus musculus	40.024	8	8	7.19947e+06	8.1594e+06	0.882353
1439	1	Q99JW4	Q99JW4	LIM and senescent cell antigen-like-containing domain protein 1	Lims1	Mus musculus	37.241	10	8	9.50629e+06	9484706	1.00228
1440	1	Q99K23	Q99K23	Ufm1-specific protease 2	Ufsp2	Mus musculus	52.515	8	8	2.85349e+06	2.11937e+06	1.34639
1441	1	Q99KK2	Q99KK2	N-acylneuraminate cytidylyltransferase	Cmas	Mus musculus	48.058	8	8	13472246	15590059	0.864156
1442	1	Q99LC3	Q99LC3	NADH dehydrogenase [ubiquinone] 1 alpha subcomplex subunit 10, mitochondrial	Ndufa10	Mus musculus	40.602	8	8	1.01357e+07	11124864	0.911087
1443	1	Q99LI8	Q99LI8	Hepatocyte growth factor-regulated tyrosine kinase substrate	Hgs	Mus musculus	86.017	8	8	2.7869e+06	1.78602e+06	1.5604
1444	1	Q99M51	Q99M51	SH2/SH3 adapter protein Nck1	Nck1	Mus musculus	42.891	8	8	2.35543e+06	1.55449e+06	1.51524
1445	1	Q99MD9	Q99MD9	Nuclear autoantigenic sperm protein	Nasp	Mus musculus	83.955	8	8	2.30245e+06	2.71011e+06	0.849579
1446	1	Q99MN1	Q99MN1	Lysine--tRNA ligase	Kars1	Mus musculus	67.839	8	8	3.0998e+06	3.45534e+06	0.897104
1447	1	Q99MR8	Q99MR8	Methylcrotonoyl-CoA carboxylase subunit alpha, mitochondrial	Mccc1	Mus musculus	79.344	8	8	1.61236e+06	1.69026e+06	0.953909
1448	1	Q99N16	Q99N16	Cytochrome P450 4F3	Cyp4f3	Mus musculus	59.845	11	8	2.73223e+06	3.61083e+06	0.756677
1449	1	Q9CQG2	Q9CQG2	RNA N6-adenosine-methyltransferase METTL16	Mettl16	Mus musculus	62.34	8	8	1455569	2.04819e+06	0.71066
1450	1	Q9CQT1	Q9CQT1	Methylthioribose-1-phosphate isomerase	Mri1	Mus musculus	39.409	8	8	18249443	20808026	0.877039
1451	1	Q9CWS4	Q9CWS4	Integrator complex subunit 11	Ints11	Mus musculus	67.846	8	8	1.57092e+06	2.33187e+06	0.673673
1452	1	Q9CY18	Q9CY18	Sorting nexin-7	Snx7	Mus musculus	45.002	8	8	1.28272e+06	1.23738e+06	1.03665
1453	1	Q9CY27	Q9CY27	Very-long-chain enoyl-CoA reductase	Tecr	Mus musculus	36.092	8	8	19885376	2.14918e+07	0.925256
1454	1	Q9CY97	Q9CY97	RNA polymerase II subunit A C-terminal domain phosphatase SSU72	Ssu72	Mus musculus	22.515	8	8	6554853	7075712	0.926388
1455	1	Q9CZV8	Q9CZV8	F-box/LRR-repeat protein 20	Fbxl20	Mus musculus	48.397	8	8	2.79251e+06	4.06976e+06	0.686162
1456	1	Q9D020	Q9D020	Cytosolic 5'-nucleotidase 3A	Nt5c3a	Mus musculus	37.252	8	8	4.71363e+06	5.07984e+06	0.927909
1457	1	Q9D0B0	Q9D0B0	Serine/arginine-rich splicing factor 9	Srsf9	Mus musculus	25.663	8	8	3.44811e+06	2988456	1.15381
1458	1	Q9D0I8	Q9D0I8	mRNA turnover protein 4 homolog	Mrto4	Mus musculus	27.544	8	8	2.5103e+06	2475764	1.01395
1459	1	Q9D2E2	Q9D2E2	Target of EGR1 protein 1	Toe1	Mus musculus	56.871	8	8	2.69915e+06	2720578	0.992123
1460	1	Q9D3E6	Q9D3E6	Cohesin subunit SA-1	Stag1	Mus musculus	144.444	8	8	1.14841e+06	1.33298e+06	0.861541
1461	1	Q9D880	Q9D880	Mitochondrial import inner membrane translocase subunit TIM50	Timm50	Mus musculus	39.778	8	8	8939421	10727860	0.83329
1462	1	Q9D8N2	Q9D8N2	DENN domain-containing protein 10	Dennd10	Mus musculus	40.42	8	8	4795770	5029356	0.953555
1463	1	Q9DB20	Q9DB20	ATP synthase subunit O, mitochondrial	Atp5po	Mus musculus	23.363	8	8	75192050	74607648	1.00783
1464	1	Q9DBL1	Q9DBL1	Short/branched chain specific acyl-CoA dehydrogenase, mitochondrial	Acadsb	Mus musculus	47.874	8	8	6684248	5423663	1.23242
1465	1	Q9DBL7	Q9DBL7	Bifunctional coenzyme A synthase	Coasy	Mus musculus	62.023	8	8	2.15004e+06	1.64876e+06	1.30404
1466	1	Q9DBU6	Q9DBU6	Serine/Arginine-related protein 53	Rsrc1	Mus musculus	38.636	8	8	3058546	2.76084e+06	1.10783
1467	1	Q9DCE5	Q9DCE5	p21-activated protein kinase-interacting protein 1	Pak1ip1	Mus musculus	42.117	8	8	805681	1113729	0.723409
1468	1	Q9DCW4	Q9DCW4	Electron transfer flavoprotein subunit beta	Etfb	Mus musculus	27.621	8	8	2.86701e+06	3691933	0.776562
1469	1	Q9EP53	Q9EP53	Hamartin	Tsc1	Mus musculus	128.749	8	8	999395	489544	2.04148
1470	1	Q9EQC5	Q9EQC5	N-terminal kinase-like protein	Scyl1	Mus musculus	89.161	8	8	3.23404e+06	2844397	1.13698
1471	1	Q9ER73	Q9ER73	Elongator complex protein 4	Elp4	Mus musculus	46.326	8	8	1.02243e+06	934076	1.09459
1472	1	Q9ERG0	Q9ERG0	LIM domain and actin-binding protein 1	Lima1	Mus musculus	84.06	8	8	2800594	2.79969e+06	1.00032
1473	1	Q9JHS4	Q9JHS4	ATP-dependent Clp protease ATP-binding subunit clpX-like, mitochondrial	Clpx	Mus musculus	69.228	8	8	915338	1.09117e+06	0.838863
1474	1	Q9JIS8	Q9JIS8	Solute carrier family 12 member 4	Slc12a4	Mus musculus	120.623	8	8	1.22827e+06	939122	1.30789
1475	1	Q9JJY4	Q9JJY4	Probable ATP-dependent RNA helicase DDX20	Ddx20	Mus musculus	91.709	8	8	631972	1319760	0.478854
1476	1	Q9JK23	Q9JK23	Proteasome assembly chaperone 1	Psmg1	Mus musculus	33.104	8	8	1.5651e+06	4516515	0.346529
1477	1	Q9QXD8	Q9QXD8	LIM domain-containing protein 1	Limd1	Mus musculus	71.421	8	8	6373882	4.87619e+06	1.30714
1478	1	Q9QXT1	Q9QXT1	Dual adapter for phosphotyrosine and 3-phosphotyrosine and 3-phosphoinositide	Dapp1	Mus musculus	32.166	8	8	6678187	1.77918e+06	3.75351
1479	1	Q9QY81	Q9QY81	Nuclear pore membrane glycoprotein 210	Nup210	Mus musculus	204.103	8	8	873616	941675	0.927726
1480	1	Q9QYC0	Q9QYC0	Alpha-adducin	Add1	Mus musculus	80.648	8	8	1.18612e+06	782974	1.51489
1481	1	Q9QZC2	Q9QZC2	Plexin-C1	Plxnc1	Mus musculus	176.479	8	8	772262	624944	1.23573
1482	1	Q9QZS3	Q9QZS3	Protein numb homolog	Numb	Mus musculus	70.816	9	8	1.64742e+06	2.24731e+06	0.733063
1483	1	Q9R0T8	Q9R0T8	Inhibitor of nuclear factor kappa-B kinase subunit epsilon	Ikbke	Mus musculus	80.955	8	8	1.77743e+06	684170	2.59794
1484	1	Q9R1T2	Q9R1T2	SUMO-activating enzyme subunit 1	Sae1	Mus musculus	38.619	8	8	5.16614e+06	5339752	0.967487
1485	1	Q9WUB0	Q9WUB0	RanBP-type and C3HC4-type zinc finger-containing protein 1	Rbck1	Mus musculus	57.535	8	8	2515621	1929640	1.30367
1486	1	Q9WUP7	Q9WUP7	Ubiquitin carboxyl-terminal hydrolase isozyme L5	Uchl5	Mus musculus	37.616	8	8	1706895	2607407	0.654633
1487	1	Q9WVA4	Q9WVA4	Transgelin-2	Tagln2	Mus musculus	22.395	9	8	1.29144e+07	1.65741e+07	0.779192
1488	1	Q9Z0R6	Q9Z0R6	Intersectin-2	Itsn2	Mus musculus	188.908	9	8	951610	958585	0.992725
1489	1	Q9Z0X1	Q9Z0X1	Apoptosis-inducing factor 1, mitochondrial	Aifm1	Mus musculus	66.766	8	8	5164060	4968684	1.03932
1490	1	Q9Z1J3	Q9Z1J3	Cysteine desulfurase	Nfs1	Mus musculus	50.57	8	8	3730386	4526041	0.824205
1491	1	Q9Z1Z2	Q9Z1Z2	Serine-threonine kinase receptor-associated protein	Strap	Mus musculus	38.441	8	8	4.20033e+06	4.61658e+06	0.909835
1492	1	A2AT37	A2AT37	Regulator of nonsense transcripts 2	Upf2	Mus musculus	147.551	7	7	1.58792e+06	1.23024e+06	1.29074
1493	1	A6H611	A6H611	Mitochondrial intermediate peptidase	Mipep	Mus musculus	80.854	7	7	531164	1.94737e+06	0.27276
1494	1	A6X919	A6X919	Protein C-mannosyl-transferase DPY19L1	Dpy19l1	Mus musculus	84.189	7	7	841098	1293516	0.650242
1495	1	A9XX86	A9XX86	Macrophage galactose N-acetyl-galactosamine specific lectin 2	Mgl2	Mus musculus	43.567	7	7	7.19026e+06	6074718	1.18364
1496	1	D0QMC3	D0QMC3	Myeloid cell nuclear differentiation antigen-like protein	Mndal	Mus musculus	60.527	11	7	4.1539e+06	4138894	1.00363
1497	1	D3YXJ0	D3YXJ0	Diacylglycerol kinase eta	Dgkh	Mus musculus	134.133	7	7	493216	884113	0.557866
1498	1	E9PVZ8	E9PVZ8	Golgi autoantigen, golgin subfamily b, macrogolgin 1	Golgb1	Mus musculus	370.161	7	7	511204	745019	0.686163
1499	1	E9Q411	E9Q411	Neuroblastoma amplified sequence	Nbas	Mus musculus	265.778	7	7	505760	389066	1.29993
1500	1	E9Q6J5	E9Q6J5	Biorientation of chromosomes in cell division protein 1-like 1	Bod1l	Mus musculus	327.459	7	7	746822	513533	1.45428
1501	1	E9Q6R7	E9Q6R7	Utrophin	Utrn	Mus musculus	392.713	7	7	283751	212494	1.33533
1502	1	E9Q7E2	E9Q7E2	AT-rich interactive domain-containing protein 2	Arid2	Mus musculus	195.99	7	7	400985	137626	2.91358
1503	1	G3X9F6	G3X9F6	SH3 domain and tetratricopeptide repeats 1	Sh3tc1	Mus musculus	149.385	7	7	938622	1.07017e+06	0.877074
1504	1	G3X9J0	G3X9J0	Signal-induced proliferation-associated 1-like protein 3	Sipa1l3	Mus musculus	195.068	7	7	277150	543441	0.50999
1505	1	G5E829	G5E829	Plasma membrane calcium-transporting ATPase 1	Atp2b1	Mus musculus	134.75	12	7	3.62937e+06	4.78417e+06	0.758621
1506	1	O08691	O08691	Arginase-2, mitochondrial	Arg2	Mus musculus	38.879	7	7	2.88194e+06	3351101	0.859997
1507	1	O08756	O08756	3-hydroxyacyl-CoA dehydrogenase type-2	Hsd17b10	Mus musculus	27.419	7	7	8541696	10419993	0.819741
1508	1	O35678	O35678	Monoglyceride lipase	Mgll	Mus musculus	33.386	7	7	4951075	5274520	0.938678
1509	1	O55106	O55106	Striatin	Strn	Mus musculus	85.965	7	7	1.76388e+06	1.44305e+06	1.22233
1510	1	O70469	O70469	Docking protein 2	Dok2	Mus musculus	45.521	7	7	1.1646e+07	4021375	2.89602
1511	1	O70572	O70572	Sphingomyelin phosphodiesterase 2	Smpd2	Mus musculus	47.466	7	7	2834540	2099880	1.34986
1512	1	O88291	O88291	DBIRD complex subunit ZNF326	Znf326	Mus musculus	65.226	7	7	1.98286e+06	1.34032e+06	1.4794
1513	1	O88545	O88545	COP9 signalosome complex subunit 6	Cops6	Mus musculus	35.879	7	7	4387280	3377740	1.29888
1514	1	O88597	O88597	Beclin-1	Becn1	Mus musculus	51.587	7	7	513733	1239221	0.414561
1515	1	O88746	O88746	Target of Myb1 membrane trafficking protein	Tom1	Mus musculus	54.325	7	7	1848651	1.57053e+06	1.17709
1516	1	O88958	O88958	Glucosamine-6-phosphate isomerase 1	Gnpda1	Mus musculus	32.549	9	7	10503610	1.05877e+07	0.992059
1517	1	O88986	O88986	2-amino-3-ketobutyrate coenzyme A ligase, mitochondrial	Gcat	Mus musculus	44.931	7	7	2.98632e+06	2532448	1.17922
1518	1	O89079	O89079	Coatomer subunit epsilon	Cope	Mus musculus	34.568	7	7	10499188	9211687	1.13977
1519	1	P00493	P00493	Hypoxanthine-guanine phosphoribosyltransferase	Hprt1	Mus musculus	24.57	7	7	13574573	12182961	1.11423
1520	1	P05063	P05063	Fructose-bisphosphate aldolase C	Aldoc	Mus musculus	39.395	7	7	1000881	963833	1.03844
1521	1	P06537	P06537	Glucocorticoid receptor	Nr3c1	Mus musculus	87.168	7	7	1418911	1892500	0.749755
1522	1	P08752	P08752	Guanine nucleotide-binding protein G(i) subunit alpha-2	Gnai2	Mus musculus	40.488	13	7	28291045	39408477	0.717892
1523	1	P09411	P09411	Phosphoglycerate kinase 1	Pgk1	Mus musculus	44.551	9	7	8.97277e+06	1.39828e+07	0.641701
1524	1	P09581	P09581	Macrophage colony-stimulating factor 1 receptor	Csf1r	Mus musculus	109.18	7	7	1.17867e+06	641076	1.83858
1525	1	P13439	P13439	Uridine 5'-monophosphate synthase	Umps	Mus musculus	52.29	7	7	3.04306e+06	2.66595e+06	1.14146
1526	1	P14211	P14211	Calreticulin	Calr	Mus musculus	47.994	7	7	5.44238e+06	6794326	0.801019
1527	1	P14901	P14901	Heme oxygenase 1	Hmox1	Mus musculus	32.929	7	7	5954082	6386524	0.932288
1528	1	P23611	P23611	Interferon regulatory factor 8	Irf8	Mus musculus	48.238	7	7	3800464	3315520	1.14626
1529	1	P24369	P24369	Peptidyl-prolyl cis-trans isomerase B	Ppib	Mus musculus	23.712	7	7	3.25939e+06	5586199	0.583473
1530	1	P24604	P24604	Tyrosine-protein kinase Tec	Tec	Mus musculus	73.426	7	7	1.98404e+06	1.93934e+06	1.02305
1531	1	P25976	P25976	Nucleolar transcription factor 1	Ubtf	Mus musculus	89.511	7	7	1.79841e+06	948079	1.89689
1532	1	P26323	P26323	Friend leukemia integration 1 transcription factor	Fli1	Mus musculus	51.001	7	7	1.16576e+06	550648	2.11707
1533	1	P28063	P28063	Proteasome subunit beta type-8	Psmb8	Mus musculus	30.26	7	7	3498212	4045705	0.864673
1534	1	P32020	P32020	Sterol carrier protein 2	Scp2	Mus musculus	59.127	7	7	2.33304e+06	2187644	1.06646
1535	1	P40336	P40336	Vacuolar protein sorting-associated protein 26A	Vps26a	Mus musculus	38.114	7	7	11662437	12735607	0.915735
1536	1	P42230	P42230	Signal transducer and activator of transcription 5A	Stat5a	Mus musculus	90.832	20	7	4.42482e+06	4.70563e+06	0.940325
1537	1	P42567	P42567	Epidermal growth factor receptor substrate 15	Eps15	Mus musculus	98.471	7	7	3.25335e+06	2.11187e+06	1.5405
1538	1	P47738	P47738	Aldehyde dehydrogenase, mitochondrial	Aldh2	Mus musculus	56.535	7	7	18115526	18960058	0.955457
1539	1	P47758	P47758	Signal recognition particle receptor subunit beta	Srprb	Mus musculus	29.578	7	7	6.31034e+06	5879515	1.07328
1540	1	P47802	P47802	Metaxin-1	Mtx1	Mus musculus	35.626	7	7	1.3582e+06	1353009	1.00384
1541	1	P49135	P49135	General transcription and DNA repair factor IIH helicase subunit XPB	Ercc3	Mus musculus	89.127	7	7	949297	662284	1.43337
1542	1	P49290	P49290	Eosinophil peroxidase	Epx	Mus musculus	81.383	7	7	1.15121e+06	1.26382e+06	0.910903
1543	1	P51859	P51859	Hepatoma-derived growth factor	Hdgf	Mus musculus	26.269	7	7	346980	1.05353e+06	0.329349
1544	1	P52019	P52019	Squalene monooxygenase	Sqle	Mus musculus	63.77	7	7	4060123	3.8014e+06	1.06806
1545	1	P52479	P52479	Ubiquitin carboxyl-terminal hydrolase 10	Usp10	Mus musculus	87.023	7	7	3252511	2472477	1.31549
1546	1	P53690	P53690	Matrix metalloproteinase-14	Mmp14	Mus musculus	65.92	7	7	797579	721754	1.10506
1547	1	P57776	P57776	Elongation factor 1-delta	Eef1d	Mus musculus	31.293	9	7	6.98291e+06	5.30229e+06	1.31696
1548	1	P58069	P58069	Ras GTPase-activating protein 2	Rasa2	Mus musculus	96.403	7	7	1.60211e+06	1.65056e+06	0.970643
1549	1	P59759	P59759	Myocardin-related transcription factor B	Mrtfb	Mus musculus	117.55	7	7	1.42915e+06	758152	1.88505
1550	1	P60335	P60335	Poly(rC)-binding protein 1	Pcbp1	Mus musculus	37.497	9	7	61786313	67602390	0.913966
1551	1	P61759	P61759	Prefoldin subunit 3	Vbp1	Mus musculus	22.433	7	7	5.20704e+06	3.86353e+06	1.34774
1552	1	P62242	P62242	Small ribosomal subunit protein eS8	Rps8	Mus musculus	24.208	7	7	118381631	1.31602e+08	0.899546
1553	1	P62717	P62717	Large ribosomal subunit protein eL20	Rpl18a	Mus musculus	20.73	7	7	15299091	1.67587e+07	0.912905
1554	1	P62751	P62751	Large ribosomal subunit protein uL23	Rpl23a	Mus musculus	17.695	7	7	1.40867e+07	1.2521e+07	1.12505
1555	1	P63323	P63323	Small ribosomal subunit protein eS12	Rps12	Mus musculus	14.513	7	7	163956660	151035300	1.08555
1556	1	P83741	P83741	Serine/threonine-protein kinase WNK1	Wnk1	Mus musculus	250.936	9	7	1.91794e+06	1.37596e+06	1.3939
1557	1	P97372	P97372	Proteasome activator complex subunit 2	Psme2	Mus musculus	27.057	7	7	14750010	20465250	0.720734
1558	1	P97377	P97377	Cyclin-dependent kinase 2	Cdk2	Mus musculus	38.977	9	7	9574725	9.42875e+06	1.01548
1559	1	P97814	P97814	Proline-serine-threonine phosphatase-interacting protein 1	Pstpip1	Mus musculus	47.59	7	7	2.42443e+06	2.04601e+06	1.18496
1560	1	P98083	P98083	SHC-transforming protein 1	Shc1	Mus musculus	62.607	9	7	7335019	5190030	1.41329
1561	1	Q00519	Q00519	Xanthine dehydrogenase/oxidase	Xdh	Mus musculus	146.564	7	7	723677	939902	0.76995
1562	1	Q05910	Q05910	Disintegrin and metalloproteinase domain-containing protein 8	Adam8	Mus musculus	90.048	7	7	3579058	1474013	2.4281
1563	1	Q05915	Q05915	GTP cyclohydrolase 1	Gch1	Mus musculus	27.013	7	7	2.41787e+06	2.04457e+06	1.18258
1564	1	Q18PI6	Q18PI6	SLAM family member 5	Cd84	Mus musculus	37.379	7	7	5469617	3382755	1.61691
1565	1	Q2TPA8	Q2TPA8	Hydroxysteroid dehydrogenase-like protein 2	Hsdl2	Mus musculus	54.207	7	7	1592044	1.80678e+06	0.881149
1566	1	Q3TDQ1	Q3TDQ1	Dolichyl-diphosphooligosaccharide--protein glycosyltransferase subunit STT3B	Stt3b	Mus musculus	93.247	7	7	3527771	3.3901e+06	1.04061
1567	1	Q3TDX8	Q3TDX8	Cytochrome b5 reductase 4	Cyb5r4	Mus musculus	59.719	7	7	914751	1.37404e+06	0.665737
1568	1	Q3TGW2	Q3TGW2	Endonuclease/exonuclease/phosphatase family domain-containing protein 1	Eepd1	Mus musculus	62.953	7	7	1306623	2.93591e+06	0.445049
1569	1	Q3TIU4	Q3TIU4	2',5'-phosphodiesterase 12	Pde12	Mus musculus	67.514	7	7	3600339	2556151	1.4085
1570	1	Q3TIV5	Q3TIV5	Zinc finger CCCH domain-containing protein 15	Zc3h15	Mus musculus	48.329	7	7	2.16205e+06	2.39657e+06	0.902144
1571	1	Q3TJD7	Q3TJD7	PDZ and LIM domain protein 7	Pdlim7	Mus musculus	50.12	7	7	2592641	3335758	0.777227
1572	1	Q3TNL8	Q3TNL8	Inositol 1,4,5-trisphosphate receptor-interacting protein	Itprip	Mus musculus	63.239	7	7	1.29031e+06	1119249	1.15284
1573	1	Q3U0J8	Q3U0J8	TBC1 domain family member 2B	Tbc1d2b	Mus musculus	109.952	7	7	1293609	1.21703e+06	1.06293
1574	1	Q3U0V2	Q3U0V2	Tumor necrosis factor receptor type 1-associated DEATH domain protein	Tradd	Mus musculus	34.577	7	7	4.57439e+06	4.42251e+06	1.03434
1575	1	Q3U5Q7	Q3U5Q7	UMP-CMP kinase 2, mitochondrial	Cmpk2	Mus musculus	50.035	7	7	1.39977e+06	1.02333e+06	1.36786
1576	1	Q3UDF0	Q3UDF0	Solute carrier family 2, facilitated glucose transporter member 6	Slc2a6	Mus musculus	54.431	7	7	5.60798e+06	5.50735e+06	1.01827
1577	1	Q3UG98	Q3UG98	Alpha/beta-tubulin-N-acetyltransferase 9	Nat9	Mus musculus	27.662	7	7	1.38627e+06	1774290	0.781307
1578	1	Q3UHH1	Q3UHH1	Zinc finger SWIM domain-containing protein 8	Zswim8	Mus musculus	197.066	7	7	1977026	908877	2.17524
1579	1	Q3UHJ0	Q3UHJ0	AP2-associated protein kinase 1	Aak1	Mus musculus	103.348	7	7	971809	956076	1.01646
1580	1	Q3URQ0	Q3URQ0	Testis-expressed protein 10	Tex10	Mus musculus	105.211	7	7	764875	608489	1.25701
1581	1	Q4KMM3	Q4KMM3	Oxidation resistance protein 1	Oxr1	Mus musculus	95.913	7	7	753766	459346	1.64096
1582	1	Q4VBD2	Q4VBD2	Transmembrane anterior posterior transformation protein 1	Tapt1	Mus musculus	63.895	7	7	2.68503e+06	2330813	1.15197
1583	1	Q4VBE8	Q4VBE8	WD repeat-containing protein 18	Wdr18	Mus musculus	47.211	7	7	1.77134e+06	1322212	1.33968
1584	1	Q56A08	Q56A08	G-patch domain and KOW motifs-containing protein	Gpkow	Mus musculus	53.832	7	7	707632	711013	0.995245
1585	1	Q5F2E7	Q5F2E7	FMR1-interacting protein NUFIP2	Nufip2	Mus musculus	75.659	7	7	1.55603e+06	365067	4.26232
1586	1	Q5ND28	Q5ND28	Scavenger receptor class F member 1	Scarf1	Mus musculus	87.468	7	7	1.19027e+06	0	NA
1587	1	Q5U430	Q5U430	E3 ubiquitin-protein ligase UBR3	Ubr3	Mus musculus	212.758	7	7	1.03719e+06	1.00821e+06	1.02875
1588	1	Q60680	Q60680	Inhibitor of nuclear factor kappa-B kinase subunit alpha	Chuk	Mus musculus	84.73	7	7	1.84084e+06	1.26026e+06	1.46068
1589	1	Q60766	Q60766	Immunity-related GTPase family M protein 1	Irgm1	Mus musculus	46.553	7	7	4325693	4762319	0.908317
1590	1	Q60787	Q60787	Lymphocyte cytosolic protein 2	Lcp2	Mus musculus	60.239	7	7	2.44179e+06	1423074	1.71586
1591	1	Q60930	Q60930	Voltage-dependent anion-selective channel protein 2	Vdac2	Mus musculus	31.734	7	7	70504775	104183389	0.676737
1592	1	Q60992	Q60992	Guanine nucleotide exchange factor VAV2	Vav2	Mus musculus	99.917	7	7	865622	507137	1.70688
1593	1	Q61133	Q61133	Glutathione S-transferase theta-2	Gstt2	Mus musculus	27.636	7	7	3.02172e+06	2.36373e+06	1.27837
1594	1	Q61164	Q61164	Transcriptional repressor CTCF	Ctcf	Mus musculus	83.747	7	7	2.34463e+06	2187258	1.07195
1595	1	Q61176	Q61176	Arginase-1	Arg1	Mus musculus	34.808	7	7	3.40314e+06	2.36267e+06	1.44038
1596	1	Q61239	Q61239	Protein farnesyltransferase/geranylgeranyltransferase type-1 subunit alpha	Fnta	Mus musculus	44.012	7	7	4.23499e+06	3734077	1.13415
1597	1	Q61333	Q61333	Tumor necrosis factor alpha-induced protein 2	Tnfaip2	Mus musculus	78.098	7	7	895681	1.06357e+06	0.842147
1598	1	Q61543	Q61543	Golgi apparatus protein 1	Glg1	Mus musculus	133.735	7	7	1.06184e+06	1.15974e+06	0.915588
1599	1	Q61584	Q61584	RNA-binding protein FXR1	Fxr1	Mus musculus	76.225	7	7	5662589	6338772	0.893326
1600	1	Q61595	Q61595	Kinectin	Ktn1	Mus musculus	152.596	7	7	607264	470701	1.29013
1601	1	Q61749	Q61749	Translation initiation factor eIF2B subunit delta	Eif2b4	Mus musculus	57.623	7	7	1.77723e+06	1.60602e+06	1.1066
1602	1	Q62433	Q62433	Protein NDRG1	Ndrg1	Mus musculus	43.01	7	7	12114062	11240704	1.0777
1603	1	Q6IRU2	Q6IRU2	Tropomyosin alpha-4 chain	Tpm4	Mus musculus	28.465	8	7	18542216	1.57444e+07	1.1777
1604	1	Q6NSR8	Q6NSR8	Probable aminopeptidase NPEPL1	Npepl1	Mus musculus	55.939	7	7	1.37768e+06	1.24623e+06	1.10548
1605	1	Q6P8X1	Q6P8X1	Sorting nexin-6	Snx6	Mus musculus	46.647	8	7	4486767	3312565	1.35447
1606	1	Q6P9P6	Q6P9P6	Kinesin-like protein KIF11	Kif11	Mus musculus	118.028	7	7	468753	651906	0.719049
1607	1	Q6PAM1	Q6PAM1	Alpha-taxilin	Txlna	Mus musculus	62.37	7	7	242674	332046	0.730845
1608	1	Q6PDL0	Q6PDL0	Cytoplasmic dynein 1 light intermediate chain 2	Dync1li2	Mus musculus	54.22	7	7	3439222	2.67682e+06	1.28482
1609	1	Q6PDY2	Q6PDY2	2-aminoethanethiol dioxygenase	Ado	Mus musculus	28.37	7	7	4.16579e+06	4359766	0.955508
1610	1	Q6Y685	Q6Y685	Transforming acidic coiled-coil-containing protein 1	Tacc1	Mus musculus	83.953	7	7	1.48341e+06	908578	1.63268
1611	1	Q6ZPF4	Q6ZPF4	Formin-like protein 3	Fmnl3	Mus musculus	117.169	9	7	661434	702020	0.942187
1612	1	Q6ZQ93	Q6ZQ93	Ubiquitin carboxyl-terminal hydrolase 34	Usp34	Mus musculus	408.222	7	7	581196	289221	2.00952
1613	1	Q80SY4	Q80SY4	E3 ubiquitin-protein ligase MIB1	Mib1	Mus musculus	110.089	7	7	477274	400684	1.19115
1614	1	Q80TA9	Q80TA9	Ectopic P granules protein 5 homolog	Epg5	Mus musculus	290.805	7	7	417599	316521	1.31934
1615	1	Q80TH2	Q80TH2	Erbin	Erbin	Mus musculus	157.251	7	7	1566668	1.68771e+06	0.928279
1616	1	Q80U93	Q80U93	Nuclear pore complex protein Nup214	Nup214	Mus musculus	212.984	7	7	1652700	1.19335e+06	1.38492
1617	1	Q80WT5	Q80WT5	Aftiphilin	Aftph	Mus musculus	101.132	7	7	1.35313e+06	1.09555e+06	1.23512
1618	1	Q80XL6	Q80XL6	Acyl-CoA dehydrogenase family member 11	Acad11	Mus musculus	87.369	7	7	1401491	657342	2.13206
1619	1	Q80XQ2	Q80XQ2	TBC1 domain family member 5	Tbc1d5	Mus musculus	91.839	7	7	2516415	2208342	1.1395
1620	1	Q80YE4	Q80YE4	Serine/threonine-protein kinase LMTK1	Aatk	Mus musculus	144.61	7	7	2.05615e+06	1.96951e+06	1.04399
1621	1	Q8BG60	Q8BG60	Thioredoxin-interacting protein	Txnip	Mus musculus	44.365	7	7	2569612	1352139	1.90041
1622	1	Q8BG81	Q8BG81	Polymerase delta-interacting protein 3	Poldip3	Mus musculus	46.134	7	7	1.81851e+06	1.4125e+06	1.28744
1623	1	Q8BGC4	Q8BGC4	Prostaglandin reductase-3	Ptgr3	Mus musculus	40.53	7	7	4553947	5489149	0.829627
1624	1	Q8BH15	Q8BH15	CCR4-NOT transcription complex subunit 10	Cnot10	Mus musculus	81.818	7	7	501496	316797	1.58302
1625	1	Q8BH58	Q8BH58	TIP41-like protein	Tiprl	Mus musculus	31.253	7	7	3.70525e+06	4.03783e+06	0.917635
1626	1	Q8BH60	Q8BH60	Golgi-associated PDZ and coiled-coil motif-containing protein	Gopc	Mus musculus	50.66	7	7	768427	1.17935e+06	0.651566
1627	1	Q8BH79	Q8BH79	Anoctamin-10	Ano10	Mus musculus	76.189	7	7	3729421	3.56235e+06	1.0469
1628	1	Q8BH95	Q8BH95	Enoyl-CoA hydratase, mitochondrial	Echs1	Mus musculus	31.474	7	7	7089268	7.33777e+06	0.966134
1629	1	Q8BHL5	Q8BHL5	Engulfment and cell motility protein 2	Elmo2	Mus musculus	83.889	7	7	3.31866e+06	2.76333e+06	1.20096
1630	1	Q8BHY2	Q8BHY2	Nucleolar complex protein 4 homolog	Noc4l	Mus musculus	58.678	7	7	879054	841097	1.04513
1631	1	Q8BJL0	Q8BJL0	SWI/SNF-related matrix-associated actin-dependent regulator of chromatin subfamily A-like protein 1	Smarcal1	Mus musculus	100.843	7	7	648701	642626	1.00945
1632	1	Q8BKC8	Q8BKC8	Phosphatidylinositol 4-kinase beta	Pi4kb	Mus musculus	91.517	7	7	1.16333e+06	608599	1.91148
1633	1	Q8BKS9	Q8BKS9	Pumilio homolog 3	Pum3	Mus musculus	72.8	7	7	1416333	992569	1.42694
1634	1	Q8BKT7	Q8BKT7	THO complex subunit 5 homolog	Thoc5	Mus musculus	78.686	7	7	1.1722e+06	1.05709e+06	1.10889
1635	1	Q8BKX6	Q8BKX6	Serine/threonine-protein kinase SMG1	Smg1	Mus musculus	409.775	7	7	1.50931e+06	1.52668e+06	0.98862
1636	1	Q8BLK9	Q8BLK9	Ribosomal protein S6 kinase delta-1	Rps6kc1	Mus musculus	115.713	7	7	485397	968145	0.501368
1637	1	Q8BTG3	Q8BTG3	T-complex protein 11-like protein 1	Tcp11l1	Mus musculus	56.333	7	7	1.48496e+06	508885	2.91807
1638	1	Q8BTS3	Q8BTS3	Guanylate-binding protein 9	Gbp9	Mus musculus	71.343	8	7	2.23143e+06	2.15537e+06	1.03529
1639	1	Q8BVA5	Q8BVA5	Lipid droplet-associated hydrolase	Ldah	Mus musculus	37.375	7	7	1387853	2176178	0.637748
1640	1	Q8BVU0	Q8BVU0	DISP complex protein LRCH3	Lrch3	Mus musculus	86.342	7	7	1.25234e+06	878389	1.42573
1641	1	Q8BXQ2	Q8BXQ2	GPI transamidase component PIG-T	Pigt	Mus musculus	65.705	7	7	2.78543e+06	2.6051e+06	1.06922
1642	1	Q8C050	Q8C050	Ribosomal protein S6 kinase alpha-5	Rps6ka5	Mus musculus	96.584	7	7	1.8117e+06	1.47627e+06	1.22722
1643	1	Q8C0J6	Q8C0J6	Ankyrin repeat domain-containing protein SOWAHC	Sowahc	Mus musculus	54.938	7	7	1.53033e+06	1.19094e+06	1.28498
1644	1	Q8C156	Q8C156	Condensin complex subunit 2	Ncaph	Mus musculus	82.304	7	7	1.38643e+06	1.21385e+06	1.14217
1645	1	Q8C3R1	Q8C3R1	BRCA1-associated ATM activator 1	Brat1	Mus musculus	89.086	7	7	633461	419062	1.51162
1646	1	Q8C5W3	Q8C5W3	Tubulin-specific chaperone cofactor E-like protein	Tbcel	Mus musculus	48.03	7	7	1.97501e+06	1963879	1.00567
1647	1	Q8CBE3	Q8CBE3	WD repeat-containing protein 37	Wdr37	Mus musculus	55.045	7	7	7.13235e+06	6.69024e+06	1.06608
1648	1	Q8CEC0	Q8CEC0	Nuclear pore complex protein Nup88	Nup88	Mus musculus	84.94	7	7	1.59257e+06	1.45319e+06	1.09592
1649	1	Q8CHP8	Q8CHP8	Glycerol-3-phosphate phosphatase	Pgp	Mus musculus	34.538	7	7	4.7229e+06	7933964	0.595276
1650	1	Q8CHT3	Q8CHT3	Integrator complex subunit 5	Ints5	Mus musculus	108.348	7	7	440030	929912	0.473196
1651	1	Q8CHY6	Q8CHY6	Transcriptional repressor p66 alpha	Gatad2a	Mus musculus	67.333	8	7	1.03822e+06	567788	1.82853
1652	1	Q8CI33	Q8CI33	CWF19-like protein 1	Cwf19l1	Mus musculus	60.193	7	7	1.1653e+06	1.27607e+06	0.913192
1653	1	Q8CI95	Q8CI95	Oxysterol-binding protein-related protein 11	Osbpl11	Mus musculus	83.631	8	7	1905902	1.81639e+06	1.04928
1654	1	Q8CIM8	Q8CIM8	Integrator complex subunit 4	Ints4	Mus musculus	108.194	7	7	579263	788093	0.735018
1655	1	Q8JZK9	Q8JZK9	Hydroxymethylglutaryl-CoA synthase, cytoplasmic	Hmgcs1	Mus musculus	57.569	7	7	2.22151e+06	3622241	0.613297
1656	1	Q8K0C4	Q8K0C4	Lanosterol 14-alpha demethylase	Cyp51a1	Mus musculus	56.778	7	7	3824430	3856585	0.991662
1657	1	Q8K0F1	Q8K0F1	TBC1 domain family member 23	Tbc1d23	Mus musculus	76.43	7	7	590608	1.00507e+06	0.587628
1658	1	Q8K0Q5	Q8K0Q5	Rho GTPase-activating protein 18	Arhgap18	Mus musculus	74.93	7	7	990623	846053	1.17088
1659	1	Q8K183	Q8K183	Pyridoxal kinase	Pdxk	Mus musculus	35.016	7	7	2.60515e+06	2659571	0.979537
1660	1	Q8K1E0	Q8K1E0	Syntaxin-5	Stx5	Mus musculus	39.715	7	7	4528158	4.06461e+06	1.11405
1661	1	Q8K1J6	Q8K1J6	CCA tRNA nucleotidyltransferase 1, mitochondrial	Trnt1	Mus musculus	49.895	7	7	2.87804e+06	2.47248e+06	1.16403
1662	1	Q8K224	Q8K224	RNA cytidine acetyltransferase	Nat10	Mus musculus	115.42	7	7	644706	886732	0.727058
1663	1	Q8K2A7	Q8K2A7	Integrator complex subunit 10	Ints10	Mus musculus	82.022	7	7	1.87088e+06	1.62775e+06	1.14936
1664	1	Q8K339	Q8K339	DNA/RNA-binding protein KIN17	Kin	Mus musculus	44.721	7	7	1.10104e+06	932328	1.18096
1665	1	Q8K4X7	Q8K4X7	1-acyl-sn-glycerol-3-phosphate acyltransferase delta	Agpat4	Mus musculus	43.811	7	7	2.45514e+06	2.2848e+06	1.07455
1666	1	Q8QZT1	Q8QZT1	Acetyl-CoA acetyltransferase, mitochondrial	Acat1	Mus musculus	44.816	7	7	2.58001e+06	2.50203e+06	1.03117
1667	1	Q8R050	Q8R050	Eukaryotic peptide chain release factor GTP-binding subunit ERF3A	Gspt1	Mus musculus	68.624	14	7	4973326	3799867	1.30882
1668	1	Q8R123	Q8R123	FAD synthase	Flad1	Mus musculus	54.767	7	7	1.31362e+06	1.34654e+06	0.975553
1669	1	Q8R1G6	Q8R1G6	PDZ and LIM domain protein 2	Pdlim2	Mus musculus	37.703	7	7	1530725	2.05423e+06	0.745158
1670	1	Q8R2U0	Q8R2U0	Nucleoporin SEH1	Seh1l	Mus musculus	39.774	7	7	2204772	2.18383e+06	1.00959
1671	1	Q8R3I3	Q8R3I3	Conserved oligomeric Golgi complex subunit 6	Cog6	Mus musculus	73.041	7	7	1.59579e+06	1.1799e+06	1.35248
1672	1	Q8R3V5	Q8R3V5	Endophilin-B2	Sh3glb2	Mus musculus	44.506	7	7	3438357	2858574	1.20282
1673	1	Q8R4K2	Q8R4K2	Interleukin-1 receptor-associated kinase 4	Irak4	Mus musculus	50.874	7	7	3.55227e+06	1.18824e+06	2.98951
1674	1	Q8R574	Q8R574	Phosphoribosyl pyrophosphate synthase-associated protein 2	Prpsap2	Mus musculus	40.88	7	7	4996697	5853732	0.853592
1675	1	Q8VBT0	Q8VBT0	Thioredoxin-related transmembrane protein 1	Tmx1	Mus musculus	31.396	7	7	5686929	7.21173e+06	0.788567
1676	1	Q8VCH6	Q8VCH6	Delta(24)-sterol reductase	Dhcr24	Mus musculus	60.114	7	7	5831153	5.89653e+06	0.988913
1677	1	Q8VD62	Q8VD62	UPF0696 protein C11orf68 homolog	Bles03	Mus musculus	31.844	7	7	3672985	4510037	0.814402
1678	1	Q8VDM6	Q8VDM6	Heterogeneous nuclear ribonucleoprotein U-like protein 1	Hnrnpul1	Mus musculus	96.002	7	7	3.47851e+06	3.76625e+06	0.9236
1679	1	Q8VDN2	Q8VDN2	Sodium/potassium-transporting ATPase subunit alpha-1	Atp1a1	Mus musculus	112.983	7	7	13308902	15268930	0.871633
1680	1	Q8VDW0	Q8VDW0	ATP-dependent RNA helicase DDX39A	Ddx39a	Mus musculus	49.067	12	7	14309489	12654381	1.13079
1681	1	Q8VEJ9	Q8VEJ9	Vacuolar protein sorting-associated protein 4A	Vps4a	Mus musculus	48.908	7	7	2.53415e+06	2.65879e+06	0.953122
1682	1	Q8VEM8	Q8VEM8	Solute carrier family 25 member 3	Slc25a3	Mus musculus	39.632	7	7	34495331	35900656	0.960855
1683	1	Q8VH51	Q8VH51	RNA-binding protein 39	Rbm39	Mus musculus	59.406	7	7	10507254	8.57022e+06	1.22602
1684	1	Q91UZ5	Q91UZ5	Inositol monophosphatase 2	Impa2	Mus musculus	31.714	7	7	1.52105e+07	14376238	1.05803
1685	1	Q91V61	Q91V61	Sideroflexin-3	Sfxn3	Mus musculus	35.407	8	7	6.3818e+06	8940952	0.713771
1686	1	Q91VA7	Q91VA7	Isocitrate dehydrogenase [NAD] subunit, mitochondrial	Idh3b	Mus musculus	42.193	7	7	3024043	2691721	1.12346
1687	1	Q91VH2	Q91VH2	Sorting nexin-9	Snx9	Mus musculus	66.545	7	7	1.66439e+06	1.75593e+06	0.947863
1688	1	Q91W96	Q91W96	Anaphase-promoting complex subunit 4	Anapc4	Mus musculus	91.71	7	7	1211536	1.03986e+06	1.16509
1689	1	Q91WN4	Q91WN4	Kynurenine 3-monooxygenase	Kmo	Mus musculus	54.531	7	7	1209988	1.88928e+06	0.640449
1690	1	Q91XU3	Q91XU3	Phosphatidylinositol 5-phosphate 4-kinase type-2 gamma	Pip4k2c	Mus musculus	47.334	7	7	4621308	2.95232e+06	1.56531
1691	1	Q91Z53	Q91Z53	Glyoxylate reductase/hydroxypyruvate reductase	Grhpr	Mus musculus	35.33	7	7	1789358	2073265	0.863063
1692	1	Q91Z96	Q91Z96	BMP-2-inducible protein kinase	Bmp2k	Mus musculus	126.185	8	7	1.40391e+06	1.11499e+06	1.25913
1693	1	Q920Q8	Q920Q8	Influenza virus NS1A-binding protein homolog	Ivns1abp	Mus musculus	71.582	7	7	2.57862e+06	2.02875e+06	1.27104
1694	1	Q921E6	Q921E6	Polycomb protein EED	Eed	Mus musculus	50.197	7	7	2370198	1.77162e+06	1.33787
1695	1	Q921F2	Q921F2	TAR DNA-binding protein 43	Tardbp	Mus musculus	44.549	7	7	44280873	49048553	0.902797
1696	1	Q921Q3	Q921Q3	Chitobiosyldiphosphodolichol beta-mannosyltransferase	Alg1	Mus musculus	54.418	7	7	2.07057e+06	1917799	1.07966
1697	1	Q921T2	Q921T2	Torsin-1A-interacting protein 1	Tor1aip1	Mus musculus	66.782	7	7	14248653	1.54085e+07	0.924729
1698	1	Q922E6	Q922E6	FAST kinase domain-containing protein 2, mitochondrial	Fastkd2	Mus musculus	78.949	7	7	1365678	1.32011e+06	1.03452
1699	1	Q924Z6	Q924Z6	Exportin-6	Xpo6	Mus musculus	128.667	7	7	1.36997e+06	1.04997e+06	1.30477
1700	1	Q99J10	Q99J10	Cytoplasmic tRNA 2-thiolation protein 1	Ctu1	Mus musculus	43.823	7	7	1.85467e+06	2.08043e+06	0.891486
1701	1	Q99JR8	Q99JR8	SWI/SNF-related matrix-associated actin-dependent regulator of chromatin subfamily D member 2	Smarcd2	Mus musculus	59.085	8	7	1.48593e+06	700926	2.11995
1702	1	Q99K95	Q99K95	Replication termination factor 2	Rtf2	Mus musculus	33.935	7	7	5.94005e+06	4.82922e+06	1.23002
1703	1	Q99KE1	Q99KE1	NAD-dependent malic enzyme, mitochondrial	Me2	Mus musculus	65.798	7	7	1.46498e+06	1.52632e+06	0.959815
1704	1	Q99KK7	Q99KK7	Dipeptidyl peptidase 3	Dpp3	Mus musculus	82.9	7	7	1.63801e+06	1.16723e+06	1.40334
1705	1	Q99KN2	Q99KN2	Probable cytosolic iron-sulfur protein assembly protein CIAO1	Ciao1	Mus musculus	37.632	7	7	8.35138e+06	8.05668e+06	1.03658
1706	1	Q99L47	Q99L47	Hsc70-interacting protein	St13	Mus musculus	41.658	7	7	12250840	10872876	1.12673
1707	1	Q99LC5	Q99LC5	Electron transfer flavoprotein subunit alpha, mitochondrial	Etfa	Mus musculus	35.011	7	7	3.77402e+06	4.33586e+06	0.870421
1708	1	Q99LM2	Q99LM2	CDK5 regulatory subunit-associated protein 3	Cdk5rap3	Mus musculus	56.993	7	7	1.38779e+06	1810174	0.76666
1709	1	Q99P72	Q99P72	Reticulon-4	Rtn4	Mus musculus	126.617	7	7	3.94383e+06	1.99243e+06	1.9794
1710	1	Q99P91	Q99P91	Transmembrane glycoprotein NMB	Gpnmb	Mus musculus	63.675	7	7	2.54534e+06	2.8168e+06	0.903627
1711	1	Q99PP7	Q99PP7	E3 ubiquitin-protein ligase TRIM33	Trim33	Mus musculus	123.844	7	7	859786	1.03475e+06	0.830915
1712	1	Q9CPV4	Q9CPV4	Glyoxalase domain-containing protein 4	Glod4	Mus musculus	33.318	7	7	1.95168e+06	2.12519e+06	0.918357
1713	1	Q9CPX6	Q9CPX6	Ubiquitin-like-conjugating enzyme ATG3	Atg3	Mus musculus	35.798	7	7	11107774	12716321	0.873505
1714	1	Q9CQE8	Q9CQE8	RNA transcription, translation and transport factor protein	RTRAF	Mus musculus	28.153	7	7	4927281	5030995	0.979385
1715	1	Q9CSN1	Q9CSN1	SNW domain-containing protein 1	Snw1	Mus musculus	61.475	7	7	2.77048e+06	2.50567e+06	1.10568
1716	1	Q9CWW7	Q9CWW7	CXXC-type zinc finger protein 1	Cxxc1	Mus musculus	76.17	7	7	1941376	1.53041e+06	1.26853
1717	1	Q9CXK9	Q9CXK9	RNA-binding protein 33	Rbm33	Mus musculus	137.326	7	7	1.26562e+06	1.12823e+06	1.12178
1718	1	Q9CXR1	Q9CXR1	Dehydrogenase/reductase SDR family member 7	Dhrs7	Mus musculus	38.167	8	7	12024889	10434298	1.15244
1719	1	Q9CXY9	Q9CXY9	GPI-anchor transamidase	Pigk	Mus musculus	44.895	7	7	4627977	4.6597e+06	0.993192
1720	1	Q9CYN2	Q9CYN2	Signal peptidase complex subunit 2	Spcs2	Mus musculus	24.978	7	7	19245030	16257779	1.18374
1721	1	Q9CZG3	Q9CZG3	COMM domain-containing protein 8	Commd8	Mus musculus	20.854	7	7	2.45941e+06	2416669	1.01768
1722	1	Q9CZR8	Q9CZR8	Elongation factor Ts, mitochondrial	Tsfm	Mus musculus	35.334	7	7	7742866	23815313	0.325121
1723	1	Q9CZW5	Q9CZW5	Mitochondrial import receptor subunit TOM70	Tomm70	Mus musculus	67.59	7	7	6950667	5503071	1.26305
1724	1	Q9D1C8	Q9D1C8	Vacuolar protein sorting-associated protein 28 homolog	Vps28	Mus musculus	25.45	7	7	1233507	1.86028e+06	0.663077
1725	1	Q9D1M4	Q9D1M4	Eukaryotic translation elongation factor 1 epsilon-1	Eef1e1	Mus musculus	19.856	7	7	3334947	3835389	0.86952
1726	1	Q9D2N9	Q9D2N9	Vacuolar protein sorting-associated protein 33A	Vps33a	Mus musculus	67.557	7	7	662932	3.15964e+06	0.209813
1727	1	Q9D2Y4	Q9D2Y4	Mixed lineage kinase domain-like protein	Mlkl	Mus musculus	54.317	7	7	1.63108e+06	2.50345e+06	0.651532
1728	1	Q9D6R2	Q9D6R2	Isocitrate dehydrogenase [NAD] subunit alpha, mitochondrial	Idh3a	Mus musculus	39.64	7	7	2.27193e+06	2.22281e+06	1.0221
1729	1	Q9D8S3	Q9D8S3	ADP-ribosylation factor GTPase-activating protein 3	Arfgap3	Mus musculus	57.456	7	7	2102320	2.07783e+06	1.01178
1730	1	Q9D8X1	Q9D8X1	Copper homeostasis protein cutC homolog	Cutc	Mus musculus	29.004	7	7	3.78392e+06	3640600	1.03937
1731	1	Q9DB25	Q9DB25	Dolichyl-phosphate beta-glucosyltransferase	Alg5	Mus musculus	36.792	7	7	8274589	9.41888e+06	0.878511
1732	1	Q9DBD5	Q9DBD5	Proline-, glutamic acid- and leucine-rich protein 1	Pelp1	Mus musculus	118.069	7	7	1.63858e+06	1.24581e+06	1.31527
1733	1	Q9DBG7	Q9DBG7	Signal recognition particle receptor subunit alpha	Srpra	Mus musculus	69.623	7	7	3353735	4.2181e+06	0.795082
1734	1	Q9DBU3	Q9DBU3	Serine/threonine-protein kinase RIO3	Riok3	Mus musculus	58.704	7	7	4.24245e+06	3564116	1.19032
1735	1	Q9DC23	Q9DC23	DnaJ homolog subfamily C member 10	Dnajc10	Mus musculus	90.583	7	7	3993974	5155098	0.774762
1736	1	Q9DCE9	Q9DCE9	Immunity-related GTPase family M protein 3	Igtp	Mus musculus	48.494	7	7	4148653	2.14913e+06	1.93038
1737	1	Q9EP71	Q9EP71	Ankycorbin	Rai14	Mus musculus	108.852	7	7	651531	291645	2.23399
1738	1	Q9EP97	Q9EP97	Sentrin-specific protease 3	Senp3	Mus musculus	64.405	7	7	1388060	1.20688e+06	1.15012
1739	1	Q9ESJ4	Q9ESJ4	NCK-interacting protein with SH3 domain	Nckipsd	Mus musculus	78.572	7	7	1.36992e+06	1.553e+06	0.882117
1740	1	Q9ET26	Q9ET26	E3 ubiquitin-protein ligase RNF114	Rnf114	Mus musculus	25.745	7	7	7969549	10261172	0.77667
1741	1	Q9JHK5	Q9JHK5	Pleckstrin	Plek	Mus musculus	39.9	7	7	6711566	5.49243e+06	1.22197
1742	1	Q9JHR7	Q9JHR7	Insulin-degrading enzyme	Ide	Mus musculus	117.772	7	7	880096	462457	1.90309
1743	1	Q9JI10	Q9JI10	Serine/threonine-protein kinase 3	Stk3	Mus musculus	56.856	7	7	1543336	1879485	0.821148
1744	1	Q9JII5	Q9JII5	DAZ-associated protein 1	Dazap1	Mus musculus	43.215	7	7	8.25127e+06	9.27657e+06	0.889474
1745	1	Q9JJA2	Q9JJA2	Conserved oligomeric Golgi complex subunit 8	Cog8	Mus musculus	71.603	7	7	1923808	1.95732e+06	0.98288
1746	1	Q9JJT9	Q9JJT9	Phosphorylated adapter RNA export protein	Phax	Mus musculus	43.246	7	7	1797595	429573	4.18461
1747	1	Q9JJU8	Q9JJU8	Adapter Sh3bgrl	Sh3bgrl	Mus musculus	12.809	7	7	6.48979e+07	5.78959e+07	1.12094
1748	1	Q9JKC7	Q9JKC7	AP-4 complex subunit mu-1	Ap4m1	Mus musculus	49.508	7	7	2.78315e+06	3.73339e+06	0.745475
1749	1	Q9JKC8	Q9JKC8	AP-3 complex subunit mu-1	Ap3m1	Mus musculus	46.935	9	7	7143685	6161139	1.15947
1750	1	Q9JKX6	Q9JKX6	ADP-sugar pyrophosphatase	Nudt5	Mus musculus	23.984	7	7	6.91889e+06	7.91837e+06	0.873778
1751	1	Q9JLI6	Q9JLI6	Selenocysteine lyase	Scly	Mus musculus	47.175	7	7	5.03518e+06	5.52793e+06	0.910861
1752	1	Q9JM90	Q9JM90	Signal-transducing adaptor protein 1	Stap1	Mus musculus	34.627	7	7	3135250	3299260	0.950289
1753	1	Q9QUR6	Q9QUR6	Prolyl endopeptidase	Prep	Mus musculus	80.754	7	7	2036367	1.98097e+06	1.02796
1754	1	Q9QY24	Q9QY24	Z-DNA-binding protein 1	Zbp1	Mus musculus	44.331	7	7	1.83567e+06	1.85165e+06	0.991372
1755	1	Q9QYA2	Q9QYA2	Mitochondrial import receptor subunit TOM40 homolog	Tomm40	Mus musculus	37.895	7	7	10561658	1.10297e+07	0.957561
1756	1	Q9QYB1	Q9QYB1	Chloride intracellular channel protein 4	Clic4	Mus musculus	28.729	7	7	4615342	5219486	0.884252
1757	1	Q9QYB5	Q9QYB5	Gamma-adducin	Add3	Mus musculus	78.778	7	7	1.94764e+06	2.84828e+06	0.683794
1758	1	Q9QZ88	Q9QZ88	Vacuolar protein sorting-associated protein 29	Vps29	Mus musculus	20.494	7	7	2.44864e+06	3.72994e+06	0.656484
1759	1	Q9QZD8	Q9QZD8	Mitochondrial dicarboxylate carrier	Slc25a10	Mus musculus	31.713	7	7	2.82592e+06	2.4568e+06	1.15024
1760	1	Q9R078	Q9R078	5'-AMP-activated protein kinase subunit beta-1	Prkab1	Mus musculus	30.307	8	7	2.28587e+06	1.86766e+06	1.22392
1761	1	Q9R099	Q9R099	Transducin beta-like protein 2	Tbl2	Mus musculus	49.585	7	7	871593	1.46915e+06	0.593265
1762	1	Q9R0G7	Q9R0G7	Zinc finger E-box-binding homeobox 2	Zeb2	Mus musculus	136.616	8	7	2.03031e+06	2.02288e+06	1.00367
1763	1	Q9R0X4	Q9R0X4	Acyl-coenzyme A thioesterase 9, mitochondrial	Acot9	Mus musculus	50.561	14	7	3.82007e+06	3.69542e+06	1.03373
1764	1	Q9R190	Q9R190	Metastasis-associated protein MTA2	Mta2	Mus musculus	75.031	8	7	3.47555e+06	2.6422e+06	1.3154
1765	1	Q9WTP6	Q9WTP6	Adenylate kinase 2, mitochondrial	Ak2	Mus musculus	26.47	7	7	3603014	1.96411e+06	1.83443
1766	1	Q9WUD1	Q9WUD1	E3 ubiquitin-protein ligase CHIP	Stub1	Mus musculus	34.907	7	7	2050393	1.66519e+06	1.23133
1767	1	Q9WUK4	Q9WUK4	Replication factor C subunit 2	Rfc2	Mus musculus	38.723	7	7	3.59991e+06	3.02804e+06	1.18886
1768	1	Q9WV60	Q9WV60	Glycogen synthase kinase-3 beta	Gsk3b	Mus musculus	46.709	7	7	4.39324e+06	2.30381e+06	1.90694
1769	1	Q9WVA3	Q9WVA3	Mitotic checkpoint protein BUB3	Bub3	Mus musculus	36.954	7	7	8.22466e+06	4.32293e+06	1.90256
1770	1	Q9WVQ5	Q9WVQ5	Methylthioribulose-1-phosphate dehydratase	Apip	Mus musculus	26.948	7	7	6164541	9.94318e+06	0.619977
1771	1	Q9Z0E6	Q9Z0E6	Guanylate-binding protein 2	Gbp2	Mus musculus	66.74	10	7	5.99715e+06	5508415	1.08873
1772	1	Q9Z1F9	Q9Z1F9	SUMO-activating enzyme subunit 2	Uba2	Mus musculus	70.57	7	7	5.23188e+06	5071566	1.03161
1773	1	Q9Z204	Q9Z204	Heterogeneous nuclear ribonucleoproteins C1/C2	Hnrnpc	Mus musculus	34.383	7	7	61514075	48858236	1.25903
1774	1	Q9Z2I0	Q9Z2I0	Mitochondrial proton/calcium exchanger protein	Letm1	Mus musculus	82.989	7	7	1.54849e+06	1.46875e+06	1.05429
1775	1	Q9Z2M7	Q9Z2M7	Phosphomannomutase 2	Pmm2	Mus musculus	27.658	8	7	15770301	16821826	0.93749
1776	1	Q9Z2V5	Q9Z2V5	Histone deacetylase 6	Hdac6	Mus musculus	125.788	7	7	1.33944e+06	1.5653e+06	0.855708
1777	1	Q9Z329	Q9Z329	Inositol 1,4,5-trisphosphate receptor type 2	Itpr2	Mus musculus	307.483	7	7	810985	654252	1.23956
1778	1	A0A0G2JG52	A0A0G2JG52	Crystallin beta-gamma domain containing 1	Crybg1	Mus musculus	223.45	6	6	1064497	1.14444e+06	0.930149
1779	1	A2A716	A2A716	Oxysterol-binding protein	Osbpl7	Mus musculus	95.031	6	6	604400	493447	1.22485
1780	1	A2A8Z1	A2A8Z1	Oxysterol-binding protein-related protein 9	Osbpl9	Mus musculus	83.112	6	6	1.12241e+06	909781	1.23371
1781	1	A2APB8	A2APB8	Targeting protein for Xklp2	Tpx2	Mus musculus	85.895	6	6	488022	665087	0.733771
1782	1	A2AR02	A2AR02	Peptidyl-prolyl cis-trans isomerase G	Ppig	Mus musculus	88.325	6	6	24674741	20931774	1.17882
1783	1	A2BDX3	A2BDX3	Adenylyltransferase and sulfurtransferase MOCS3	Mocs3	Mus musculus	49.376	6	6	627305	712383	0.880573
1784	1	A2RSY6	A2RSY6	TRMT1-like protein	Trmt1l	Mus musculus	80.861	6	6	1948798	1353414	1.43991
1785	1	A3KGB4	A3KGB4	TBC1 domain family member 8B	Tbc1d8b	Mus musculus	127.895	6	6	817981	1.60569e+06	0.509427
1786	1	A8C756	A8C756	tRNA (32-2'-O)-methyltransferase regulator THADA	Thada	Mus musculus	217.291	6	6	476333	294969	1.61486
1787	1	B1ART2	B1ART2	Vacuolar protein sorting 13D	Vps13d	Mus musculus	490.978	6	6	303546	286276	1.06033
1788	1	B1AUN2	B1AUN2	Translation initiation factor eIF2B subunit gamma	Eif2b3	Mus musculus	50.49	6	6	1769718	1713463	1.03283
1789	1	E9PUR0	E9PUR0	Ankyrin repeat and KH domain containing 1	Ankhd1	Mus musculus	269.679	6	6	1.1738e+06	1.06395e+06	1.10325
1790	1	E9PWW6	E9PWW6	Zinc finger CCCH type containing 7 A	Zc3h7a	Mus musculus	110.794	7	6	879560	697581	1.26087
1791	1	E9PYD1	E9PYD1	Family with sequence similarity 98, member C	Fam98c	Mus musculus	37.272	6	6	2211179	2171085	1.01847
1792	1	E9PZM7	E9PZM7	SR-related CTD-associated factor 11	Scaf11	Mus musculus	162.102	6	6	1.03578e+06	713486	1.45172
1793	1	E9Q2E4	E9Q2E4	HECT domain E3 ubiquitin protein ligase 4	Hectd4	Mus musculus	484.137	6	6	430127	219440	1.96011
1794	1	O08573	O08573	Galectin-9	Lgals9	Mus musculus	40.036	6	6	2.80241e+06	2153847	1.30112
1795	1	O08599	O08599	Syntaxin-binding protein 1	Stxbp1	Mus musculus	67.569	6	6	883170	978237	0.902818
1796	1	O08749	O08749	Dihydrolipoyl dehydrogenase, mitochondrial	Dld	Mus musculus	54.272	6	6	3131028	3651668	0.857424
1797	1	O08804	O08804	NK13	Serpinb6b	Mus musculus	42.534	7	6	2768208	3304246	0.837773
1798	1	O08807	O08807	Peroxiredoxin-4	Prdx4	Mus musculus	31.052	6	6	354657558	3.44655e+08	1.02902
1799	1	O09110	O09110	Dual specificity mitogen-activated protein kinase kinase 3	Map2k3	Mus musculus	39.298	6	6	4.50672e+06	5010676	0.899424
1800	1	O35130	O35130	Ribosomal RNA small subunit methyltransferase NEP1	Emg1	Mus musculus	26.975	6	6	4034055	1.72668e+06	2.33631
1801	1	O35405	O35405	5'-3' exonuclease PLD3	Pld3	Mus musculus	54.387	6	6	7141547	7143804	0.999684
1802	1	O35593	O35593	26S proteasome non-ATPase regulatory subunit 14	Psmd14	Mus musculus	34.577	6	6	50153970	46388790	1.08117
1803	1	O35857	O35857	Mitochondrial import inner membrane translocase subunit TIM44	Timm44	Mus musculus	51.09	6	6	4.43034e+06	4.66006e+06	0.950704
1804	1	O35954	O35954	Membrane-associated phosphatidylinositol transfer protein 1	Pitpnm1	Mus musculus	134.941	6	6	299649	391820	0.764761
1805	1	O54734	O54734	Dolichyl-diphosphooligosaccharide--protein glycosyltransferase 48 kDa subunit	Ddost	Mus musculus	49.027	6	6	4073142	4162169	0.97861
1806	1	O54984	O54984	ATPase GET3	Get3	Mus musculus	38.822	6	6	5.498e+06	5.32571e+06	1.03235
1807	1	O55098	O55098	Serine/threonine-protein kinase 10	Stk10	Mus musculus	111.907	6	6	2.55558e+06	2.53046e+06	1.00993
1808	1	O70152	O70152	Dolichol-phosphate mannosyltransferase subunit 1	Dpm1	Mus musculus	29.174	6	6	2.51206e+06	4486393	0.559929
1809	1	O70400	O70400	PDZ and LIM domain protein 1	Pdlim1	Mus musculus	35.772	6	6	1.91875e+06	1.0784e+06	1.77925
1810	1	O88696	O88696	ATP-dependent Clp protease proteolytic subunit, mitochondrial	Clpp	Mus musculus	29.802	6	6	4.62485e+06	4.20641e+06	1.09948
1811	1	O88796	O88796	Ribonuclease P protein subunit p30	Rpp30	Mus musculus	29.473	6	6	3318370	3.55264e+06	0.934057
1812	1	O88845	O88845	A-kinase anchor protein 10, mitochondrial	Akap10	Mus musculus	73.632	6	6	1.05291e+06	984852	1.0691
1813	1	P00375	P00375	Dihydrofolate reductase	Dhfr	Mus musculus	21.607	6	6	6425625	6861616	0.936459
1814	1	P01869	P01869	Ig gamma-1 chain C region, membrane-bound form	Ighg1	Mus musculus	43.387	6	6	2625245	708604	3.70481
1815	1	P01901	P01901	H-2 class I histocompatibility antigen, K-B alpha chain	H2-K1	Mus musculus	41.303	7	6	10650525	9.51718e+06	1.11908
1816	1	P04441	P04441	H-2 class II histocompatibility antigen gamma chain	Cd74	Mus musculus	31.559	6	6	1.10874e+07	1.22557e+07	0.904672
1817	1	P04627	P04627	Serine/threonine-protein kinase A-Raf	Araf	Mus musculus	67.582	10	6	3762803	2744697	1.37094
1818	1	P08249	P08249	Malate dehydrogenase, mitochondrial	Mdh2	Mus musculus	35.61	6	6	2854884	3605334	0.79185
1819	1	P10852	P10852	Amino acid transporter heavy chain SLC3A2	Slc3a2	Mus musculus	58.336	6	6	3.46804e+06	3.70458e+06	0.936151
1820	1	P11930	P11930	Acyl-coenzyme A diphosphatase NUDT19	Nudt19	Mus musculus	40.32	6	6	1.15283e+06	1.0363e+06	1.11245
1821	1	P12367	P12367	cAMP-dependent protein kinase type II-alpha regulatory subunit	Prkar2a	Mus musculus	45.388	6	6	2132457	2040396	1.04512
1822	1	P13020	P13020	Gelsolin	Gsn	Mus musculus	85.943	8	6	5820340	5182469	1.12308
1823	1	P14131	P14131	Small ribosomal subunit protein uS9	Rps16	Mus musculus	16.444	6	6	29173594	30590835	0.953671
1824	1	P16332	P16332	Methylmalonyl-CoA mutase, mitochondrial	Mmut	Mus musculus	82.846	6	6	1.45927e+06	1278503	1.14139
1825	1	P17182	P17182	Alpha-enolase	Eno1	Mus musculus	47.14	18	6	2.03214e+08	2.20751e+08	0.920558
1826	1	P17225	P17225	Polypyrimidine tract-binding protein 1	Ptbp1	Mus musculus	59.32	7	6	13576846	11520280	1.17852
1827	1	P17439	P17439	Lysosomal acid glucosylceramidase	Gba1	Mus musculus	57.622	6	6	1414667	1537757	0.919955
1828	1	P18242	P18242	Cathepsin D	Ctsd	Mus musculus	44.954	6	6	2.79879e+06	4506403	0.621071
1829	1	P19157	P19157	Glutathione S-transferase P 1	Gstp1	Mus musculus	23.608	13	6	58241942	47065946	1.23745
1830	1	P19973	P19973	Lymphocyte-specific protein 1	Lsp1	Mus musculus	36.715	6	6	33497920	31689439	1.05707
1831	1	P20108	P20108	Thioredoxin-dependent peroxide reductase, mitochondrial	Prdx3	Mus musculus	28.128	6	6	22276980	24115190	0.923774
1832	1	P24452	P24452	Macrophage-capping protein	Capg	Mus musculus	39.241	6	6	8908196	8405097	1.05986
1833	1	P24788	P24788	Cyclin-dependent kinase 11B	Cdk11b	Mus musculus	91.514	6	6	1.31562e+06	950213	1.38455
1834	1	P27659	P27659	Large ribosomal subunit protein uL3	Rpl3	Mus musculus	46.11	8	6	31592550	27672820	1.14165
1835	1	P28660	P28660	Nck-associated protein 1	Nckap1	Mus musculus	128.785	6	6	308678	473017	0.652573
1836	1	P28741	P28741	Kinesin-like protein KIF3A	Kif3a	Mus musculus	80.171	6	6	1.47963e+06	1368618	1.08112
1837	1	P28798	P28798	Progranulin	Grn	Mus musculus	63.458	6	6	923236	865359	1.06688
1838	1	P33611	P33611	DNA polymerase alpha subunit B	Pola2	Mus musculus	66.214	6	6	911591	1106381	0.823939
1839	1	P34022	P34022	Ran-specific GTPase-activating protein	Ranbp1	Mus musculus	23.596	6	6	39220034	40263065	0.974095
1840	1	P35486	P35486	Pyruvate dehydrogenase E1 component subunit alpha, somatic form, mitochondrial	Pdha1	Mus musculus	43.231	6	6	5.97997e+06	5.97888e+06	1.00018
1841	1	P35550	P35550	rRNA 2'-O-methyltransferase fibrillarin	Fbl	Mus musculus	34.305	8	6	18743027	17992828	1.04169
1842	1	P35980	P35980	Large ribosomal subunit protein eL18	Rpl18	Mus musculus	21.646	6	6	82158846	6.97794e+07	1.17741
1843	1	P47911	P47911	Large ribosomal subunit protein eL6	Rpl6	Mus musculus	33.508	6	6	14515945	12405457	1.17013
1844	1	P48962	P48962	ADP/ATP translocase 1	Slc25a4	Mus musculus	32.905	6	6	56032027	71869878	0.779632
1845	1	P50247	P50247	Adenosylhomocysteinase	Ahcy	Mus musculus	47.686	6	6	2333375	1936840	1.20473
1846	1	P50580	P50580	Proliferation-associated protein 2G4	Pa2g4	Mus musculus	43.696	6	6	633038	1.70246e+06	0.371838
1847	1	P51881	P51881	ADP/ATP translocase 2	Slc25a5	Mus musculus	32.933	11	6	60788463	161271137	0.376933
1848	1	P56546	P56546	C-terminal-binding protein 2	Ctbp2	Mus musculus	48.959	7	6	8546989	8763738	0.975268
1849	1	P57759	P57759	Endoplasmic reticulum resident protein 29	Erp29	Mus musculus	28.823	6	6	22406195	20518603	1.09199
1850	1	P58501	P58501	PAX3- and PAX7-binding protein 1	Paxbp1	Mus musculus	104.838	6	6	1.28749e+06	1.29953e+06	0.990733
1851	1	P59110	P59110	Sentrin-specific protease 1	Senp1	Mus musculus	72.512	6	6	263141	1.00567e+06	0.261657
1852	1	P59114	P59114	mRNA (2'-O-methyladenosine-N(6)-)-methyltransferase	Pcif1	Mus musculus	80.504	6	6	1046008	1.11326e+06	0.939594
1853	1	P59999	P59999	Actin-related protein 2/3 complex subunit 4	Arpc4	Mus musculus	19.666	6	6	13921036	14147144	0.984017
1854	1	P60766	P60766	Cell division control protein 42 homolog	Cdc42	Mus musculus	21.257	6	6	9.23953e+06	9168312	1.00777
1855	1	P61290	P61290	Proteasome activator complex subunit 3	Psme3	Mus musculus	29.504	6	6	1251531	1.26072e+06	0.992709
1856	1	P61620	P61620	Protein transport protein Sec61 subunit alpha isoform 1	Sec61a1	Mus musculus	52.264	6	6	9434458	1.01652e+07	0.928117
1857	1	P61963	P61963	DDB1- and CUL4-associated factor 7	Dcaf7	Mus musculus	38.925	6	6	3.04232e+06	1899747	1.60144
1858	1	P62281	P62281	Small ribosomal subunit protein uS17	Rps11	Mus musculus	18.429	6	6	54598226	50998005	1.0706
1859	1	P62806	P62806	Histone H4	H4c16	Mus musculus	11.365	6	6	1.66684e+07	2.2247e+08	0.0749244
1860	1	P62889	P62889	Large ribosomal subunit protein eL30	Rpl30	Mus musculus	12.784	6	6	41843198	35820942	1.16812
1861	1	P63005	P63005	Platelet-activating factor acetylhydrolase IB subunit beta	Pafah1b1	Mus musculus	46.672	6	6	1575451	1526626	1.03198
1862	1	P63276	P63276	Small ribosomal subunit protein eS17	Rps17	Mus musculus	15.524	6	6	3.49611e+07	2.63049e+07	1.32907
1863	1	P70122	P70122	Ribosome maturation protein SBDS	Sbds	Mus musculus	28.781	6	6	7538354	7837431	0.96184
1864	1	P70188	P70188	Kinesin-associated protein 3	Kifap3	Mus musculus	91.29	6	6	1.07689e+06	611463	1.76118
1865	1	P70280	P70280	Vesicle-associated membrane protein 7	Vamp7	Mus musculus	24.965	6	6	2.37607e+06	2.05125e+06	1.15835
1866	1	P70318	P70318	Nucleolysin TIAR	Tial1	Mus musculus	43.389	8	6	1829682	1.8723e+06	0.977239
1867	1	P84096	P84096	Rho-related GTP-binding protein RhoG	Rhog	Mus musculus	21.308	7	6	52391400	53504180	0.979202
1868	1	P97461	P97461	Small ribosomal subunit protein uS7	Rps5	Mus musculus	22.878	6	6	2992503	3.48931e+06	0.857621
1869	1	P97821	P97821	Dipeptidyl peptidase 1	Ctsc	Mus musculus	52.379	6	6	3547369	3.61683e+06	0.980795
1870	1	Q00422	Q00422	GA-binding protein alpha chain	Gabpa	Mus musculus	51.344	6	6	1585530	1481213	1.07043
1871	1	Q00558	Q00558	40-kDa huntingtin-associated protein	F8a1	Mus musculus	40.473	6	6	1.55162e+06	1.03403e+06	1.50056
1872	1	Q01730	Q01730	Ras suppressor protein 1	Rsu1	Mus musculus	31.551	6	6	3.26454e+06	4.08196e+06	0.799749
1873	1	Q07763	Q07763	Natural killer cell receptor 2B4	Cd244	Mus musculus	44.839	6	6	9365768	2992464	3.12978
1874	1	Q08943	Q08943	FACT complex subunit SSRP1	Ssrp1	Mus musculus	80.862	6	6	2.35459e+06	1.98039e+06	1.18895
1875	1	Q0GNC1	Q0GNC1	Inverted formin-2	Inf2	Mus musculus	138.561	6	6	1.4275e+06	2.10231e+06	0.679012
1876	1	Q0KL02	Q0KL02	Triple functional domain protein	Trio	Mus musculus	347.867	8	6	529406	544096	0.973001
1877	1	Q3TMP1	Q3TMP1	General transcription factor IIIC, polypeptide 3	Gtf3c3	Mus musculus	100.62	6	6	650304	620594	1.04787
1878	1	Q3TX08	Q3TX08	tRNA (guanine(26)-N(2))-dimethyltransferase	Trmt1	Mus musculus	72.348	6	6	515903	665499	0.775213
1879	1	Q3U2P1	Q3U2P1	Protein transport protein Sec24A	Sec24a	Mus musculus	118.783	6	6	1680296	1685548	0.996884
1880	1	Q3U319	Q3U319	E3 ubiquitin-protein ligase BRE1B	Rnf40	Mus musculus	113.967	6	6	879477	1.08004e+06	0.814296
1881	1	Q3U435	Q3U435	Matrix metalloproteinase-25	Mmp25	Mus musculus	68.495	6	6	3.58948e+06	3.0441e+06	1.17916
1882	1	Q3U6Q4	Q3U6Q4	Phosphoinositide 3-kinase regulatory subunit 6	Pik3r6	Mus musculus	84.664	6	6	1801061	1196439	1.50535
1883	1	Q3U829	Q3U829	AP-5 complex subunit zeta-1	Ap5z1	Mus musculus	89.406	6	6	1137198	953105	1.19315
1884	1	Q3UFS0	Q3UFS0	Protein zyg-11 homolog B	Zyg11b	Mus musculus	83.993	6	6	471118	302763	1.55606
1885	1	Q3UHD6	Q3UHD6	Sorting nexin-27	Snx27	Mus musculus	60.988	6	6	1485140	1377138	1.07842
1886	1	Q3UM45	Q3UM45	Protein phosphatase 1 regulatory subunit 7	Ppp1r7	Mus musculus	41.29	6	6	1.86903e+06	2272399	0.822492
1887	1	Q3UPF5	Q3UPF5	Zinc finger CCCH-type antiviral protein 1	Zc3hav1	Mus musculus	106.687	6	6	1.31545e+06	1.00726e+06	1.30597
1888	1	Q3UPH7	Q3UPH7	Rho guanine nucleotide exchange factor 40	Arhgef40	Mus musculus	165.134	6	6	714179	819651	0.871321
1889	1	Q3UQN2	Q3UQN2	F-BAR domain only protein 2	Fcho2	Mus musculus	88.737	6	6	2230585	1217987	1.83137
1890	1	Q3UUJ4	Q3UUJ4	STE20-related kinase adapter protein alpha	Strada	Mus musculus	48.234	6	6	2320770	2.12494e+06	1.09216
1891	1	Q3UYH7	Q3UYH7	G protein-coupled receptor kinase 3	Grk3	Mus musculus	79.658	6	6	1.41649e+06	1.51174e+06	0.936996
1892	1	Q3V0C5	Q3V0C5	Ubiquitin carboxyl-terminal hydrolase 48	Usp48	Mus musculus	120.632	6	6	1.46326e+06	1.34152e+06	1.09074
1893	1	Q4VC33	Q4VC33	E3 ubiquitin-protein transferase MAEA	Maea	Mus musculus	45.339	6	6	646586	1305408	0.495314
1894	1	Q5NCJ0	Q5NCJ0	Rap guanine nucleotide exchange factor (GEF) 6	Rapgef6	Mus musculus	179.23	6	6	806740	460340	1.75249
1895	1	Q5SFM8	Q5SFM8	RNA-binding protein 27	Rbm27	Mus musculus	118.552	7	6	254562	346539	0.734586
1896	1	Q5U3K5	Q5U3K5	Rab-like protein 6	Rabl6	Mus musculus	79.831	6	6	822555	1.99016e+06	0.413311
1897	1	Q5U458	Q5U458	DnaJ homolog subfamily C member 11	Dnajc11	Mus musculus	63.233	6	6	1489975	695522	2.14224
1898	1	Q60598	Q60598	Src substrate cortactin	Cttn	Mus musculus	61.248	6	6	3.27384e+06	382531	8.55838
1899	1	Q60668	Q60668	Heterogeneous nuclear ribonucleoprotein D0	Hnrnpd	Mus musculus	38.355	6	6	7783939	10052482	0.77433
1900	1	Q60714	Q60714	Long-chain fatty acid transport protein 1	Slc27a1	Mus musculus	71.275	6	6	1.47955e+06	1.27873e+06	1.15704
1901	1	Q60823	Q60823	RAC-beta serine/threonine-protein kinase	Akt2	Mus musculus	55.742	6	6	777133	673891	1.1532
1902	1	Q60866	Q60866	Phosphotriesterase-related protein	Pter	Mus musculus	39.218	6	6	1.4263e+06	1.35837e+06	1.05001
1903	1	Q60902	Q60902	Epidermal growth factor receptor substrate 15-like 1	Eps15l1	Mus musculus	99.31	6	6	768964	775842	0.991134
1904	1	Q60967	Q60967	Bifunctional 3'-phosphoadenosine 5'-phosphosulfate synthase 1	Papss1	Mus musculus	70.795	6	6	2270325	1647407	1.37812
1905	1	Q61171	Q61171	Peroxiredoxin-2	Prdx2	Mus musculus	21.776	6	6	6.03793e+07	6.1281e+07	0.985286
1906	1	Q61214	Q61214	Dual specificity tyrosine-phosphorylation-regulated kinase 1A	Dyrk1a	Mus musculus	85.495	7	6	100108	985778	0.101552
1907	1	Q61823	Q61823	Programmed cell death protein 4	Pdcd4	Mus musculus	51.703	6	6	4563965	4989769	0.914665
1908	1	Q62048	Q62048	Astrocytic phosphoprotein PEA-15	Pea15	Mus musculus	15.051	6	6	2.40422e+06	2.47196e+06	0.972598
1909	1	Q62073	Q62073	Mitogen-activated protein kinase kinase kinase 7	Map3k7	Mus musculus	64.228	6	6	1.1315e+06	746328	1.51609
1910	1	Q62086	Q62086	Serum paraoxonase/arylesterase 2	Pon2	Mus musculus	39.619	6	6	7032084	8580628	0.81953
1911	1	Q62191	Q62191	E3 ubiquitin-protein ligase TRIM21	Trim21	Mus musculus	54.177	6	6	2258661	2.81197e+06	0.803231
1912	1	Q64096	Q64096	Guanine nucleotide exchange factor DBS	Mcf2l	Mus musculus	129.115	6	6	462719	567207	0.815786
1913	1	Q64261	Q64261	Cyclin-dependent kinase 6	Cdk6	Mus musculus	37.03	6	6	1.27703e+06	1111592	1.14883
1914	1	Q64343	Q64343	ATP-binding cassette sub-family G member 1	Abcg1	Mus musculus	74.033	6	6	1505449	1297132	1.1606
1915	1	Q64434	Q64434	Protein-tyrosine kinase 6	Ptk6	Mus musculus	51.973	6	6	2.93072e+06	847627	3.45756
1916	1	Q64516	Q64516	Glycerol kinase	Gk	Mus musculus	61.228	10	6	4684394	2.99921e+06	1.56188
1917	1	Q64674	Q64674	Spermidine synthase	Srm	Mus musculus	33.995	6	6	5110750	6333778	0.806904
1918	1	Q689Z5	Q689Z5	Protein strawberry notch homolog 1	Sbno1	Mus musculus	153.74	8	6	1.12168e+06	779132	1.43966
1919	1	Q69ZF3	Q69ZF3	Non-lysosomal glucosylceramidase	Gba2	Mus musculus	103.296	6	6	1.15714e+06	910884	1.27035
1920	1	Q6DFV1	Q6DFV1	Condensin-2 complex subunit G2	Ncapg2	Mus musculus	130.895	6	6	448026	664171	0.674564
1921	1	Q6DFW5	Q6DFW5	Phospholipid-transporting ATPase IF	Atp11b	Mus musculus	133.539	6	6	505761	846125	0.597738
1922	1	Q6NVF9	Q6NVF9	Cleavage and polyadenylation specificity factor subunit 6	Cpsf6	Mus musculus	59.154	6	6	2477984	3252827	0.761794
1923	1	Q6NXI6	Q6NXI6	Regulation of nuclear pre-mRNA domain-containing protein 2	Rprd2	Mus musculus	156.589	6	6	1.13945e+06	1.27268e+06	0.895314
1924	1	Q6P073	Q6P073	Ubiquitin-conjugating enzyme E2 J2	Ube2j2	Mus musculus	28.956	6	6	1082731	1366909	0.792102
1925	1	Q6P5E6	Q6P5E6	ADP-ribosylation factor-binding protein GGA2	Gga2	Mus musculus	66.051	6	6	1588051	1.80057e+06	0.88197
1926	1	Q6P5G6	Q6P5G6	UBX domain-containing protein 7	Ubxn7	Mus musculus	52.162	6	6	2.4681e+06	1.0212e+06	2.41685
1927	1	Q6P9Q6	Q6P9Q6	FK506-binding protein 15	Fkbp15	Mus musculus	132.963	6	6	1.47404e+06	624018	2.36217
1928	1	Q6PCN7	Q6PCN7	Helicase-like transcription factor	Hltf	Mus musculus	113.318	6	6	155494	534213	0.291072
1929	1	Q6PF93	Q6PF93	Phosphatidylinositol 3-kinase catalytic subunit type 3	Pik3c3	Mus musculus	101.49	6	6	606988	681148	0.891126
1930	1	Q6QI06	Q6QI06	Rapamycin-insensitive companion of mTOR	Rictor	Mus musculus	191.573	6	6	238682	345963	0.689906
1931	1	Q6Y5D8	Q6Y5D8	Rho GTPase-activating protein 10	Arhgap10	Mus musculus	89.368	6	6	749644	1.16257e+06	0.644815
1932	1	Q6ZPU9	Q6ZPU9	KIF-binding protein	Kifbp	Mus musculus	71.052	6	6	1238529	1216319	1.01826
1933	1	Q6ZQI3	Q6ZQI3	Malectin	Mlec	Mus musculus	32.339	6	6	3590770	4051880	0.886199
1934	1	Q7TMI3	Q7TMI3	E3 ubiquitin-protein ligase UHRF2	Uhrf2	Mus musculus	90.104	6	6	557568	944983	0.590029
1935	1	Q7TNL5	Q7TNL5	Serine/threonine-protein phosphatase 2A 56 kDa regulatory subunit	Ppp2r5d	Mus musculus	69.124	6	6	1.14662e+06	1.25466e+06	0.913888
1936	1	Q7TSH2	Q7TSH2	Phosphorylase b kinase regulatory subunit beta	Phkb	Mus musculus	123.892	6	6	1213164	1.38573e+06	0.875466
1937	1	Q80U56	Q80U56	Late secretory pathway protein AVL9 homolog	Avl9	Mus musculus	72.187	6	6	1.16019e+06	743937	1.55952
1938	1	Q80U58	Q80U58	Pumilio homolog 2	Pum2	Mus musculus	114.316	7	6	1.99732e+06	1.21357e+06	1.64582
1939	1	Q80V86	Q80V86	Integrator complex subunit 8	Ints8	Mus musculus	113.354	6	6	1279278	1.14664e+06	1.11567
1940	1	Q80W00	Q80W00	Serine/threonine-protein phosphatase 1 regulatory subunit 10	Ppp1r10	Mus musculus	94.373	6	6	956586	882125	1.08441
1941	1	Q80XR2	Q80XR2	Calcium-transporting ATPase type 2C member 1	Atp2c1	Mus musculus	100.301	7	6	901652	1119883	0.805131
1942	1	Q80YA3	Q80YA3	Phospholipase DDHD1	Ddhd1	Mus musculus	61.824	6	6	2.48847e+06	1819370	1.36777
1943	1	Q811J3	Q811J3	Iron-responsive element-binding protein 2	Ireb2	Mus musculus	104.922	6	6	1367700	1.78323e+06	0.766977
1944	1	Q8BFU3	Q8BFU3	RING finger protein 214	Rnf214	Mus musculus	73.628	6	6	330751	530681	0.623258
1945	1	Q8BFW4	Q8BFW4	E3 ubiquitin-protein ligase TRIM65	Trim65	Mus musculus	58.456	6	6	605244	481256	1.25763
1946	1	Q8BFZ9	Q8BFZ9	Erlin-2	Erlin2	Mus musculus	37.873	8	6	1.55192e+06	1.46155e+06	1.06183
1947	1	Q8BG51	Q8BG51	Mitochondrial Rho GTPase 1	Rhot1	Mus musculus	72.243	7	6	468148	520252	0.899848
1948	1	Q8BGC0	Q8BGC0	17S U2 SnRNP complex component HTATSF1	Htatsf1	Mus musculus	86.241	6	6	1752721	1.42435e+06	1.23054
1949	1	Q8BGV0	Q8BGV0	Asparaginyl-tRNA synthetase	Nars2	Mus musculus	53.962	6	6	540235	673180	0.802513
1950	1	Q8BH57	Q8BH57	WD repeat-containing protein 48	Wdr48	Mus musculus	76.007	6	6	1.22663e+06	1.24874e+06	0.982295
1951	1	Q8BHZ4	Q8BHZ4	Zinc finger protein 592	Znf592	Mus musculus	137.513	6	6	768169	373499	2.05669
1952	1	Q8BJ05	Q8BJ05	Zinc finger CCCH domain-containing protein 14	Zc3h14	Mus musculus	82.41	6	6	326903	188863	1.7309
1953	1	Q8BJM7	Q8BJM7	S-adenosyl-L-methionine-dependent tRNA 4-demethylwyosine synthase TYW1	Tyw1	Mus musculus	81.6	6	6	1.03434e+06	1.08716e+06	0.951413
1954	1	Q8BK58	Q8BK58	HSPB1-associated protein 1	Hspbap1	Mus musculus	54.395	6	6	1221711	830440	1.47116
1955	1	Q8BKE6	Q8BKE6	Cytochrome P450 20A1	Cyp20a1	Mus musculus	52.152	6	6	1993479	1677393	1.18844
1956	1	Q8BM85	Q8BM85	TBC domain-containing protein kinase-like protein	Tbck	Mus musculus	86.371	6	6	444893	922450	0.482296
1957	1	Q8BMF4	Q8BMF4	Dihydrolipoyllysine-residue acetyltransferase component of pyruvate dehydrogenase complex, mitochondrial	Dlat	Mus musculus	67.944	6	6	2850853	3218670	0.885724
1958	1	Q8BQM4	Q8BQM4	HEAT repeat-containing protein 3	Heatr3	Mus musculus	74.306	6	6	1.37332e+06	893566	1.5369
1959	1	Q8BTI7	Q8BTI7	Serine/threonine-protein phosphatase 6 regulatory ankyrin repeat subunit C	Ankrd52	Mus musculus	115.035	6	6	1.08236e+06	615184	1.7594
1960	1	Q8BUM3	Q8BUM3	Tyrosine-protein phosphatase non-receptor type 7	Ptpn7	Mus musculus	40.351	6	6	8750327	9.1763e+06	0.953579
1961	1	Q8BVQ5	Q8BVQ5	Protein phosphatase methylesterase 1	Ppme1	Mus musculus	42.256	6	6	6.83417e+06	5534079	1.23493
1962	1	Q8BWM0	Q8BWM0	Prostaglandin E synthase 2	Ptges2	Mus musculus	43.324	6	6	2.82244e+06	2.75272e+06	1.02533
1963	1	Q8BYL4	Q8BYL4	Tyrosine--tRNA ligase, mitochondrial	Yars2	Mus musculus	52.598	6	6	636914	1.4647e+06	0.434841
1964	1	Q8BYN3	Q8BYN3	Inositol-tetrakisphosphate 1-kinase	Itpk1	Mus musculus	46.145	6	6	2.85397e+06	3076246	0.927745
1965	1	Q8BZ20	Q8BZ20	Protein mono-ADP-ribosyltransferase PARP12	Parp12	Mus musculus	79.918	6	6	640062	791183	0.808994
1966	1	Q8C078	Q8C078	Calcium/calmodulin-dependent protein kinase kinase 2	Camkk2	Mus musculus	64.617	6	6	4350979	4493469	0.96829
1967	1	Q8C079	Q8C079	Striatin-interacting protein 1	Strip1	Mus musculus	95.587	6	6	978085	864058	1.13197
1968	1	Q8C0L9	Q8C0L9	Glycerophosphocholine phosphodiesterase GPCPD1	Gpcpd1	Mus musculus	76.579	6	6	1.1129e+06	1.1496e+06	0.968079
1969	1	Q8C0M9	Q8C0M9	Isoaspartyl peptidase/L-asparaginase	Asrgl1	Mus musculus	33.948	6	6	2.42668e+06	1.4213e+06	1.70736
1970	1	Q8C166	Q8C166	Copine-1	Cpne1	Mus musculus	58.885	6	6	7333624	6132871	1.19579
1971	1	Q8C1Y8	Q8C1Y8	Vacuolar fusion protein CCZ1 homolog	Ccz1	Mus musculus	55.505	6	6	677161	809078	0.836955
1972	1	Q8C878	Q8C878	NEDD8-activating enzyme E1 catalytic subunit	Uba3	Mus musculus	51.738	6	6	3648684	2299001	1.58707
1973	1	Q8CDN6	Q8CDN6	Thioredoxin-like protein 1	Txnl1	Mus musculus	32.237	6	6	2.16423e+06	1.74779e+06	1.23827
1974	1	Q8CGA0	Q8CGA0	Protein phosphatase 1F	Ppm1f	Mus musculus	49.612	6	6	1.79296e+06	2.38134e+06	0.752921
1975	1	Q8CH72	Q8CH72	E3 ubiquitin-protein ligase TRIM32	Trim32	Mus musculus	72.057	6	6	642134	653260	0.982969
1976	1	Q8CI11	Q8CI11	Guanine nucleotide-binding protein-like 3	Gnl3	Mus musculus	60.786	6	6	967854	908834	1.06494
1977	1	Q8CI75	Q8CI75	DIS3-like exonuclease 2	Dis3l2	Mus musculus	97.777	6	6	869598	573481	1.51635
1978	1	Q8CIE4	Q8CIE4	Protein mono-ADP-ribosyltransferase PARP10	Parp10	Mus musculus	103.679	6	6	598578	998994	0.599181
1979	1	Q8JZQ2	Q8JZQ2	AFG3-like protein 2	Afg3l2	Mus musculus	89.519	7	6	1.9866e+06	2.28571e+06	0.869138
1980	1	Q8JZU2	Q8JZU2	Tricarboxylate transport protein, mitochondrial	Slc25a1	Mus musculus	33.93	6	6	3455576	3.39595e+06	1.01756
1981	1	Q8K019	Q8K019	Bcl-2-associated transcription factor 1	Bclaf1	Mus musculus	106.003	6	6	5.72799e+06	2268063	2.5255
1982	1	Q8K0T0	Q8K0T0	Reticulon-1	Rtn1	Mus musculus	83.574	6	6	1988213	1656033	1.20059
1983	1	Q8K1E6	Q8K1E6	Alpha-ketoglutarate-dependent dioxygenase alkB homolog 3	Alkbh3	Mus musculus	33.06	6	6	1755290	1377196	1.27454
1984	1	Q8K1T1	Q8K1T1	Leucine-rich repeat-containing protein 25	Lrrc25	Mus musculus	32.673	6	6	58324400	4125902	14.1362
1985	1	Q8K245	Q8K245	UV radiation resistance-associated protein	Uvrag	Mus musculus	77.527	6	6	2191511	1.64459e+06	1.33256
1986	1	Q8K2T1	Q8K2T1	NmrA-like family domain-containing protein 1	Nmral1	Mus musculus	34.374	6	6	4449912	4325804	1.02869
1987	1	Q8K2Y9	Q8K2Y9	Cerebral cavernous malformations protein 2 homolog	Ccm2	Mus musculus	49.916	6	6	1.07075e+06	733799	1.45919
1988	1	Q8QZV7	Q8QZV7	Integrator complex subunit 13	IntS13	Mus musculus	82.781	6	6	1.07982e+06	838392	1.28797
1989	1	Q8R1S4	Q8R1S4	Protein MTSS 1	Mtss1	Mus musculus	82.407	6	6	3555959	2554359	1.39211
1990	1	Q8R2P1	Q8R2P1	Kelch-like protein 25	Klhl25	Mus musculus	65.826	6	6	346358	846734	0.409051
1991	1	Q8R420	Q8R420	Phospholipid-transporting ATPase ABCA3	Abca3	Mus musculus	191.972	8	6	732770	455920	1.60723
1992	1	Q8R4U7	Q8R4U7	Leucine zipper protein 1	Luzp1	Mus musculus	119.315	6	6	458482	587393	0.780537
1993	1	Q8R5I6	Q8R5I6	Glutathione S-transferase Mu 4	Gstm4	Mus musculus	25.518	6	6	6.60357e+06	5839830	1.13078
1994	1	Q8VBW6	Q8VBW6	NEDD8-activating enzyme E1 regulatory subunit	Nae1	Mus musculus	60.275	6	6	2129746	1960919	1.0861
1995	1	Q8VCI5	Q8VCI5	Peroxisomal biogenesis factor 19	Pex19	Mus musculus	32.735	6	6	4.15583e+06	4.86594e+06	0.854065
1996	1	Q8VD04	Q8VD04	GRIP1-associated protein 1	Gripap1	Mus musculus	92.717	6	6	146820	511999	0.286758
1997	1	Q8VDL4	Q8VDL4	ADP-dependent glucokinase	Adpgk	Mus musculus	53.901	6	6	1.70508e+06	1.84518e+06	0.924071
1998	1	Q8VE18	Q8VE18	Nonsense-mediated mRNA decay factor SMG8	Smg8	Mus musculus	109.67	6	6	575931	740546	0.777712
1999	1	Q8VE80	Q8VE80	THO complex subunit 3	Thoc3	Mus musculus	38.736	6	6	2.10631e+06	1.5555e+06	1.3541
[truncated: 3,819 more rows]
